# Supplementary material for: Crystal structure of bis­(2-methyl-1H-imidazol-3-ium) μ-oxalato-bis­[n-butyl­tri­chlorido­stannate(IV)]
Source: Acta Crystallogr E Crystallogr Commun. 2016 May 27;72(Pt 6):858–60. doi: 10.1107/S2056989016008434 (PMC4908556; doi:10.1107/S2056989016008434)
Supplement: Supplementary file 1 [file e-72-00858-sup1.cif]

##############################################################################
#                                                                            #
# This CIF contains the data in a paper accepted for publication in          #
# Acta Crystallographica Section E. It conforms to the requirements of       #
# Notes for Authors for Acta Crystallographica Section E, and has been       #
# peer reviewed under the auspices of the IUCr Commission on Journals.       #
#                                                                            #
# Full details of the Crystallographic Information File format               #
# are given in the paper "The Crystallographic Information File (CIF):       #
# a New Standard Archive File for Crystallography" by S. R. Hall, F. H.      #
# Allen and I. D. Brown [Acta Cryst. (1991), A47, 655-685].                  #
#                                                                            #
# The current version of the core CIF dictionary is obtainable from          #
# ftp://ftp.iucr.org/pub/cif_core.dic.                                       #
#                                                                            #
# Software is freely available for graphical display of the structure(s)     #
# in this CIF. For information consult the CIF software page                 #
# http://www.iucr.org/resources/cif/software.                                #
#                                                                            #
# This file may be used for bona fide research purposes within the           #
# scientific community so long as proper attribution is given to the journal # 
# article from which it was obtained.                                        #
#                                                                            #
##############################################################################
data_I
_audit_creation_method     'SHELXL-2014/7'
_journal_date_recd_electronic     2016-05-07
_journal_date_accepted     2016-05-24
_journal_name_full     'Acta Crystallographica, Section E'
_journal_year     2016
_journal_volume     72
_journal_issue      6
_journal_page_first     858
_journal_page_last     860
_journal_paper_category     GM
_journal_paper_doi     10.1107/S2056989016008434
_journal_coeditor_code     WM5293
_publ_contact_author_name     'Mouhamadou Birame Diop'
_publ_contact_author_address
;
Laboratoire de Chimie Min\'erale et Analytique
D\'epartement de Chimie, Facult\'e des Sciences et Techniques,
Universit\'e Cheikh Anta Diop,
Dakar, Senegal
;
_publ_contact_author_email     mouhamadoubdiop@gmail.com
_publ_contact_author_fax     '00221338246318'
_publ_contact_author_phone     '00221338250202'
_publ_section_title
;
Crystal structure of bis(2-methyl-1<i>H</i>-imidazol-3-ium)
\m-oxalato-bis[<i>n</i>-butyltrichloridostannate(IV)]
;
loop_
    _publ_author_name
    _publ_author_footnote
    _publ_author_address
    'Diop, Mouhamadou Birame' .
;
Laboratoire de Chimie Min\'erale et Analytique
D\'epartement de Chimie, Facult\'e des Sciences et Techniques,
Universit\'e Cheikh Anta Diop,
Dakar, Senegal
;
    'Diop, Libasse' .
;
Laboratoire de Chimie Min\'erale et Analytique
D\'epartement de Chimie, Facult\'e des Sciences et Techniques,
Universit\'e Cheikh Anta Diop,
Dakar, Senegal
;
    'Oliver, Allen G.' .
;
Department of Chemistry and Biochemistry,
University of Notre Dame,
Notre Dame, IN 46557-5670,
USA
;
_publ_section_synopsis
;
The Sn^IV^ atom in the centrosymmetric anion of the title salt is coordinated
in a distorted octahedral fashion by two O atoms of the bridging oxalate
moiety, a C atom of the butyl chain and three Cl atoms. The
bis(2-methyl-1<i>H</i>-imidazol-3-ium) cation forms hydrogen bonds with Cl and
oxalate O atoms yielding [001] chains.
;
_chemical_name_systematic
;
Bis(2-methyl-1<i>H</i>-imidazol-3-ium)
\m-oxalato-bis[<i>n</i>-butyltrichloridostannate(IV)]
;
_chemical_name_common     ?
_chemical_formula_moiety     '2(C4 H7 N2 +), C10 H18 Cl6 O4 Sn2 2-'
_chemical_formula_sum     'C18 H32 Cl6 N4 O4 Sn2'
_chemical_formula_iupac     '(C4 H7 N2)2 [Sn2 (C4 H9)2 (C2 O4) Cl6]'
_chemical_formula_weight     818.60
_chemical_melting_point     ?
_shelx_space_group_comment
;
The symmetry employed for this shelxl refinement is uniquely defined
by the following loop, which should always be used as a source of
symmetry information in preference to the above space-group names.
They are only intended as comments.
;
_space_group_crystal_system     monoclinic
_space_group_name_H-M_alt     'P 21/c'
_space_group_name_Hall     '-P 2ybc'
loop_
    _space_group_symop_operation_xyz
    'x, y, z'
    '-x, y+1/2, -z+1/2'
    '-x, -y, -z'
    'x, -y-1/2, z-1/2'
_cell_length_a     13.4674(5)
_cell_length_b     11.4709(4)
_cell_length_c     10.2030(3)
_cell_angle_alpha     90
_cell_angle_beta     100.4530(10)
_cell_angle_gamma     90
_cell_volume     1550.03(9)
_cell_formula_units_Z     2
_cell_measurement_reflns_used     9885
_cell_measurement_theta_min     2.69
_cell_measurement_theta_max     28.32
_cell_measurement_temperature     200(2)
_exptl_crystal_description     block
_exptl_crystal_colour     colorless
_exptl_crystal_size_max     0.291
_exptl_crystal_size_mid     0.183
_exptl_crystal_size_min     0.116
_exptl_crystal_density_diffrn     1.754
_exptl_crystal_density_meas     ?
_exptl_crystal_density_method     ?
_exptl_crystal_F_000     804
_exptl_absorpt_coefficient_mu     2.158
_exptl_absorpt_correction_type     numerical
_exptl_absorpt_process_details
;
(<i>SADABS</i>; Krause <i>et al.</i>, 2015)
;
_shelx_estimated_absorpt_T_min     0.572
_shelx_estimated_absorpt_T_max     0.788
_exptl_absorpt_correction_T_min     0.6711
_exptl_absorpt_correction_T_max     0.8111
_diffrn_ambient_temperature     200(2)
_diffrn_radiation_type     MoK\a
_diffrn_radiation_wavelength     0.71073
_diffrn_radiation_source     'fine-focus sealed tube'
_diffrn_radiation_monochromator     graphite
_diffrn_measurement_device_type     'Bruker Kappa X8 APEXII'
_diffrn_measurement_method     'combination of \w and \f-scans '
_diffrn_detector_area_resol_mean     8.33
_diffrn_reflns_number     20211
_diffrn_reflns_av_R_equivalents     0.0178
_diffrn_reflns_theta_min     2.349
_diffrn_reflns_theta_max     28.337
_diffrn_reflns_theta_full     25.242
_diffrn_measured_fraction_theta_max     0.999
_diffrn_measured_fraction_theta_full     1.000
_diffrn_reflns_limit_h_min     -17
_diffrn_reflns_limit_h_max     13
_diffrn_reflns_limit_k_min     -14
_diffrn_reflns_limit_k_max     15
_diffrn_reflns_limit_l_min     -13
_diffrn_reflns_limit_l_max     13
_refine_special_details
;
Disorder in the n-butyl chain was modeled over two sites. Occupancies were
initially refined and subsequently set to 0.66667:0.33333. Carbon atoms were
refined with anisotropic atomic displacement parameters and the disordered
carbon atoms were restrained to have similar displacement parameters.
;
_reflns_number_total     3868
_reflns_number_gt     3490
_reflns_threshold_expression     'I > 2\s(I)'
_refine_ls_structure_factor_coef     Fsqd
_refine_ls_matrix_type     full
_refine_ls_R_factor_all     0.0241
_refine_ls_R_factor_gt     0.0210
_refine_ls_wR_factor_gt     0.0493
_refine_ls_wR_factor_ref     0.0511
_refine_ls_goodness_of_fit_ref     1.057
_refine_ls_restrained_S_all     1.058
_refine_ls_number_reflns     3868
_refine_ls_number_parameters     192
_refine_ls_number_restraints     18
_refine_ls_hydrogen_treatment     mixed
_refine_ls_weighting_scheme     calc
_refine_ls_weighting_details
              'w=1/[\s^2^(Fo^2^)+(0.0236P)^2^+0.9516P] where P=(Fo^2^+2Fc^2^)/3'
_atom_sites_solution_hydrogens     mixed
_atom_sites_solution_primary     vecmap
_atom_sites_solution_secondary     difmap
_refine_ls_shift/su_max     0.022
_refine_ls_shift/su_mean     0.000
_refine_diff_density_max     0.687
_refine_diff_density_min     -0.456
_refine_ls_extinction_method     none
_refine_ls_extinction_coef     .
loop_
    _atom_type_symbol
    _atom_type_description
    _atom_type_scat_dispersion_real
    _atom_type_scat_dispersion_imag
    _atom_type_scat_source
    'C' 'C' 0.0033 0.0016
                         'International Tables Vol C Tables 4.2.6.8 and 6.1.1.4'
    'H' 'H' 0.0000 0.0000
                         'International Tables Vol C Tables 4.2.6.8 and 6.1.1.4'
    'N' 'N' 0.0061 0.0033
                         'International Tables Vol C Tables 4.2.6.8 and 6.1.1.4'
    'O' 'O' 0.0106 0.0060
                         'International Tables Vol C Tables 4.2.6.8 and 6.1.1.4'
    'Cl' 'Cl' 0.1484 0.1585
                         'International Tables Vol C Tables 4.2.6.8 and 6.1.1.4'
    'Sn' 'Sn' -0.6537 1.4246
                         'International Tables Vol C Tables 4.2.6.8 and 6.1.1.4'
_computing_data_collection
;
APEX2 (Bruker, 2015)
;
_computing_cell_refinement
;
SAINT (Bruker, 2015)
;
_computing_data_reduction
;
SAINT (Bruker, 2015)
;
_computing_structure_solution
;
SHELXT2014 (Sheldrick, 2015<i>a</i>)
;
_computing_structure_refinement
;
SHELXL2014 (Sheldrick, 2015<i>b</i>)
;
_computing_molecular_graphics
;
XP (Sheldrick, 2008)
;
_computing_publication_material
;
<i>CIFTAB</i> (Sheldrick, 2008) and publCIF (Westrip, 2010)
;
loop_
    _atom_site_type_symbol
    _atom_site_label
    _atom_site_fract_x
    _atom_site_fract_y
    _atom_site_fract_z
    _atom_site_U_iso_or_equiv
    _atom_site_adp_type
    _atom_site_calc_flag
    _atom_site_occupancy
    _atom_site_disorder_assembly
    _atom_site_disorder_group
    Sn Sn1 0.71591(2) 0.52312(2) 0.53372(2) 0.03131(5) Uani d 1 . .
    Cl Cl1 0.81275(4) 0.42161(6) 0.39795(5) 0.04767(13) Uani d 1 . .
    Cl Cl2 0.71227(4) 0.35142(5) 0.67619(5) 0.04538(12) Uani d 1 . .
    Cl Cl3 0.66628(5) 0.67332(6) 0.36433(6) 0.05395(15) Uani d 1 . .
    O O1 0.58579(10) 0.43651(13) 0.41329(12) 0.0341(3) Uani d 1 . .
    O O2 0.41920(10) 0.42053(12) 0.38137(13) 0.0339(3) Uani d 1 . .
    C C1 0.50131(14) 0.45924(16) 0.44091(17) 0.0296(4) Uani d 1 . .
    C C2 0.81592(17) 0.6238(2) 0.6744(2) 0.0465(5) Uani d 1 . .
    H H2A 0.7753 0.6723 0.7251 0.056 Uiso calc 0.6667 A 1
    H H2B 0.8569 0.5700 0.7383 0.056 Uiso calc 0.6667 A 1
    H H2C 0.7810 0.6968 0.6911 0.056 Uiso calc 0.3333 B 2
    H H2D 0.8300 0.5800 0.7594 0.056 Uiso calc 0.3333 B 2
    C C3 0.8844(5) 0.7002(5) 0.6182(8) 0.0621(16) Uani d 0.6667 C 1
    H H3A 0.8439 0.7537 0.5534 0.075 Uiso calc 0.6667 C 1
    H H3B 0.9263 0.6520 0.5689 0.075 Uiso calc 0.6667 C 1
    C C4 0.9514(6) 0.7697(7) 0.7186(9) 0.096(3) Uani d 0.6667 C 1
    H H4A 0.9091 0.8112 0.7734 0.115 Uiso calc 0.6667 C 1
    H H4B 0.9955 0.7154 0.7783 0.115 Uiso calc 0.6667 C 1
    C C5 1.0148(5) 0.8544(6) 0.6693(11) 0.147(4) Uani d 0.6667 C 1
    H H5A 1.0609 0.8144 0.6202 0.221 Uiso calc 0.6667 C 1
    H H5B 1.0539 0.8973 0.7444 0.221 Uiso calc 0.6667 C 1
    H H5C 0.9725 0.9090 0.6097 0.221 Uiso calc 0.6667 C 1
    C C3A 0.9164(10) 0.6557(15) 0.6353(18) 0.089(5) Uani d 0.3333 C 2
    H H3C 0.9050 0.7118 0.5603 0.107 Uiso calc 0.3333 C 2
    H H3D 0.9483 0.5850 0.6057 0.107 Uiso calc 0.3333 C 2
    C C4A 0.9967(9) 0.7180(13) 0.772(2) 0.125(6) Uani d 0.3333 C 2
    H H4C 0.9875 0.6829 0.8578 0.150 Uiso calc 0.3333 C 2
    H H4D 1.0686 0.7138 0.7634 0.150 Uiso calc 0.3333 C 2
    C C5A 0.9606(11) 0.8257(19) 0.7572(18) 0.115(5) Uani d 0.3333 C 2
    H H5D 1.0101 0.8801 0.8061 0.173 Uiso calc 0.3333 C 2
    H H5E 0.8976 0.8304 0.7921 0.173 Uiso calc 0.3333 C 2
    H H5F 0.9476 0.8462 0.6624 0.173 Uiso calc 0.3333 C 2
    N N1 0.61980(17) 0.41626(18) 0.13231(19) 0.0462(5) Uani d 1 . .
    H H1N 0.644(2) 0.434(3) 0.201(3) 0.059(9) Uiso d 1 . .
    N N2 0.60535(16) 0.37133(18) -0.07045(18) 0.0463(5) Uani d 1 . .
    H H2N 0.6237(19) 0.366(2) -0.137(2) 0.044(7) Uiso d 1 . .
    C C6 0.6683(2) 0.4165(2) 0.0316(2) 0.0487(5) Uani d 1 . .
    C C7 0.52646(18) 0.36986(19) 0.0958(2) 0.0438(5) Uani d 1 . .
    H H7 0.4773 0.3595 0.1508 0.053 Uiso calc 1 . .
    C C8 0.51718(18) 0.34151(19) -0.0328(2) 0.0438(5) Uani d 1 . .
    H H8A 0.4600 0.3072 -0.0873 0.053 Uiso calc 1 . .
    C C9 0.7714(3) 0.4571(4) 0.0320(3) 0.0894(12) Uani d 1 . .
    H H9A 0.7993 0.4905 0.1193 0.134 Uiso calc 1 . .
    H H9B 0.7707 0.5166 -0.0370 0.134 Uiso calc 1 . .
    H H9C 0.8134 0.3913 0.0140 0.134 Uiso calc 1 . .
loop_
    _atom_site_aniso_label
    _atom_site_aniso_U_11
    _atom_site_aniso_U_22
    _atom_site_aniso_U_33
    _atom_site_aniso_U_12
    _atom_site_aniso_U_13
    _atom_site_aniso_U_23
    Sn1 0.02611(7) 0.04132(8) 0.02698(7) -0.00213(5) 0.00611(5) -0.00174(5)
    Cl1 0.0358(3) 0.0706(4) 0.0385(3) 0.0073(2) 0.0116(2) -0.0100(2)
    Cl2 0.0549(3) 0.0459(3) 0.0359(2) -0.0024(2) 0.0097(2) 0.0052(2)
    Cl3 0.0489(3) 0.0611(4) 0.0522(3) 0.0034(3) 0.0101(3) 0.0221(3)
    O1 0.0282(7) 0.0459(7) 0.0289(6) -0.0013(6) 0.0074(5) -0.0078(6)
    O2 0.0286(7) 0.0432(8) 0.0304(6) -0.0032(6) 0.0065(5) -0.0085(6)
    C1 0.0300(9) 0.0354(9) 0.0243(8) -0.0013(7) 0.0073(7) -0.0005(7)
    C2 0.0365(11) 0.0579(14) 0.0445(11) -0.0075(10) 0.0058(9) -0.0150(10)
    C3 0.045(3) 0.059(3) 0.078(3) -0.020(2) 0.000(3) 0.002(3)
    C4 0.077(5) 0.080(5) 0.121(6) -0.043(4) -0.009(4) -0.041(4)
    C5 0.061(4) 0.082(4) 0.283(12) -0.032(3) -0.009(5) -0.007(6)
    C3A 0.050(8) 0.110(13) 0.111(12) -0.031(7) 0.024(7) -0.061(10)
    C4A 0.053(7) 0.094(10) 0.233(19) 0.011(6) 0.042(9) -0.020(11)
    C5A 0.058(8) 0.169(18) 0.122(13) -0.011(10) 0.027(8) -0.018(12)
    N1 0.0598(13) 0.0507(11) 0.0279(9) -0.0053(9) 0.0073(8) -0.0023(8)
    N2 0.0590(12) 0.0515(11) 0.0290(9) -0.0022(9) 0.0097(8) -0.0031(8)
    C6 0.0551(14) 0.0579(14) 0.0330(10) -0.0088(11) 0.0080(9) 0.0010(9)
    C7 0.0513(13) 0.0393(11) 0.0425(11) 0.0014(9) 0.0132(10) 0.0031(9)
    C8 0.0495(12) 0.0363(10) 0.0443(11) -0.0019(9) 0.0050(10) -0.0012(9)
    C9 0.063(2) 0.153(4) 0.0526(17) -0.038(2) 0.0123(14) -0.0002(19)
_geom_special_details
;
 All esds (except the esd in the dihedral angle between two l.s. planes)
 are estimated using the full covariance matrix.  The cell esds are taken
 into account individually in the estimation of esds in distances, angles
 and torsion angles; correlations between esds in cell parameters are only
 used when they are defined by crystal symmetry.  An approximate (isotropic)
 treatment of cell esds is used for estimating esds involving l.s. planes.
;
loop_
    _geom_bond_atom_site_label_1
    _geom_bond_atom_site_label_2
    _geom_bond_site_symmetry_2
    _geom_bond_distance
    _geom_bond_publ_flag
    Sn1 C2 . 2.122(2) y
    Sn1 O1 . 2.1878(13) y
    Sn1 O2 3_666 2.2475(13) y
    Sn1 Cl1 . 2.3731(5) y
    Sn1 Cl3 . 2.4460(6) y
    Sn1 Cl2 . 2.4536(5) y
    O1 C1 . 1.248(2) y
    O2 C1 . 1.243(2) y
    O2 Sn1 3_666 2.2475(13) y
    C1 C1 3_666 1.531(3) ?
    C2 C3 . 1.463(7) ?
    C2 C3A . 1.524(16) ?
    C2 H2A . 0.9900 ?
    C2 H2B . 0.9900 ?
    C2 H2C . 0.9900 ?
    C2 H2D . 0.9900 ?
    C3 C4 . 1.471(9) ?
    C3 H3A . 0.9900 ?
    C3 H3B . 0.9900 ?
    C4 C5 . 1.443(11) ?
    C4 H4A . 0.9900 ?
    C4 H4B . 0.9900 ?
    C5 H5A . 0.9800 ?
    C5 H5B . 0.9800 ?
    C5 H5C . 0.9800 ?
    C3A C4A . 1.76(2) ?
    C3A H3C . 0.9900 ?
    C3A H3D . 0.9900 ?
    C4A C5A . 1.33(2) ?
    C4A H4C . 0.9900 ?
    C4A H4D . 0.9900 ?
    C5A H5D . 0.9800 ?
    C5A H5E . 0.9800 ?
    C5A H5F . 0.9800 ?
    N1 C6 . 1.313(3) y
    N1 C7 . 1.354(3) y
    N1 H1N . 0.74(3) ?
    N2 C6 . 1.323(3) y
    N2 C8 . 1.356(3) y
    N2 H2N . 0.77(2) ?
    C6 C9 . 1.465(4) ?
    C7 C8 . 1.336(3) y
    C7 H7 . 0.9500 ?
    C8 H8A . 0.9500 ?
    C9 H9A . 0.9800 ?
    C9 H9B . 0.9800 ?
    C9 H9C . 0.9800 ?
loop_
    _geom_angle_atom_site_label_1
    _geom_angle_atom_site_label_2
    _geom_angle_atom_site_label_3
    _geom_angle_site_symmetry_1
    _geom_angle_site_symmetry_3
    _geom_angle
    _geom_angle_publ_flag
    C2 Sn1 O1 . . 166.44(7) y
    C2 Sn1 O2 . 3_666 92.40(7) y
    O1 Sn1 O2 . 3_666 74.04(5) y
    C2 Sn1 Cl1 . . 108.24(6) y
    O1 Sn1 Cl1 . . 85.32(4) y
    O2 Sn1 Cl1 3_666 . 159.27(4) y
    C2 Sn1 Cl3 . . 98.81(7) y
    O1 Sn1 Cl3 . . 80.48(4) y
    O2 Sn1 Cl3 3_666 . 86.17(4) y
    Cl1 Sn1 Cl3 . . 92.40(2) y
    C2 Sn1 Cl2 . . 96.58(7) y
    O1 Sn1 Cl2 . . 82.42(4) y
    O2 Sn1 Cl2 3_666 . 84.14(4) y
    Cl1 Sn1 Cl2 . . 91.38(2) y
    Cl3 Sn1 Cl2 . . 162.13(2) y
    C1 O1 Sn1 . . 116.64(12) ?
    C1 O2 Sn1 . 3_666 114.80(11) ?
    O2 C1 O1 . . 125.55(17) ?
    O2 C1 C1 . 3_666 117.2(2) ?
    O1 C1 C1 . 3_666 117.2(2) ?
    C3 C2 Sn1 . . 115.4(3) ?
    C3A C2 Sn1 . . 116.0(6) ?
    C3 C2 H2A . . 108.4 ?
    Sn1 C2 H2A . . 108.4 ?
    C3 C2 H2B . . 108.4 ?
    Sn1 C2 H2B . . 108.4 ?
    H2A C2 H2B . . 107.5 ?
    C3A C2 H2C . . 108.3 ?
    Sn1 C2 H2C . . 108.3 ?
    C3A C2 H2D . . 108.3 ?
    Sn1 C2 H2D . . 108.3 ?
    H2C C2 H2D . . 107.4 ?
    C2 C3 C4 . . 113.7(6) ?
    C2 C3 H3A . . 108.8 ?
    C4 C3 H3A . . 108.8 ?
    C2 C3 H3B . . 108.8 ?
    C4 C3 H3B . . 108.8 ?
    H3A C3 H3B . . 107.7 ?
    C5 C4 C3 . . 116.7(8) ?
    C5 C4 H4A . . 108.1 ?
    C3 C4 H4A . . 108.1 ?
    C5 C4 H4B . . 108.1 ?
    C3 C4 H4B . . 108.1 ?
    H4A C4 H4B . . 107.3 ?
    C4 C5 H5A . . 109.5 ?
    C4 C5 H5B . . 109.5 ?
    H5A C5 H5B . . 109.5 ?
    C4 C5 H5C . . 109.5 ?
    H5A C5 H5C . . 109.5 ?
    H5B C5 H5C . . 109.5 ?
    C2 C3A C4A . . 109.7(11) ?
    C2 C3A H3C . . 109.7 ?
    C4A C3A H3C . . 109.7 ?
    C2 C3A H3D . . 109.7 ?
    C4A C3A H3D . . 109.7 ?
    H3C C3A H3D . . 108.2 ?
    C5A C4A C3A . . 97.3(16) ?
    C5A C4A H4C . . 112.3 ?
    C3A C4A H4C . . 112.3 ?
    C5A C4A H4D . . 112.3 ?
    C3A C4A H4D . . 112.3 ?
    H4C C4A H4D . . 109.9 ?
    C4A C5A H5D . . 109.5 ?
    C4A C5A H5E . . 109.5 ?
    H5D C5A H5E . . 109.5 ?
    C4A C5A H5F . . 109.5 ?
    H5D C5A H5F . . 109.5 ?
    H5E C5A H5F . . 109.5 ?
    C6 N1 C7 . . 110.7(2) ?
    C6 N1 H1N . . 122(2) ?
    C7 N1 H1N . . 126(2) ?
    C6 N2 C8 . . 110.15(19) ?
    C6 N2 H2N . . 117.8(19) ?
    C8 N2 H2N . . 132.1(19) ?
    N1 C6 N2 . . 106.0(2) ?
    N1 C6 C9 . . 127.2(2) ?
    N2 C6 C9 . . 126.7(2) ?
    C8 C7 N1 . . 106.4(2) ?
    C8 C7 H7 . . 126.8 ?
    N1 C7 H7 . . 126.8 ?
    C7 C8 N2 . . 106.6(2) ?
    C7 C8 H8A . . 126.7 ?
    N2 C8 H8A . . 126.7 ?
    C6 C9 H9A . . 109.5 ?
    C6 C9 H9B . . 109.5 ?
    H9A C9 H9B . . 109.5 ?
    C6 C9 H9C . . 109.5 ?
    H9A C9 H9C . . 109.5 ?
    H9B C9 H9C . . 109.5 ?
loop_
    _geom_torsion_atom_site_label_1
    _geom_torsion_atom_site_label_2
    _geom_torsion_atom_site_label_3
    _geom_torsion_atom_site_label_4
    _geom_torsion_site_symmetry_1
    _geom_torsion_site_symmetry_2
    _geom_torsion_site_symmetry_3
    _geom_torsion_site_symmetry_4
    _geom_torsion
    _geom_torsion_publ_flag
    Sn1 O2 C1 O1 3_666 . . . 177.81(15) ?
    Sn1 O2 C1 C1 3_666 . . 3_666 -1.5(3) ?
    Sn1 O1 C1 O2 . . . . 178.19(15) ?
    Sn1 O1 C1 C1 . . . 3_666 -2.5(3) ?
    Sn1 C2 C3 C4 . . . . 179.1(5) ?
    C2 C3 C4 C5 . . . . -174.8(6) ?
    Sn1 C2 C3A C4A . . . . -170.7(8) ?
    C2 C3A C4A C5A . . . . -83.0(15) ?
    C7 N1 C6 N2 . . . . 0.7(3) ?
    C7 N1 C6 C9 . . . . -178.6(3) ?
    C8 N2 C6 N1 . . . . -0.6(3) ?
    C8 N2 C6 C9 . . . . 178.7(3) ?
    C6 N1 C7 C8 . . . . -0.5(3) ?
    N1 C7 C8 N2 . . . . 0.1(3) ?
    C6 N2 C8 C7 . . . . 0.3(3) ?
loop_
    _geom_hbond_atom_site_label_D
    _geom_hbond_atom_site_label_H
    _geom_hbond_atom_site_label_A
    _geom_hbond_site_symmetry_A
    _geom_hbond_distance_DH
    _geom_hbond_distance_HA
    _geom_hbond_distance_DA
    _geom_hbond_angle_DHA
    N1 H1N Cl1 . 0.74(3) 2.75(3) 3.398(2) 147(3)
    N1 H1N O1 . 0.74(3) 2.44(3) 2.993(2) 133(3)
    N2 H2N Cl2 1_554 0.77(2) 2.43(3) 3.187(2) 170(2)
    C7 H7 Cl3 2_645 0.95 2.87 3.517(2) 126.7
    C9 H9A Cl1 . 0.98 2.92 3.696(3) 136.4
_shelx_hkl_file
;
   0   0  -1   -6.30    0.30
   0   0  -1   -6.90    0.20
   0   0  -1   -7.50    0.40
   0   0   1   -6.70    0.40
   0   0   1   -7.00    0.40
   0   0  -2 7048.39  103.09
   0   0  -2 6962.00  103.19
   0   0  -2 7016.60  101.69
   0   0  -2 7269.67   99.49
   0   0   2 7266.57   99.59
   0   0   2 6971.80  102.39
   0   0  -3    0.30    0.60
   0   0  -3   -0.10    0.30
   0   0  -3    0.50    0.60
   0   0  -3   -0.30    0.40
   0   0   3    0.40    0.30
   0   0   3    2.50    0.70
   0   0  -4  243.68    5.50
   0   0  -4  229.18    5.40
   0   0  -4  247.68    4.80
   0   0   4  231.78    5.40
   0   0   4  239.88    4.20
   0   0  -5    3.90    1.00
   0   0  -5    0.10    0.50
   0   0  -5    0.00    0.80
   0   0   5    0.00    0.80
   0   0   5   -0.30    0.40
   0   0  -6  124.29    4.40
   0   0  -6  126.69    3.60
   0   0  -6  124.29    4.40
   0   0   6  123.59    2.90
   0   0   6  122.99    4.50
   0   0  -7   -0.80    1.10
   0   0  -7    1.90    1.20
   0   0  -7    0.90    0.80
   0   0  -7    0.80    1.20
   0   0   7   -0.70    1.20
   0   0   7   -0.80    0.60
   0   0  -8    9.90    1.50
   0   0  -8    7.70    1.80
   0   0  -8    5.80    1.60
   0   0  -8    7.00    2.00
   0   0   8    5.70    1.80
   0   0  -9    0.40    1.30
   0   0  -9   -0.20    1.30
   0   0  -9    0.20    1.30
   0   0 -10  120.59    5.90
   0   0 -10  129.89    5.90
   0   0 -10  128.89    6.20
   0   0 -11    0.60    1.80
   0   0 -11    1.30    1.90
   0   0 -11    0.80    2.10
   0   0 -12  210.78    9.00
   0   0 -12  241.68    9.30
   0   0 -13    1.50    2.50
   0   0 -13   -1.60    2.60
   0  -1 -13  240.78   10.10
   0  -1 -13  263.27   10.40
   0  -1 -12    4.00    2.70
   0  -1 -12    2.80    2.10
   0  -1 -11   55.79    4.70
   0  -1 -11   62.69    4.90
   0  -1 -10    6.40    2.40
   0  -1 -10    8.80    2.30
   0  -1 -10    9.50    2.50
   0  -1  -9   56.79    3.80
   0  -1  -9   58.79    3.90
   0  -1  -9   50.09    3.70
   0  -1  -8   45.50    3.40
   0  -1  -8   47.40    3.50
   0  -1  -8   47.70    3.30
   0   1   7    8.90    1.20
   0  -1  -7    5.70    1.50
   0  -1  -7    9.80    1.80
   0  -1  -7    7.10    1.60
   0   1   6  128.49    4.50
   0   1   6  125.69    3.30
   0  -1  -6  125.59    4.50
   0  -1  -6  126.19    4.40
   0  -1  -6  134.69    4.60
   0   1   5   71.69    3.00
   0   1   5   73.49    2.30
   0  -1  -5   72.89    3.00
   0  -1  -5   67.99    3.00
   0  -1  -5   73.49    3.10
   0   1   4 1246.58   18.30
   0   1   4 1213.48   19.40
   0  -1  -4 1222.18   19.50
   0  -1  -4 1260.57   19.50
   0  -1  -4 1236.68   19.30
   0   1   3  166.58    3.90
   0   1   3  168.38    3.40
   0  -1  -3  173.18    4.00
   0  -1  -3  168.28    4.00
   0  -1  -3  159.58    3.80
   0   1   2    6.80    0.80
   0   1   2    8.20    0.90
   0   1   2    7.40    0.80
   0  -1  -2    5.40    0.80
   0  -1  -2    4.60    0.80
   0  -1  -2    9.00    0.90
   0   1   1 9999.00  134.89
   0  -1  -1 8868.41  134.39
   0  -1  -1 9642.74  135.69
   0   1   0   -6.90    0.40
   0   1   0   -5.80    0.40
   0   1   0   -6.80    0.20
   0   1   0   -4.30    0.40
   0  -1   0   -6.80    0.40
   0   1  -1 9552.04  136.09
   0   1  -1 9167.28  135.09
   0  -1   1 9869.31  135.09
   0   1  -2    7.60    0.80
   0   1  -2    9.50    0.90
   0   1  -2    5.40    0.80
   0  -1   2    6.90    0.40
   0  -1   2    6.60    0.90
   0   1  -3  166.08    3.90
   0   1  -3  163.08    4.00
   0   1  -3  169.38    3.70
   0  -1   3  174.08    4.10
   0   1  -4 1278.77   20.00
   0   1  -4 1237.78   19.70
   0   1  -4 1245.88   19.20
   0  -1   4 1272.77   17.70
   0  -1   4 1259.57   19.90
   0   1  -5   70.89    2.60
   0   1  -5   73.29    3.00
   0   1  -5   74.49    3.10
   0  -1   5   72.39    1.60
   0   1  -6  137.99    4.70
   0   1  -6  131.69    4.50
   0   1  -6  132.89    4.00
   0  -1   6  138.39    4.80
   0  -1   6  130.89    2.50
   0   1  -7    8.40    1.70
   0   1  -7    7.50    1.30
   0   1  -7    9.60    1.80
   0  -1   7    5.20    1.60
   0   1  -8   52.49    3.60
   0   1  -8   49.40    3.30
   0   1  -8   49.99    2.80
   0  -1   8   48.60    3.60
   0   1  -9   52.29    3.80
   0   1  -9   57.19    3.80
   0   1  -9   53.29    3.80
   0   1  -9   55.39    3.10
   0  -1   9   53.79    4.00
   0   1 -10    3.60    2.00
   0   1 -10    7.80    2.30
   0   1 -10    4.70    2.00
   0   1 -11   62.29    4.80
   0   1 -11   65.29    5.00
   0   1 -11   56.19    4.60
   0   1 -12    4.50    2.60
   0   1 -12    6.00    2.80
   0   1 -13  229.58    9.70
   0   1 -13  243.18   10.10
   0  -2 -13    8.80    3.10
   0  -2 -13   10.40    3.60
   0  -2 -12  237.58    9.40
   0  -2 -12  229.98    9.40
   0  -2 -11  147.89    6.90
   0  -2 -11  140.59    7.10
   0  -2 -10   82.49    5.30
   0  -2 -10   78.09    4.80
   0  -2 -10   83.99    4.80
   0  -2  -9   31.60    3.50
   0  -2  -9   32.30    3.20
   0  -2  -9   25.10    3.10
   0   2   8   19.40    1.90
   0  -2  -8   20.10    2.40
   0  -2  -8   20.10    2.70
   0  -2  -8   11.90    2.20
   0   2   7   93.99    3.20
   0  -2  -7   94.19    4.30
   0  -2  -7   88.89    4.30
   0  -2  -7   93.29    4.00
   0   2   6   -0.20    0.70
   0  -2  -6    0.40    0.90
   0  -2  -6    0.40    1.10
   0  -2  -6   -0.80    0.90
   0   2   5  574.94   10.10
   0  -2  -5  591.14   11.10
   0  -2  -5  580.14   11.30
   0  -2  -5  568.54   10.80
   0   2   4 1238.08   19.10
   0   2   4 1256.87   19.60
   0  -2  -4 1264.67   19.70
   0  -2  -4 1266.17   20.10
   0  -2  -4 1235.18   19.70
   0   2   3 2149.08   31.30
   0   2   3 2124.69   31.00
   0  -2  -3 2157.98   31.30
   0  -2  -3 2182.98   31.70
   0  -2  -3 2105.39   31.20
   0   2   2 8851.71  126.39
   0   2   2 8573.74  126.79
   0  -2  -2 8778.02  126.99
   0  -2  -2 8930.91  129.99
   0  -2  -2 8845.32  128.89
   0   2   1   36.60    1.40
   0   2   1   33.40    1.40
   0  -2  -1   34.70    1.60
   0  -2  -1   35.50    1.50
   0   2   0 7135.09   98.29
   0   2   0 6889.51  100.69
   0   2   0 6969.30  101.19
   0   2   0 7010.20  101.59
   0  -2   0 7007.00   97.89
   0  -2   0 6910.61  100.79
   0  -2   0 6789.52  100.69
   0   2  -1   32.60    1.50
   0   2  -1   33.50    1.30
   0   2  -1   36.20    1.60
   0  -2   1   38.40    1.30
   0   2  -2 8789.22  131.59
   0   2  -2 9026.40  126.49
   0   2  -2 8985.80  130.59
   0  -2   2 8887.11  128.39
   0   2  -3 2179.88   31.60
   0   2  -3 2130.89   31.80
   0  -2   3 2173.98   31.70
   0  -2   3 2155.98   30.10
   0   2  -4 1247.98   19.50
   0   2  -4 1251.07   19.70
   0   2  -4 1216.38   19.90
   0  -2   4 1263.67   19.90
   0  -2   4 1240.88   17.50
   0   2  -5  570.64   11.20
   0   2  -5  585.94   11.00
   0   2  -5  582.14   10.60
   0  -2   5  581.14    8.30
   0  -2   5  560.34   11.10
   0   2  -6    0.90    0.90
   0   2  -6    0.20    1.00
   0   2  -6    1.00    1.00
   0  -2   6   -0.40    0.90
   0   2  -7  103.59    4.50
   0   2  -7   94.09    3.70
   0   2  -7   94.19    4.20
   0  -2   7   94.29    4.30
   0   2  -8   20.20    2.70
   0   2  -8   21.40    2.60
   0   2  -8   15.60    2.00
   0  -2   8   19.10    2.80
   0   2  -9   35.80    3.70
   0   2  -9   35.20    3.70
   0   2  -9   31.00    2.60
   0  -2   9   35.60    3.80
   0   2 -10   74.59    4.80
   0   2 -10   76.39    5.10
   0  -2  10   84.09    5.30
   0   2 -11  152.88    6.90
   0   2 -11  140.59    7.10
   0   2 -11  152.78    7.10
   0   2 -12  229.68    9.10
   0   2 -12  210.78    8.90
   0   2 -13    8.50    3.20
   0   2 -13   11.00    3.30
   0  -3 -13  136.39    7.70
   0  -3 -13  130.49    7.80
   0  -3 -12   32.30    4.40
   0  -3 -12   33.70    4.50
   0  -3 -11  201.98    8.20
   0  -3 -11  210.68    8.70
   0  -3 -10   47.60    4.00
   0  -3 -10   44.40    3.90
   0  -3 -10   34.10    4.00
   0  -3  -9   23.30    3.30
   0  -3  -9   24.00    2.90
   0  -3  -9   12.50    2.50
   0   3   8   -1.10    0.90
   0  -3  -8   -0.40    1.50
   0  -3  -8   -1.70    1.00
   0  -3  -8    1.10    1.30
   0   3   7  155.38    4.60
   0  -3  -7  147.99    5.10
   0  -3  -7  151.38    5.40
   0  -3  -7  133.59    5.30
   0   3   6   36.70    2.20
   0  -3  -6   39.70    2.90
   0  -3  -6   40.30    2.70
   0  -3  -6   44.50    2.60
   0   3   5  106.89    3.50
   0   3   5  112.19    3.70
   0  -3  -5  112.39    3.90
   0  -3  -5  107.79    3.70
   0  -3  -5  107.69    4.10
   0   3   4 1559.24   23.70
   0   3   4 1543.65   23.80
   0  -3  -4 1526.75   23.90
   0  -3  -4 1545.45   24.40
   0  -3  -4 1527.95   23.80
   0   3   3 6835.32  101.99
   0   3   3 6949.40   98.79
   0  -3  -3 6928.61  101.99
   0  -3  -3 6785.42   98.29
   0  -3  -3 6676.73   95.89
   0   3   2 1725.93   25.20
   0   3   2 1719.83   25.40
   0   3   2 1667.43   24.70
   0  -3  -2 1674.33   25.00
   0  -3  -2 1682.83   25.10
   0  -3  -2 1708.23   25.50
   0   3   1 3634.74   53.09
   0   3   1 3776.52   53.49
   0   3   1 3649.23   51.89
   0  -3  -1 3651.53   51.79
   0  -3  -1 3630.64   51.89
   0   3   0   -1.40    0.50
   0   3   0   -1.00    0.50
   0   3   0   -1.30    0.60
   0  -3   0    0.00    0.60
   0  -3   0   -0.80    0.40
   0  -3   0   -0.50    0.60
   0   3  -1 3646.94   51.79
   0   3  -1 3730.43   51.79
   0   3  -1 3574.04   51.49
   0   3  -1 3567.04   52.39
   0  -3   1 3704.53   53.49
   0  -3   1 3657.93   52.09
   0   3  -2 1667.53   25.30
   0   3  -2 1678.93   24.40
   0   3  -2 1699.13   25.50
   0   3  -2 1709.73   25.50
   0  -3   2 1708.13   24.90
   0   3  -3 6922.31   98.99
   0   3  -3 6999.30  101.19
   0   3  -3 6937.61  101.09
   0  -3   3 6765.92   96.29
   0   3  -4 1552.14   23.70
   0   3  -4 1477.15   23.80
   0  -3   4 1487.05   23.50
   0   3  -5  115.19    4.00
   0   3  -5  111.19    4.10
   0   3  -5  110.29    3.80
   0  -3   5  111.19    4.00
   0   3  -6   42.60    2.80
   0   3  -6   36.60    2.60
   0   3  -6   42.70    2.60
   0  -3   6   49.99    2.90
   0   3  -7  148.69    5.00
   0   3  -7  153.68    5.60
   0   3  -7  150.18    5.40
   0  -3   7  142.79    5.40
   0   3  -8    0.90    1.40
   0   3  -8    0.10    1.30
   0   3  -8    0.70    1.10
   0  -3   8   -0.30    1.20
   0   3  -9   14.80    2.60
   0   3  -9   16.30    2.30
   0   3  -9   15.60    2.70
   0  -3   9   11.80    2.70
   0   3 -10   38.10    3.20
   0   3 -10   45.80    4.30
   0   3 -10   49.20    4.10
   0  -3  10   40.50    4.30
   0   3 -11  190.78    8.10
   0   3 -11  193.98    7.90
   0   3 -12   35.80    4.40
   0   3 -12   43.50    5.10
   0   3 -13  127.79    7.50
   0   3 -13  143.09    8.00
   0  -4 -12  208.58    9.30
   0  -4 -12  240.58    9.40
   0  -4 -11  133.39    6.80
   0  -4 -11  131.39    6.90
   0  -4 -10  123.89    6.20
   0  -4 -10  128.69    6.60
   0  -4  -9  294.27    8.60
   0  -4  -9  295.37    9.40
   0  -4  -9  298.67    9.00
   0   4   8    0.40    1.20
   0  -4  -8    1.00    1.40
   0  -4  -8    1.30    1.20
   0  -4  -8    0.30    1.40
   0   4   7  221.58    6.20
   0  -4  -7  234.08    7.40
   0  -4  -7  230.68    6.90
   0  -4  -7  234.38    6.70
   0   4   6    6.40    1.40
   0  -4  -6    5.60    1.50
   0  -4  -6    5.50    1.40
   0  -4  -6    8.60    1.50
   0   4   5  219.18    5.80
   0   4   5  218.18    5.80
   0  -4  -5  224.38    5.80
   0  -4  -5  218.08    5.90
   0  -4  -5  217.88    6.30
   0   4   4 2730.43   39.00
   0   4   4 2710.03   40.10
   0   4   4 2667.03   39.90
   0  -4  -4 2694.53   40.60
   0  -4  -4 2693.43   39.90
   0  -4  -4 2677.23   39.90
   0   4   3 3932.51   57.09
   0   4   3 3991.10   56.19
   0   4   3 4020.20   56.89
   0  -4  -3 3929.31   56.79
   0  -4  -3 3887.41   57.39
   0  -4  -3 4026.60   56.79
   0   4   2 2628.54   38.50
   0   4   2 2638.94   38.30
   0   4   2 2584.34   37.90
   0  -4  -2 2650.23   38.30
   0  -4  -2 2580.84   38.60
   0   4   1 4016.90   58.19
   0   4   1 4114.09   58.19
   0   4   1 4085.69   58.39
   0  -4  -1 4197.68   58.19
   0  -4  -1 4071.49   57.59
   0  -4  -1 4096.09   58.39
   0   4   0   69.79    2.50
   0   4   0   82.49    2.80
   0   4   0   61.69    2.40
   0  -4   0   72.49    2.60
   0  -4   0   70.99    1.80
   0   4  -1 4092.79   57.79
   0   4  -1 4225.38   58.39
   0   4  -1 3947.21   57.89
   0  -4   1 4104.89   57.89
   0  -4   1 4047.20   58.29
   0   4  -2 2614.14   38.10
   0   4  -2 2583.74   37.00
   0   4  -2 2514.65   38.10
   0   4  -2 2539.05   37.70
   0  -4   2 2611.84   37.10
   0   4  -3 3855.21   56.39
   0   4  -3 3775.12   56.49
   0   4  -3 3959.30   54.99
   0   4  -3 3991.80   56.69
   0  -4   3 3953.80   55.79
   0   4  -4 2650.63   40.10
   0   4  -4 2686.23   37.90
   0   4  -4 2659.63   40.10
   0  -4   4 2656.73   39.60
   0   4  -5  207.88    5.90
   0  -4   5  228.28    6.10
   0   4  -6   11.30    1.80
   0   4  -6    9.80    1.70
   0   4  -6   12.60    2.10
   0  -4   6    6.40    1.40
   0   4  -7  221.68    7.10
   0   4  -7  233.78    6.80
   0   4  -7  224.48    6.90
   0  -4   7  241.38    7.30
   0   4  -8   -1.00    1.20
   0   4  -8    0.80    1.20
   0   4  -8   -0.70    1.30
   0  -4   8    0.30    1.40
   0   4  -9  304.07    9.50
   0   4  -9  299.87    9.00
   0   4  -9  290.17    8.40
   0  -4   9  284.27    9.20
   0   4 -10  130.59    6.20
   0   4 -10  127.29    6.40
   0   4 -10  132.59    5.60
   0  -4  10  136.79    6.70
   0   4 -11  149.39    7.40
   0   4 -11  136.29    6.80
   0  -4  11  142.89    7.00
   0   4 -12  213.78    9.30
   0   4 -12  216.88    8.90
   0  -5 -12   65.29    6.20
   0  -5 -12   69.99    5.50
   0  -5 -11  272.17   10.30
   0  -5 -11  280.37    9.80
   0  -5 -10   60.69    4.60
   0  -5 -10   54.89    5.20
   0   5   9   74.99    4.20
   0  -5  -9   73.19    4.40
   0  -5  -9   70.99    5.00
   0  -5  -9   88.69    4.90
   0   5   8  243.68    7.20
   0  -5  -8  256.97    7.50
   0  -5  -8  235.08    7.60
   0  -5  -8  262.07    8.50
   0   5   7   80.19    4.00
   0  -5  -7   82.99    4.00
   0  -5  -7   81.89    4.40
   0  -5  -7   93.79    4.40
   0   5   6  163.88    5.50
   0   5   6  174.28    4.60
   0  -5  -6  167.08    5.40
   0  -5  -6  168.68    5.50
   0  -5  -6  169.68    6.10
   0   5   5  259.07    6.80
   0   5   5  260.37    5.90
   0  -5  -5  260.27    7.30
   0  -5  -5  270.57    6.80
   0  -5  -5  256.27    6.70
   0   5   4  234.98    6.20
   0   5   4  231.78    5.50
   0   5   4  251.27    6.40
   0  -5  -4  239.78    6.10
   0  -5  -4  246.58    6.10
   0  -5  -4  239.28    6.70
   0   5   3  966.60   16.90
   0   5   3 1028.40   17.40
   0   5   3 1030.40   16.60
   0  -5  -3 1022.40   17.60
   0  -5  -3 1017.90   17.00
   0   5   2 2493.25   37.30
   0   5   2 2450.15   37.50
   0   5   2 2530.35   37.10
   0  -5  -2 2506.65   37.70
   0  -5  -2 2561.14   37.30
   0   5   1 2142.59   32.10
   0   5   1 2171.78   32.40
   0   5   1 2169.58   32.30
   0  -5  -1 2111.19   32.10
   0  -5  -1 2087.89   32.30
   0  -5  -1 2145.49   30.40
   0   5   0    0.50    0.70
   0   5   0    3.20    1.00
   0   5   0    0.00    0.70
   0  -5   0   -0.40    0.70
   0  -5   0   -0.40    0.40
   0  -5   0    1.30    0.80
   0   5  -1 2069.39   32.20
   0   5  -1 2100.69   31.80
   0   5  -1 2190.08   31.70
   0   5  -1 2156.58   32.20
   0  -5   1 2044.10   32.10
   0  -5   1 2142.29   30.50
   0   5  -2 2672.93   39.90
   0   5  -2 2468.75   38.40
   0   5  -2 2516.45   38.00
   0   5  -2 2527.35   37.30
   0  -5   2 2573.54   37.00
   0   5  -3 1014.10   17.20
   0   5  -3  995.10   17.40
   0   5  -3  989.40   15.90
   0  -5   3  994.50   16.30
   0   5  -4  256.07    6.70
   0   5  -4  239.88    5.20
   0   5  -4  255.47    6.80
   0  -5   4  237.48    6.10
   0   5  -5  269.27    7.20
   0   5  -5  271.27    7.40
   0   5  -5  258.17    5.30
   0  -5   5  268.67    7.00
   0   5  -6  166.68    5.90
   0   5  -6  158.98    5.70
   0   5  -6  172.38    5.70
   0  -5   6  155.08    5.50
   0   5  -7   72.19    3.90
   0   5  -7   70.39    4.20
   0   5  -7   71.29    3.90
   0  -5   7   77.49    4.20
   0   5  -8  239.88    7.60
   0   5  -8  243.48    8.10
   0   5  -8  241.78    7.80
   0  -5   8  250.77    8.10
   0   5  -9   73.69    4.60
   0   5  -9   71.59    4.70
   0   5  -9   82.19    4.60
   0  -5   9   74.99    4.90
   0   5 -10   57.39    4.10
   0   5 -10   65.29    5.10
   0   5 -10   65.69    4.70
   0  -5  10   61.09    4.60
   0   5 -11  268.97    9.70
   0   5 -11  264.57   10.10
   0  -5  11  267.27   10.00
   0   5 -12   63.09    6.30
   0   5 -12   75.09    5.80
   0  -6 -12   47.00    5.20
   0  -6 -12   33.10    4.80
   0  -6 -11   51.79    5.10
   0  -6 -11   36.40    4.60
   0  -6 -10  205.68    8.70
   0  -6 -10  225.28    8.30
   0   6   9  206.48    7.10
   0  -6  -9  223.78    7.90
   0  -6  -9  214.98    8.40
   0   6   8   50.79    3.70
   0  -6  -8   59.49    3.90
   0  -6  -8   51.59    3.70
   0  -6  -8   62.29    4.40
   0   6   7  850.61   16.80
   0  -6  -7  872.51   18.00
   0  -6  -7  871.31   16.70
   0  -6  -7  887.21   17.10
   0   6   6  613.94   11.30
   0   6   6  616.14   12.90
   0  -6  -6  599.94   12.60
   0  -6  -6  597.74   12.40
   0  -6  -6  584.54   13.40
   0   6   5  898.41   15.30
   0   6   5  909.41   16.80
   0  -6  -5  898.11   16.30
   0  -6  -5  856.01   17.00
   0   6   4  431.76    8.90
   0   6   4  443.16    9.90
   0  -6  -4  441.16    9.50
   0  -6  -4  435.96   10.10
   0   6   3  867.01   14.80
   0   6   3  838.02   15.60
   0  -6  -3  826.82   15.60
   0  -6  -3  857.91   15.20
   0   6   2  270.57    6.70
   0   6   2  273.17    6.60
   0   6   2  264.97    6.80
   0  -6  -2  260.37    6.80
   0  -6  -2  271.97    5.40
   0  -6  -2  270.27    6.70
   0   6   1  407.36    8.70
   0   6   1  414.96    8.90
   0   6   1  399.06    8.80
   0  -6  -1  406.16    8.70
   0  -6  -1  411.96    8.90
   0  -6  -1  414.26    7.00
   0   6   0 1030.70   17.40
   0   6   0 1016.90   17.50
   0  -6   0 1023.60   17.50
   0  -6   0  991.60   17.40
   0  -6   0 1019.60   15.40
   0   6  -1  415.56    8.70
   0   6  -1  411.76    8.60
   0   6  -1  410.66    9.10
   0  -6   1  413.56    9.00
   0  -6   1  404.86    7.30
   0   6  -2  272.47    6.30
   0   6  -2  258.67    6.60
   0   6  -2  270.37    7.10
   0  -6   2  273.97    5.80
   0   6  -3  868.81   15.60
   0   6  -3  835.32   14.50
   0   6  -3  844.72   15.90
   0  -6   3  872.91   14.60
   0   6  -4  430.86    9.80
   0   6  -4  437.86   10.20
   0   6  -4  434.16    8.40
   0  -6   4  439.06    9.20
   0   6  -5  860.11   16.80
   0   6  -5  898.71   14.60
   0   6  -5  892.31   17.10
   0  -6   5  906.31   16.30
   0   6  -6  606.54   13.20
   0   6  -6  591.14   13.10
   0  -6   6  589.24   12.60
   0   6  -7  869.61   17.30
   0   6  -7  844.72   17.20
   0   6  -7  855.21   17.60
   0  -6   7  841.12   17.00
   0   6  -8   57.49    4.00
   0   6  -8   51.59    3.90
   0   6  -8   49.50    3.90
   0  -6   8   56.89    4.10
   0   6  -9  203.18    7.60
   0   6  -9  208.58    7.80
   0   6  -9  223.08    8.30
   0  -6   9  207.18    7.90
   0   6 -10  192.98    7.60
   0   6 -10  214.98    8.30
   0   6 -10  207.28    8.40
   0  -6  10  214.08    8.50
   0   6 -11   49.40    6.30
   0   6 -11   47.20    5.30
   0   6 -11   55.89    5.30
   0  -6  11   43.80    4.90
   0   6 -12   34.00    4.60
   0   6 -12   41.70    5.30
   0  -7 -11   38.60    5.00
   0  -7 -11   45.20    4.80
   0  -7 -10  198.48    8.00
   0  -7 -10  182.68    8.50
   0   7   9  233.58    7.90
   0  -7  -9  227.88    8.10
   0  -7  -9  226.18    9.00
   0   7   8  375.96   10.20
   0  -7  -8  369.86   11.20
   0  -7  -8  385.26   10.40
   0   7   7   71.39    4.30
   0  -7  -7   76.99    4.90
   0  -7  -7   75.09    4.10
   0   7   6  979.90   16.90
   0   7   6  982.30   18.70
   0  -7  -6  966.70   18.10
   0  -7  -6  953.10   19.20
   0   7   5 1068.99   19.80
   0   7   5 1066.79   18.20
   0  -7  -5 1049.20   20.10
   0  -7  -5 1063.09   19.10
   0   7   4 1006.80   18.70
   0   7   4 1009.80   17.40
   0  -7  -4  992.50   18.00
   0  -7  -4 1005.40   18.90
   0   7   3   42.70    2.60
   0   7   3   38.90    2.80
   0  -7  -3   38.90    2.90
   0  -7  -3   38.80    2.00
   0  -7  -3   35.50    2.60
   0   7   2   18.40    2.30
   0   7   2   19.80    2.10
   0  -7  -2   15.90    2.00
   0  -7  -2   17.40    1.30
   0  -7  -2   16.50    2.20
   0   7   1   97.49    4.20
   0   7   1   99.69    4.00
   0  -7  -1   99.99    2.60
   0  -7  -1  101.39    4.10
   0  -7  -1   96.79    4.00
   0   7   0   -0.50    1.00
   0   7   0    0.50    1.00
   0  -7   0    0.20    1.00
   0  -7   0    0.30    0.60
   0   7  -1   87.29    4.00
   0   7  -1  101.39    4.00
   0   7  -1   95.29    3.90
   0  -7   1   97.69    4.10
   0  -7   1   98.49    2.90
   0   7  -2   18.00    2.00
   0   7  -2   19.20    2.20
   0   7  -2   17.80    2.30
   0  -7   2   15.90    2.20
   0  -7   2   15.00    1.50
   0   7  -3   35.70    2.70
   0   7  -3   37.80    2.40
   0   7  -3   37.50    2.90
   0  -7   3   39.80    2.30
   0   7  -4 1008.40   17.00
   0   7  -4  998.00   18.50
   0   7  -4 1003.30   19.10
   0  -7   4 1007.60   17.50
   0   7  -5 1044.60   19.70
   0   7  -5 1048.50   20.20
   0   7  -5 1089.99   17.70
   0  -7   5 1069.79   18.90
   0   7  -6  962.70   19.10
   0   7  -6  939.51   18.80
   0  -7   6  979.60   18.20
   0   7  -7   78.69    4.60
   0   7  -7   73.49    4.60
   0  -7   7   76.09    4.40
   0   7  -8  364.46   10.50
   0   7  -8  378.26   10.80
   0   7  -8  368.66   10.80
   0  -7   8  371.86   10.50
   0   7  -9  218.88    8.20
   0   7  -9  209.78    8.10
   0   7  -9  221.38    8.60
   0  -7   9  210.58    8.10
   0   7 -10  176.48    8.20
   0   7 -10  184.18    7.90
   0   7 -10  179.78    7.60
   0  -7  10  174.98    7.90
   0   7 -11   43.60    4.70
   0   7 -11   43.00    5.10
   0   7 -11   52.89    5.50
   0  -7  11   52.89    5.40
   0  -8 -11   55.19    5.90
   0  -8 -11   75.19    5.60
   0  -8 -10   17.30    3.90
   0   8   9  193.78    7.50
   0  -8  -9  188.38    8.20
   0   8   8  133.89    6.20
   0  -8  -8  127.69    6.70
   0   8   7  375.96   10.40
   0  -8  -7  366.36   11.00
   0  -8  -7  360.96    9.80
   0   8   6   60.09    4.20
   0  -8  -6   58.39    3.80
   0  -8  -6   58.79    4.50
   0   8   5 1199.98   20.60
   0   8   5 1204.68   22.40
   0  -8  -5 1183.48   21.40
   0  -8  -5 1218.08   22.80
   0   8   4  380.46    9.00
   0   8   4  375.06    9.90
   0  -8  -4  386.06    9.50
   0  -8  -4  381.76   10.10
   0   8   3   91.39    4.00
   0   8   3   82.99    4.30
   0  -8  -3   91.19    3.00
   0  -8  -3   95.89    4.70
   0  -8  -3   90.19    4.20
   0   8   2   32.80    2.60
   0   8   2   35.20    2.90
   0  -8  -2   36.80    2.90
   0  -8  -2   35.50    2.90
   0  -8  -2   37.30    1.80
   0   8   1  192.58    6.30
   0   8   1  187.58    6.10
   0  -8  -1  183.38    4.00
   0  -8  -1  190.28    6.10
   0  -8  -1  182.58    6.10
   0   8   0    4.90    1.40
   0   8   0    3.80    1.40
   0  -8   0   12.00    2.00
   0  -8   0    8.70    1.10
   0   8  -1  183.98    6.30
   0   8  -1  187.98    5.90
   0   8  -1  176.68    5.80
   0  -8   1  180.48    6.10
   0  -8   1  188.38    4.50
   0   8  -2   35.20    2.80
   0   8  -2   40.90    3.20
   0   8  -2   35.10    2.70
   0  -8   2   33.90    2.10
   0   8  -3   84.99    4.50
   0   8  -3   84.89    3.80
   0   8  -3   93.89    4.40
   0  -8   3   87.19    3.40
   0   8  -4  389.36    8.80
   0   8  -4  385.56    9.90
   0   8  -4  386.86   10.40
   0  -8   4  393.16    8.90
   0   8  -5 1199.38   22.20
   0   8  -5 1189.88   19.90
   0   8  -5 1156.18   22.50
   0  -8   5 1185.18   20.80
   0   8  -6   48.50    3.80
   0   8  -6   54.89    4.20
   0  -8   6   56.19    3.70
   0   8  -7  358.06   10.50
   0   8  -7  370.06   10.80
   0  -8   7  363.56   10.00
   0   8  -8  123.79    6.20
   0   8  -8  126.99    6.40
   0   8  -8  120.09    6.20
   0  -8   8  123.39    5.90
   0   8  -9  203.48    8.20
   0   8  -9  185.28    8.30
   0   8  -9  203.98    8.30
   0  -8   9  197.88    8.00
   0   8 -10   17.00    3.40
   0   8 -10   12.60    3.30
   0   8 -10   16.90    3.20
   0  -8  10   14.40    3.20
   0   8 -11   67.99    5.70
   0   8 -11   69.39    5.60
   0   8 -11   67.79    5.80
   0  -8  11   54.49    5.70
   0  -9 -10  239.18   10.30
   0   9   9    3.40    2.20
   0  -9  -9    3.00    2.40
   0   9   8  510.35   13.30
   0  -9  -8  489.95   14.00
   0   9   7    8.10    2.40
   0  -9  -7   10.10    2.80
   0   9   6  572.74   13.80
   0  -9  -6  571.44   14.20
   0  -9  -6  571.54   13.10
   0   9   5   63.29    4.40
   0   9   5   66.69    3.70
   0  -9  -5   62.39    4.10
   0  -9  -5   67.29    4.50
   0   9   4  545.55   13.10
   0   9   4  560.24   12.10
   0  -9  -4  550.24   13.30
   0  -9  -4  563.64   12.60
   0   9   3  315.77    9.10
   0   9   3  298.77    8.30
   0  -9  -3  316.47    8.60
   0  -9  -3  308.87    9.10
   0   9   2   16.10    2.30
   0   9   2   12.60    2.30
   0  -9  -2   14.80    2.40
   0  -9  -2   14.70    2.40
   0   9   1    6.90    1.90
   0   9   1    7.30    1.80
   0  -9  -1    7.60    2.00
   0  -9  -1    5.70    1.80
   0   9   0   -1.60    1.10
   0   9   0    0.50    1.30
   0  -9   0    0.20    1.20
   0   9  -1    7.40    1.90
   0   9  -1    4.40    1.60
   0   9  -1    7.40    1.90
   0  -9   1    4.40    1.10
   0  -9   1    2.00    1.50
   0   9  -2   16.50    2.60
   0   9  -2   17.20    2.40
   0   9  -2   15.20    2.30
   0  -9   2   14.10    1.60
   0   9  -3  312.37    8.80
   0   9  -3  309.87    8.20
   0   9  -3  315.37    9.40
   0  -9   3  309.37    7.30
   0   9  -4  565.84   13.10
   0   9  -4  566.24   13.70
   0   9  -4  558.64   11.80
   0  -9   4  552.94   11.50
   0   9  -5   59.19    4.20
   0   9  -5   63.39    3.50
   0   9  -5   66.19    4.50
   0  -9   5   67.09    3.80
   0   9  -6  591.94   14.20
   0   9  -6  583.64   14.70
   0  -9   6  594.24   13.10
   0   9  -7    5.80    2.30
   0   9  -7    6.20    2.20
   0  -9   7   10.00    2.30
   0   9  -8  501.45   13.50
   0   9  -8  514.55   14.00
   0   9  -8  492.05   13.80
   0  -9   8  491.35   12.80
   0   9  -9    1.30    2.30
   0   9  -9    2.40    2.30
   0   9  -9    4.10    2.40
   0  -9   9    2.40    2.10
   0   9 -10  248.78    9.80
   0   9 -10  227.48    9.70
   0   9 -10  239.58    9.70
   0  -9  10  227.98    9.30
   0  10  10   -3.20    3.20
   0 -10 -10    3.10    2.80
   0  10   9  274.87   10.00
   0 -10  -9  265.07   10.50
   0  10   8   16.10    3.40
   0 -10  -8   23.20    4.10
   0  10   7  468.45   13.00
   0 -10  -7  479.15   13.80
   0  10   6   24.50    3.40
   0 -10  -6   34.60    4.80
   0 -10  -6   25.70    3.60
   0  10   5  221.38    7.10
   0  10   5  232.88    8.40
   0 -10  -5  228.28    8.40
   0 -10  -5  232.88    7.90
   0  10   4    0.90    1.60
   0  10   4    3.20    1.60
   0 -10  -4    4.90    2.10
   0 -10  -4    2.00    1.70
   0  10   3  106.29    5.00
   0  10   3   97.99    5.20
   0 -10  -3   93.79    5.00
   0 -10  -3  100.89    5.30
   0  10   2   32.70    3.40
   0  10   2   30.30    3.50
   0 -10  -2   26.10    3.20
   0 -10  -2   26.50    3.00
   0  10   1   16.40    2.70
   0  10   1   12.40    2.30
   0 -10  -1   17.20    2.70
   0  10   0   50.79    3.90
   0  10   0   54.49    3.80
   0 -10   0   51.59    3.90
   0  10  -1   16.50    2.50
   0  10  -1   10.80    2.40
   0  10  -1   11.90    2.40
   0 -10   1   11.50    2.40
   0  10  -2   31.70    3.30
   0  10  -2   38.40    4.00
   0  10  -2   31.30    3.40
   0  10  -3  105.49    4.90
   0  10  -3   97.19    5.00
   0  10  -3   99.69    5.50
   0  10  -4   -0.10    1.60
   0  10  -4    3.00    1.70
   0  10  -4    3.60    1.50
   0  10  -5  226.88    7.00
   0  10  -5  248.88    9.10
   0  10  -5  222.38    8.10
   0 -10   5  234.98    7.10
   0  10  -6   27.90    3.60
   0  10  -6   31.90    4.10
   0 -10   6   28.70    3.10
   0  10  -7  463.85   13.40
   0  10  -7  440.56   12.80
   0 -10   7  454.85   11.80
   0  10  -8   18.50    3.80
   0  10  -8   14.70    3.30
   0 -10   8   16.20    2.90
   0  10  -9  268.67   10.40
   0  10  -9  274.97   10.70
   0  10  -9  276.37   10.70
   0 -10   9  255.17    9.50
   0  10 -10   -0.10    2.30
   0  10 -10    0.00    2.60
   0  10 -10   -0.60    2.60
   0 -10  10    1.80    2.50
   0  11   9   16.40    3.80
   0 -11  -9   12.40    3.70
   0  11   8  353.36   11.80
   0 -11  -8  380.16   13.00
   0  11   7    0.80    2.30
   0 -11  -7    4.20    2.50
   0  11   6  313.27   10.60
   0 -11  -6  319.57   10.90
   0  11   5   71.89    5.20
   0 -11  -5   66.19    4.80
   0 -11  -5   81.59    5.60
   0  11   4   26.20    3.20
   0  11   4   29.60    3.80
   0 -11  -4   28.20    3.40
   0 -11  -4   31.90    4.10
   0  11   3   -0.40    1.50
   0  11   3    2.40    1.80
   0 -11  -3   -0.30    1.60
   0 -11  -3    0.70    1.80
   0  11   2  116.69    6.00
   0  11   2  110.79    5.40
   0 -11  -2  116.19    5.70
   0 -11  -2  107.79    5.60
   0  11   1    4.40    1.90
   0  11   1    2.80    1.70
   0 -11  -1    6.70    2.20
   0  11   0    1.00    1.60
   0  11   0    3.00    2.00
   0  11   0   -1.90    1.70
   0 -11   0    1.00    1.80
   0  11  -1    6.20    2.00
   0  11  -1    3.60    2.00
   0  11  -1    6.50    2.10
   0 -11   1    4.10    2.10
   0  11  -2  127.99    5.80
   0  11  -2  108.59    6.00
   0  11  -2  122.59    5.70
   0  11  -3    1.10    1.50
   0  11  -3    2.50    2.00
   0  11  -3    0.90    1.80
   0  11  -4   32.50    3.40
   0  11  -4   38.40    4.20
   0  11  -4   32.30    4.10
   0  11  -5   54.99    4.50
   0  11  -5   75.69    5.50
   0  11  -6  297.47   10.70
   0  11  -6  318.27   10.60
   0  11  -7    6.50    2.60
   0  11  -7    0.70    2.30
   0  11  -8  369.36   12.80
   0  11  -8  375.16   12.40
   0  11  -9   13.70    3.70
   0  11  -9   15.90    3.60
   0  11  -9   19.80    3.90
   0  12   8   11.90    3.50
   0 -12  -8   11.60    3.90
   0  12   7  376.06   12.50
   0 -12  -7  363.56   12.80
   0  12   6    0.40    2.30
   0 -12  -6    4.80    2.60
   0  12   5  147.79    7.30
   0 -12  -5  152.88    7.80
   0  12   4   41.20    4.70
   0  12   4   43.20    4.20
   0 -12  -4   39.70    4.20
   0 -12  -4   35.20    4.30
   0  12   3   30.60    4.10
   0  12   3   33.60    3.80
   0 -12  -3   30.60    3.70
   0 -12  -3   31.70    3.90
   0  12   2    3.90    2.10
   0  12   2    6.40    2.30
   0 -12  -2    6.60    2.20
   0  12   1   28.20    3.80
   0  12   1   41.30    4.60
   0 -12  -1   41.10    4.30
   0  12   0    8.40    2.70
   0  12   0   13.60    2.70
   0  12   0   16.50    3.10
   0 -12   0    7.70    2.60
   0  12  -1   44.20    4.70
   0  12  -1   32.60    3.60
   0  12  -1   26.60    3.50
   0 -12   1   38.80    4.30
   0  12  -2    6.20    2.20
   0  12  -2    7.20    2.40
   0  12  -2    7.10    2.70
   0  12  -3   26.00    3.80
   0  12  -3   27.80    3.60
   0  12  -3   30.60    3.60
   0  12  -4   38.40    4.70
   0  12  -4   38.30    3.80
   0  12  -4   40.10    4.40
   0  12  -5  144.49    7.50
   0  12  -5  148.59    7.20
   0  12  -6    1.80    2.50
   0  12  -6    4.80    2.60
   0  12  -7  343.67   11.90
   0  12  -7  367.76   12.80
   0  12  -8   15.20    3.90
   0  12  -8   12.80    3.40
   0  13   7    0.20    2.50
   0 -13  -7   -0.20    2.50
   0  13   6  169.98    8.70
   0 -13  -6  165.18    8.60
   0  13   5    7.20    2.70
   0 -13  -5    5.20    2.90
   0  13   4   86.79    6.00
   0 -13  -4   81.49    6.10
   0  13   3   72.49    5.70
   0  13   3   81.49    5.30
   0 -13  -3   83.39    5.80
   0  13   2   10.20    2.80
   0  13   2    7.30    2.60
   0  13   1    3.40    2.30
   0  13   1    2.70    2.30
   0  13   0    2.40    2.10
   0  13   0   -2.90    1.90
   0  13   0   -0.30    1.90
   0  13  -1    2.80    2.10
   0  13  -1    4.50    2.30
   0  13  -1    2.60    2.30
   0  13  -2    6.00    2.30
   0  13  -2    8.90    2.50
   0  13  -2    8.30    2.90
   0  13  -3   77.49    6.00
   0  13  -3   79.79    5.30
   0  13  -3   75.79    5.30
   0  13  -4   92.89    6.40
   0  13  -4   81.89    5.50
   0  13  -4   82.59    5.70
   0  13  -5    7.40    2.90
   0  13  -5    5.90    3.00
   0  13  -6  154.08    8.00
   0  13  -6  164.88    8.90
   0  13  -7   -2.00    2.30
   0  13  -7   -1.80    2.10
   0  14   5   92.69    6.90
   0 -14  -5   98.19    7.00
   0  14   4   15.50    3.60
   0 -14  -4   14.80    3.70
   0  14   3   44.60    4.90
   0  14   3   38.20    4.90
   0  14   2   30.70    4.40
   0  14   2   32.00    4.40
   0  14   1   -1.10    2.00
   0  14   1   -4.30    2.00
   0  14   0    0.00    2.10
   0  14   0   -0.80    2.10
   0  14  -1   -0.80    2.00
   0  14  -1   -3.10    1.80
   0  14  -2   24.30    4.10
   0  14  -2   27.30    3.90
   0  14  -2   29.70    4.80
   0  14  -3   42.50    4.60
   0  14  -3   46.30    5.50
   0  14  -3   37.60    4.50
   0  14  -4   19.50    4.10
   0  14  -4   18.80    3.70
   0  14  -5   90.19    6.90
   0  14  -5   84.69    6.30
   0  15   2    4.90    3.10
   0  15   2    3.40    2.90
   0  15   1   25.00    4.00
   0  15   1   24.80    4.30
   0  15   0    1.30    2.60
   0  15   0    0.30    2.00
   0  15  -1   21.20    4.20
   0  15  -1   30.30    4.20
   0  15  -2    7.70    3.20
   0  15  -2    5.50    2.60
   1  15  -2   63.09    5.90
   1  15  -2   45.80    5.70
   1  15  -1    2.80    2.50
   1  15  -1    5.70    2.70
   1  15   0    8.50    2.80
   1  15   0   12.50    3.20
   1  15   1    7.30    3.30
   1  15   1    0.70    2.10
   1  15   2   60.29    5.90
   1  15   2   53.59    5.80
   1  14  -5    8.90    3.30
   1  14  -4   39.20    5.10
   1  14  -3   76.09    5.50
   1  14  -3   82.39    6.50
   1  14  -2    0.30    2.40
   1  14  -2    1.70    2.20
   1  14  -1   89.09    6.40
   1  14  -1   90.79    6.10
   1  14   0    0.60    2.20
   1  14   0    1.40    2.20
   1  14   1   92.49    6.20
   1  14   1   83.19    6.10
   1  14   2    6.60    2.60
   1  14   2    3.40    2.60
   1  14   3   80.79    6.30
  -1 -14  -4   25.20    4.40
   1  14   4   23.30    4.30
  -1 -14  -5   31.90    4.80
   1  14   5   25.50    4.50
   1  13  -7    0.50    2.70
   1  13  -7   -0.50    2.50
   1  13  -6    0.70    2.40
   1  13  -6    0.30    2.70
   1  13  -5   18.40    3.80
   1  13  -5   25.50    3.90
   1  13  -4   15.30    3.30
   1  13  -4   20.30    3.20
   1  13  -4   16.20    3.20
   1  13  -3   58.99    4.70
   1  13  -3   64.59    4.80
   1  13  -3   54.19    5.60
   1  13  -2  115.19    6.90
   1  13  -2  119.89    6.10
   1  13  -2  127.59    6.50
   1  13  -1    2.90    2.20
   1  13  -1    3.60    2.40
   1  13   0  291.27   10.20
   1  13   0  293.47   10.30
   1  13   1    1.70    2.10
   1  13   1    2.70    2.40
   1  13   2  135.79    6.70
   1  13   2  124.79    6.70
  -1 -13  -3   -2.40    1.90
   1  13   3    1.10    2.30
   1  13   3   -0.90    1.90
  -1 -13  -4   33.60    4.40
   1  13   4   45.20    5.00
  -1 -13  -5   18.00    3.90
   1  13   5   12.70    3.20
  -1 -13  -6   49.80    5.90
   1  13   6   45.60    5.50
   1  12  -8    3.30    2.70
   1  12  -8    3.40    2.60
   1  12  -7   13.70    3.30
   1  12  -7   16.30    3.70
   1  12  -6   13.70    3.30
   1  12  -6   17.00    3.80
   1  12  -5   22.40    3.40
   1  12  -5   27.80    4.20
   1  12  -4    4.70    2.30
   1  12  -4    7.50    2.30
   1  12  -4    2.60    1.80
   1  12  -3   50.59    4.10
   1  12  -3   34.50    3.70
   1  12  -3   58.19    5.50
   1  12  -2   27.80    3.50
   1  12  -2   31.70    4.20
   1  12  -2   27.00    3.40
   1  12  -1  461.45   11.70
   1  12  -1  464.55   12.50
   1  12  -1  443.46   12.70
  -1 -12   0    1.70    1.90
   1  12   0    0.40    2.10
   1  12   0    0.40    1.90
   1  12   0   -1.50    1.70
  -1 -12  -1  431.26   12.20
   1  12   1  426.76   11.90
   1  12   1  424.16   12.10
  -1 -12  -2    3.60    2.20
  -1 -12  -2    4.00    2.20
   1  12   2    2.80    2.00
   1  12   2    2.10    2.20
  -1 -12  -3   64.79    4.90
  -1 -12  -3   70.29    5.10
   1  12   3   64.59    4.40
   1  12   3   59.49    4.70
  -1 -12  -4    0.00    1.90
  -1 -12  -4    2.00    2.10
   1  12   4    0.30    1.90
  -1 -12  -5  110.09    6.80
   1  12   5  114.99    6.80
  -1 -12  -6   10.60    3.30
   1  12   6   11.70    3.20
  -1 -12  -7   34.00    4.90
   1  12   7   38.80    5.00
  -1 -12  -8    9.50    3.50
   1  12   8    8.10    3.10
   1  11  -9    1.60    2.70
   1  11  -9    3.00    2.80
   1  11  -9    5.70    4.60
   1  11  -8   61.39    6.20
   1  11  -8   65.89    6.10
   1  11  -7   -0.90    1.80
   1  11  -7    1.80    2.50
   1  11  -6    4.00    2.30
   1  11  -6    8.90    2.60
   1  11  -5    2.60    1.60
   1  11  -5    2.30    2.20
   1  11  -5    1.90    1.90
   1  11  -4  103.69    5.20
   1  11  -4   96.39    6.00
   1  11  -4   97.49    5.30
   1  11  -3   20.40    3.50
   1  11  -3   17.70    2.70
   1  11  -3   18.10    2.80
  -1 -11   2  246.38    8.80
   1  11  -2  250.37    7.90
   1  11  -2  239.68    8.60
   1  11  -2  249.28    8.30
  -1 -11   1   66.29    4.60
   1  11  -1   55.49    4.30
   1  11  -1   53.69    3.90
   1  11  -1   58.89    4.30
  -1 -11   0  800.92   17.50
   1  11   0  774.22   16.00
   1  11   0  795.32   17.20
   1  11   0  796.42   17.30
  -1 -11  -1   41.30    4.20
   1  11   1   50.59    4.60
   1  11   1   49.99    4.00
  -1 -11  -2  438.36   11.90
  -1 -11  -2  417.66   11.50
   1  11   2  436.86   11.30
   1  11   2  410.46   11.60
  -1 -11  -3    3.70    1.90
  -1 -11  -3    4.10    2.00
   1  11   3    7.80    2.10
   1  11   3    6.80    2.30
  -1 -11  -4  123.89    6.30
  -1 -11  -4  115.39    5.90
   1  11   4  115.79    5.40
   1  11   4  121.19    6.30
  -1 -11  -5   33.20    4.30
  -1 -11  -5   30.30    3.70
   1  11   5   31.90    4.00
  -1 -11  -6   53.69    5.40
   1  11   6   51.89    5.10
  -1 -11  -7    4.60    2.90
   1  11   7    4.10    2.70
  -1 -11  -8    2.60    3.00
   1  11   8   -0.90    2.40
  -1 -11  -9   -0.50    2.70
   1  11   9    2.60    2.80
  -1 -10  10   19.20    3.60
   1  10 -10   17.90    3.70
   1  10 -10   18.40    3.90
  -1 -10   9   53.49    5.10
   1  10  -9   54.29    5.20
   1  10  -9   53.79    5.60
   1  10  -9   62.19    6.00
  -1 -10   8   20.70    3.30
   1  10  -8   15.50    3.40
   1  10  -8   14.30    3.30
  -1 -10   7   34.30    3.70
   1  10  -7   38.70    4.20
   1  10  -7   44.10    4.90
  -1 -10   6   -1.20    1.50
   1  10  -6    2.40    1.80
   1  10  -6    1.20    2.10
  -1 -10   5   18.50    2.60
   1  10  -5   16.70    2.80
   1  10  -5   18.20    2.50
   1  10  -5   17.20    3.10
  -1 -10   4   56.69    3.40
   1  10  -4   53.69    3.90
   1  10  -4   50.59    4.20
   1  10  -4   51.69    3.60
  -1 -10   3  330.17    7.90
   1  10  -3  312.67    9.80
   1  10  -3  309.67    8.80
   1  10  -3  311.37    8.90
  -1 -10   2    8.60    2.00
   1  10  -2   12.00    2.20
   1  10  -2   11.50    2.30
   1  10  -2    7.90    2.10
  -1 -10   1  546.95   13.20
   1  10  -1  538.65   12.60
   1  10  -1  547.25   13.10
   1  10  -1  547.55   12.10
  -1 -10   0   25.40    3.20
   1  10   0   22.50    2.90
   1  10   0   31.30    3.10
   1  10   0   26.10    3.10
  -1 -10  -1  768.12   16.20
  -1 -10  -1  724.23   15.90
   1  10   1  751.22   15.80
   1  10   1  744.93   16.10
  -1 -10  -2   -0.90    1.30
  -1 -10  -2    1.50    1.70
   1  10   2    0.30    1.70
   1  10   2   -0.10    1.30
  -1 -10  -3  695.93   15.60
  -1 -10  -3  685.63   15.10
   1  10   3  673.33   14.40
   1  10   3  668.33   15.40
  -1 -10  -4   33.70    3.60
  -1 -10  -4   41.30    4.30
   1  10   4   30.70    3.60
   1  10   4   34.00    3.10
  -1 -10  -5  118.29    5.70
  -1 -10  -5  122.49    6.30
   1  10   5  118.19    6.10
  -1 -10  -6   -0.50    1.80
  -1 -10  -6   -1.00    1.80
   1  10   6   -2.40    1.60
  -1 -10  -7    1.50    2.30
   1  10   7   -1.10    2.20
  -1 -10  -8    1.90    2.50
   1  10   8    2.00    2.40
  -1 -10  -9    2.80    3.00
   1  10   9    1.50    2.50
  -1  -9  10  101.49    6.40
   1   9 -10   98.89    6.60
   1   9 -10  112.69    6.60
   1   9 -10   96.49    6.40
  -1  -9   9   38.20    4.30
   1   9  -9   40.90    4.80
   1   9  -9   49.60    5.10
   1   9  -9   51.09    4.90
  -1  -9   8   13.00    2.70
   1   9  -8    9.60    2.80
   1   9  -8   11.30    3.00
  -1  -9   7    4.20    1.80
   1   9  -7    2.70    1.90
   1   9  -7    2.00    2.00
  -1  -9   6    7.40    2.10
   1   9  -6    9.20    2.40
   1   9  -6    5.60    2.10
  -1  -9   5   76.59    4.00
   1   9  -5   76.19    3.80
   1   9  -5   71.19    4.40
   1   9  -5   82.09    4.90
  -1  -9   4   64.39    3.50
   1   9  -4   73.39    4.20
   1   9  -4   65.99    4.40
   1   9  -4   73.49    3.90
  -1  -9   3  271.27    6.80
   1   9  -3  259.07    7.70
   1   9  -3  265.97    7.50
   1   9  -3  262.07    8.40
  -1  -9   2  799.92   16.50
  -1  -9   2  791.42   14.00
   1   9  -2  793.72   16.50
   1   9  -2  790.42   15.60
   1   9  -2  784.92   15.40
  -1  -9   1    1.60    1.00
  -1  -9   1    1.90    1.40
   1   9  -1    0.00    1.20
   1   9  -1    1.60    1.30
   1   9  -1    0.90    1.20
  -1  -9   0  749.03   12.70
  -1  -9   0  732.73   15.40
   1   9   0  742.23   15.30
   1   9   0  742.73   15.20
  -1  -9  -1   82.29    4.40
  -1  -9  -1   79.09    4.40
  -1  -9  -1   78.39    3.00
   1   9   1   81.89    4.30
   1   9   1   79.29    4.20
  -1  -9  -2 1238.18   22.60
  -1  -9  -2 1234.08   22.50
   1   9   2 1197.28   22.50
   1   9   2 1245.28   21.90
  -1  -9  -3   14.80    2.60
  -1  -9  -3   17.80    2.60
   1   9   3   14.40    2.20
   1   9   3   19.10    2.90
  -1  -9  -4  738.23   15.40
  -1  -9  -4  737.13   16.10
   1   9   4  708.73   15.70
   1   9   4  720.33   14.30
  -1  -9  -5    0.80    1.70
  -1  -9  -5    2.20    1.70
   1   9   5    0.60    1.60
  -1  -9  -6   39.30    3.80
  -1  -9  -6   49.70    4.80
   1   9   6   38.80    4.00
  -1  -9  -7    3.50    2.10
  -1  -9  -7    2.80    1.90
   1   9   7    3.00    2.00
  -1  -9  -8   25.60    4.10
   1   9   8   24.00    3.70
  -1  -9  -9   26.90    4.40
   1   9   9   23.60    3.60
  -1  -9 -10    5.70    2.80
  -1  -8  11  145.89    7.80
   1   8 -11  151.58   11.40
   1   8 -11  131.99    7.40
   1   8 -11  130.89    7.70
  -1  -8  10   21.70    3.50
   1   8 -10   30.00    4.20
   1   8 -10   18.50    3.50
   1   8 -10   29.00    4.20
  -1  -8   9   -2.30    1.70
   1   8  -9   -2.10    1.70
   1   8  -9    0.40    1.90
   1   8  -9    1.00    1.90
  -1  -8   8   16.80    2.90
   1   8  -8   12.00    2.60
   1   8  -8   16.30    3.00
   1   8  -8   15.20    2.80
  -1  -8   7   -0.50    1.40
   1   8  -7    1.50    1.80
   1   8  -7    0.50    1.80
  -1  -8   6   23.00    2.90
   1   8  -6   18.40    2.70
   1   8  -6   26.20    3.50
  -1  -8   5   23.90    2.60
   1   8  -5   25.30    2.40
   1   8  -5   22.50    3.20
   1   8  -5   26.90    3.10
  -1  -8   4   93.99    4.00
   1   8  -4   96.49    4.00
   1   8  -4   88.99    4.40
   1   8  -4   94.09    4.80
  -1  -8   3  708.43   13.20
   1   8  -3  749.13   15.40
   1   8  -3  715.53   13.90
   1   8  -3  709.03   14.20
  -1  -8   2  426.96    8.70
  -1  -8   2  436.66   10.60
   1   8  -2  422.56   10.40
   1   8  -2  433.76    9.80
   1   8  -2  440.06    9.80
  -1  -8   1 1376.66   24.10
  -1  -8   1 1379.86   21.50
   1   8  -1 1408.36   23.70
   1   8  -1 1385.56   23.10
   1   8  -1 1353.56   23.90
  -1  -8   0    4.80    1.00
  -1  -8   0    3.80    1.40
  -1  -8   0    3.80    1.30
   1   8   0    2.20    1.30
   1   8   0    3.70    1.50
  -1  -8  -1  904.21   14.60
  -1  -8  -1  881.81   17.00
  -1  -8  -1  920.21   17.10
   1   8   1  895.11   16.80
   1   8   1  884.21   17.00
  -1  -8  -2  213.78    6.70
  -1  -8  -2  192.08    6.40
  -1  -8  -2  200.68    4.90
   1   8   2  199.58    6.50
   1   8   2  194.38    6.00
  -1  -8  -3  987.30   18.90
  -1  -8  -3  986.20   16.60
  -1  -8  -3 1007.30   18.60
   1   8   3  994.40   18.90
   1   8   3  991.40   17.70
  -1  -8  -4    8.30    2.00
  -1  -8  -4   13.90    2.50
   1   8   4    4.80    1.50
   1   8   4    3.70    1.70
  -1  -8  -5  204.58    6.90
  -1  -8  -5  202.88    7.40
   1   8   5  209.58    5.90
   1   8   5  205.98    7.20
  -1  -8  -6   43.90    3.60
  -1  -8  -6   44.30    4.30
   1   8   6   40.70    3.90
  -1  -8  -7   12.00    2.40
  -1  -8  -7    9.00    2.50
   1   8   7    8.50    2.20
  -1  -8  -8   67.89    5.00
   1   8   8   65.29    4.60
  -1  -8  -9    3.80    2.30
   1   8   9    6.50    2.40
  -1  -8 -10    7.50    2.90
  -1  -8 -11   73.09    7.00
  -1  -7  12  152.98    8.40
   1   7 -12  173.58    8.90
  -1  -7  11   25.00    3.90
   1   7 -11   23.00    3.70
   1   7 -11   23.00    4.00
   1   7 -11   22.40    3.70
  -1  -7  10  101.79    6.00
   1   7 -10   72.29    5.60
   1   7 -10  100.49    5.80
   1   7 -10   91.19    5.60
  -1  -7   9    7.30    2.40
   1   7  -9    9.70    2.50
   1   7  -9    8.30    2.40
   1   7  -9   10.60    2.60
  -1  -7   8   -0.30    1.60
   1   7  -8    2.30    1.90
   1   7  -8    0.20    1.60
   1   7  -8    1.70    1.60
  -1  -7   7  511.55   12.10
   1   7  -7  489.65   12.30
   1   7  -7  485.45   12.30
  -1  -7   6   36.60    3.40
   1   7  -6   33.80    3.30
   1   7  -6   35.00    3.60
  -1  -7   5  394.36    9.40
   1   7  -5  404.86   10.00
   1   7  -5  416.26   10.50
   1   7  -5  408.66    8.60
  -1  -7   4    5.20    1.40
   1   7  -4    5.00    1.50
   1   7  -4    7.10    1.60
   1   7  -4    3.90    1.10
  -1  -7   3  403.16    8.60
   1   7  -3  412.26    8.90
   1   7  -3  419.06    9.30
   1   7  -3  400.56    9.90
  -1  -7   2 1023.20   16.70
  -1  -7   2 1017.30   18.50
   1   7  -2 1013.30   17.60
   1   7  -2 1010.00   17.60
   1   7  -2  988.80   18.40
  -1  -7   1  414.46    9.70
  -1  -7   1  436.46    8.10
   1   7  -1  421.76    9.30
   1   7  -1  424.66    9.00
   1   7  -1  422.26    9.70
  -1  -7   0 2130.89   31.30
  -1  -7   0 2128.19   33.70
  -1  -7   0 2120.29   33.40
   1   7   0 2161.88   33.50
   1   7   0 2134.79   33.50
  -1  -7  -1  603.14   12.10
  -1  -7  -1  579.44   12.00
  -1  -7  -1  596.14   10.20
   1   7   1  579.44   11.60
   1   7   1  563.44   11.90
  -1  -7  -2 1439.56   22.10
  -1  -7  -2 1458.85   24.10
  -1  -7  -2 1432.46   24.20
   1   7   2 1404.66   24.10
   1   7   2 1441.66   23.40
  -1  -7  -3  523.45   11.20
  -1  -7  -3  506.35    9.80
  -1  -7  -3  516.35   11.40
   1   7   3  499.95   11.20
   1   7   3  489.15   10.10
  -1  -7  -4  507.85   11.10
  -1  -7  -4  485.35   11.30
   1   7   4  490.45    9.80
   1   7   4  479.75   11.10
  -1  -7  -5   53.89    3.90
  -1  -7  -5   60.19    3.80
   1   7   5   53.79    2.80
   1   7   5   53.39    3.70
  -1  -7  -6  235.88    7.40
  -1  -7  -6  247.08    8.20
   1   7   6  253.37    7.70
  -1  -7  -7  151.18    6.70
  -1  -7  -7  147.39    5.70
  -1  -7  -7  139.39    5.80
   1   7   7  139.19    5.80
  -1  -7  -8   41.70    3.50
  -1  -7  -8   40.10    3.80
  -1  -7  -8   35.40    4.00
   1   7   8   39.70    3.80
  -1  -7  -9   30.90    3.60
  -1  -7  -9   27.50    4.00
   1   7   9   28.50    3.40
  -1  -7 -10   37.60    4.80
  -1  -7 -10   44.20    4.50
  -1  -7 -11   55.99    5.30
  -1  -7 -11   47.90    5.60
  -1  -6  12   75.49    5.80
   1   6 -12   90.69    6.40
   1   6 -12   72.79    5.70
  -1  -6  11   42.00    4.70
   1   6 -11   35.90    4.20
   1   6 -11   45.50    5.10
   1   6 -11   42.00    4.50
  -1  -6  10   -1.70    1.40
   1   6 -10   -1.10    1.70
   1   6 -10    0.90    1.80
   1   6 -10   -1.60    1.40
  -1  -6   9   55.69    4.40
   1   6  -9   52.49    4.10
   1   6  -9   57.29    4.30
   1   6  -9   53.79    4.10
  -1  -6   8   61.49    4.20
   1   6  -8   57.69    4.10
   1   6  -8   54.79    3.90
   1   6  -8   64.59    4.40
  -1  -6   7   38.50    3.60
   1   6  -7   34.60    3.40
   1   6  -7   32.70    3.20
   1   6  -7   32.30    3.30
  -1  -6   6  866.81   16.60
   1   6  -6  856.01   16.90
   1   6  -6  879.51   17.30
  -1  -6   5   89.79    3.90
   1   6  -5   82.49    4.20
   1   6  -5   77.69    3.80
   1   6  -5   86.19    3.10
  -1  -6   4  664.83   12.50
   1   6  -4  638.54   11.70
   1   6  -4  672.03   13.50
   1   6  -4  650.63   12.80
  -1  -6   3  238.68    5.80
   1   6  -3  233.18    5.80
   1   6  -3  233.08    6.20
   1   6  -3  238.88    6.70
  -1  -6   2  418.56    9.40
  -1  -6   2  426.66    8.30
   1   6  -2  433.66    9.50
   1   6  -2  421.86    8.70
   1   6  -2  431.76    8.80
  -1  -6   1 1125.89   19.30
  -1  -6   1 1136.79   17.60
   1   6  -1 1110.79   19.20
   1   6  -1 1145.69   18.90
   1   6  -1 1137.19   18.50
  -1  -6   0  107.19    4.00
  -1  -6   0  105.19    3.00
  -1  -6   0  100.59    3.80
   1   6   0  110.29    4.00
   1   6   0  110.39    3.90
  -1  -6  -1 1844.72   28.40
  -1  -6  -1 1751.02   28.30
  -1  -6  -1 1803.32   26.60
   1   6   1 1791.32   27.90
   1   6   1 1798.42   28.40
  -1  -6  -2  108.39    4.20
  -1  -6  -2  111.79    4.20
  -1  -6  -2  111.69    3.40
   1   6   2  108.69    3.70
   1   6   2  118.29    4.30
  -1  -6  -3  933.51   17.00
  -1  -6  -3  948.61   16.90
   1   6   3  936.11   16.90
   1   6   3  934.81   15.70
  -1  -6  -4  202.68    6.00
  -1  -6  -4  188.88    6.10
   1   6   4  186.18    4.90
   1   6   4  196.28    5.90
  -1  -6  -5  884.51   16.70
  -1  -6  -5  899.51   16.10
  -1  -6  -5  902.11   17.40
   1   6   5  870.01   16.60
   1   6   5  898.11   14.90
  -1  -6  -6  385.66    9.30
  -1  -6  -6  408.56    9.90
  -1  -6  -6  400.86   10.40
   1   6   6  398.86    9.70
  -1  -6  -7  248.88    8.30
  -1  -6  -7  257.17    7.50
  -1  -6  -7  252.87    7.70
   1   6   7  242.28    7.40
  -1  -6  -8  129.59    6.30
  -1  -6  -8  136.49    5.80
  -1  -6  -8  127.09    5.50
   1   6   8  131.09    5.40
  -1  -6  -9   15.80    2.80
  -1  -6  -9   20.10    2.90
  -1  -6  -9   17.30    3.10
   1   6   9   22.20    3.20
  -1  -6 -10   19.50    3.10
  -1  -6 -10   15.50    3.20
  -1  -6 -11   83.69    5.50
  -1  -6 -11   70.19    6.10
  -1  -6 -12  103.49    6.50
  -1  -6 -12  108.09    7.50
  -1  -5  12   28.90    4.30
   1   5 -12   22.80    4.00
   1   5 -12   27.90    4.10
  -1  -5  11   70.39    5.30
   1   5 -11   70.09    4.70
   1   5 -11   70.99    5.00
   1   5 -11   67.39    5.50
  -1  -5  10   35.60    4.10
   1   5 -10   40.70    3.60
   1   5 -10   43.60    4.10
   1   5 -10   43.40    4.50
  -1  -5   9  199.08    7.70
   1   5  -9  214.28    7.40
   1   5  -9  203.98    7.70
   1   5  -9  196.48    7.10
  -1  -5   8  287.87    8.80
   1   5  -8  308.67    8.80
   1   5  -8  294.37    9.00
   1   5  -8  298.37    8.50
  -1  -5   7  510.35   11.80
   1   5  -7  517.75   11.80
   1   5  -7  507.45   11.90
   1   5  -7  490.85   11.20
  -1  -5   6  225.58    6.70
   1   5  -6  219.28    6.40
   1   5  -6  224.78    6.90
   1   5  -6  222.38    6.80
  -1  -5   5 1212.58   20.50
   1   5  -5 1211.18   20.80
   1   5  -5 1180.68   20.90
  -1  -5   4  784.12   14.00
   1   5  -4  792.72   14.80
   1   5  -4  786.42   13.00
   1   5  -4  770.52   14.30
  -1  -5   3 1086.09   17.70
   1   5  -3 1099.29   17.40
   1   5  -3 1074.99   18.10
   1   5  -3 1087.39   18.70
  -1  -5   2    5.60    1.10
  -1  -5   2    6.30    1.30
   1   5  -2    6.40    1.10
   1   5  -2    4.20    1.00
   1   5  -2    4.20    1.20
  -1  -5   1  619.84   10.40
  -1  -5   1  627.34   11.60
   1   5  -1  606.14   11.50
   1   5  -1  630.14   10.90
   1   5  -1  613.34   11.50
   1   5  -1  607.94   11.10
  -1  -5   0  767.92   13.70
  -1  -5   0  790.32   12.40
  -1  -5   0  764.62   13.40
   1   5   0  776.32   13.50
   1   5   0  775.42   13.50
   1   5   0  788.32   13.80
  -1  -5  -1  119.09    4.00
  -1  -5  -1  117.69    3.80
  -1  -5  -1  119.89    3.20
   1   5   1  119.59    3.60
   1   5   1  123.99    4.00
   1   5   1  122.69    4.00
  -1  -5  -2 1711.73   27.10
  -1  -5  -2 1731.73   27.10
   1   5   2 1699.03   27.00
   1   5   2 1780.92   27.20
   1   5   2 1738.93   26.20
  -1  -5  -3  830.32   14.60
  -1  -5  -3  816.32   14.80
   1   5   3  822.32   13.40
   1   5   3  793.62   14.50
   1   5   3  785.52   14.50
  -1  -5  -4  991.60   16.80
  -1  -5  -4 1010.40   18.00
  -1  -5  -4  980.20   17.40
   1   5   4 1004.90   15.90
   1   5   4 1017.50   17.50
  -1  -5  -5  998.70   17.30
  -1  -5  -5  992.00   17.90
  -1  -5  -5 1007.40   18.40
   1   5   5 1013.60   15.90
   1   5   5  994.80   17.60
  -1  -5  -6  217.68    7.10
  -1  -5  -6  234.38    6.80
  -1  -5  -6  230.98    6.50
   1   5   6  224.38    6.40
   1   5   6  218.18    4.90
  -1  -5  -7  395.16    9.90
  -1  -5  -7  406.56    9.70
  -1  -5  -7  397.26   10.60
   1   5   7  407.76    9.40
  -1  -5  -8   52.89    3.80
  -1  -5  -8   65.79    3.90
  -1  -5  -8   60.09    4.20
   1   5   8   55.99    3.40
  -1  -5  -9  274.27    9.40
  -1  -5  -9  271.47    8.50
  -1  -5  -9  268.17    8.60
  -1  -5 -10   30.80    4.00
  -1  -5 -10   49.20    4.60
  -1  -5 -11  156.28    7.20
  -1  -5 -11  149.29    7.70
  -1  -5 -12   13.60    3.30
  -1  -5 -12   19.60    4.10
   1   4 -13   31.90    4.80
   1   4 -13   34.90    4.60
  -1  -4  12    2.40    2.20
   1   4 -12    4.20    2.70
   1   4 -12    2.70    2.40
  -1  -4  11   70.09    5.40
   1   4 -11   72.69    7.50
   1   4 -11   75.49    5.60
   1   4 -11   68.79    5.00
  -1  -4  10  367.26   11.00
   1   4 -10  354.06   10.20
   1   4 -10  336.87   10.60
   1   4 -10  342.77    9.70
  -1  -4   9  454.85   11.90
   1   4  -9  443.86   11.80
   1   4  -9  434.96   10.90
   1   4  -9  445.06   11.10
  -1  -4   8  379.96   10.10
   1   4  -8  363.86    9.40
   1   4  -8  372.96    9.50
   1   4  -8  365.66   10.00
  -1  -4   7    2.40    1.30
   1   4  -7    6.80    1.60
   1   4  -7    5.30    1.50
   1   4  -7    3.40    1.40
  -1  -4   6  965.40   17.50
   1   4  -6  966.70   17.50
   1   4  -6  964.50   17.10
   1   4  -6  946.81   17.60
  -1  -4   5 1207.48   20.20
   1   4  -5 1184.18   20.30
   1   4  -5 1192.28   20.30
  -1  -4   4 4065.29   58.39
   1   4  -4 4056.89   56.89
   1   4  -4 3953.70   58.79
   1   4  -4 4089.79   58.69
  -1  -4   3   22.70    1.70
   1   4  -3   27.50    2.00
   1   4  -3   28.80    1.80
   1   4  -3   23.40    1.90
   1   4  -3   28.30    1.60
  -1  -4   2  478.85    8.50
   1   4  -2  467.35    8.40
   1   4  -2  480.55    9.20
   1   4  -2  459.45    8.60
   1   4  -2  469.65    9.10
  -1  -4   1    1.20    0.60
  -1  -4   1    0.40    0.70
   1   4  -1    2.10    0.80
   1   4  -1    0.70    0.70
   1   4  -1    0.90    0.70
   1   4  -1    0.80    0.60
  -1  -4   0  189.78    4.70
  -1  -4   0  186.68    4.50
  -1  -4   0  188.58    4.00
   1   4   0  188.98    4.50
   1   4   0  189.58    4.70
   1   4   0  184.68    4.50
  -1  -4  -1 2057.89   29.80
  -1  -4  -1 2046.60   30.70
  -1  -4  -1 1999.70   30.40
   1   4   1 2043.50   30.70
   1   4   1 2084.19   30.10
   1   4   1 2066.69   30.60
  -1  -4  -2   94.09    3.30
  -1  -4  -2   81.39    3.10
   1   4   2   84.49    3.10
   1   4   2   81.19    3.10
   1   4   2   81.79    2.60
  -1  -4  -3 3577.94   51.09
  -1  -4  -3 3536.25   52.09
  -1  -4  -3 3605.44   51.99
   1   4   3 3566.54   51.99
   1   4   3 3567.84   51.79
   1   4   3 3587.94   50.49
  -1  -4  -4 1522.15   23.60
  -1  -4  -4 1458.85   24.50
  -1  -4  -4 1536.15   24.30
   1   4   4 1527.05   22.40
   1   4   4 1524.05   24.30
   1   4   4 1534.75   24.00
  -1  -4  -5 1310.57   22.60
  -1  -4  -5 1347.27   22.20
  -1  -4  -5 1357.46   21.70
   1   4   5 1327.17   21.70
   1   4   5 1321.97   19.90
  -1  -4  -6  626.74   12.90
  -1  -4  -6  637.54   13.50
  -1  -4  -6  656.63   12.70
   1   4   6  665.33   12.40
   1   4   6  647.54   10.60
  -1  -4  -7   35.10    2.80
  -1  -4  -7   42.70    3.30
  -1  -4  -7   39.50    3.00
   1   4   7   42.90    2.80
  -1  -4  -8  491.65   11.50
  -1  -4  -8  461.95   12.00
  -1  -4  -8  472.35   11.30
   1   4   8  481.45   10.20
  -1  -4  -9   20.70    3.40
  -1  -4  -9   27.00    3.30
  -1  -4  -9   22.70    3.00
  -1  -4 -10  446.46   12.10
  -1  -4 -10  450.55   12.90
  -1  -4 -10  459.45   12.20
  -1  -4 -11   23.00    3.50
  -1  -4 -11   22.50    4.00
  -1  -4 -12   37.10    5.10
  -1  -4 -12   31.10    4.30
   1   3 -13    3.60    2.80
   1   3 -13    6.20    2.80
  -1  -3  12   17.40    3.30
   1   3 -12   23.60    3.70
   1   3 -12   19.00    3.80
  -1  -3  11  168.08    7.80
   1   3 -11  175.48    7.80
   1   3 -11  176.58    7.40
  -1  -3  10  111.79    6.10
   1   3 -10  113.49    5.70
   1   3 -10  116.89    6.10
   1   3 -10  123.09    5.30
  -1  -3   9  946.51   19.10
   1   3  -9  928.51   17.80
   1   3  -9  943.51   19.10
   1   3  -9  914.61   18.20
  -1  -3   8   12.40    2.30
   1   3  -8   11.80    2.10
   1   3  -8   11.50    2.20
   1   3  -8   11.10    1.90
  -1  -3   7  224.88    6.90
   1   3  -7  224.38    6.40
   1   3  -7  223.08    6.40
   1   3  -7  228.08    6.90
  -1  -3   6   62.29    3.30
   1   3  -6   64.59    3.40
   1   3  -6   60.89    3.10
   1   3  -6   66.29    3.10
  -1  -3   5 1377.16   22.50
   1   3  -5 1389.76   22.30
   1   3  -5 1360.16   21.90
   1   3  -5 1358.96   22.40
  -1  -3   4  235.38    5.70
   1   3  -4  231.38    5.80
   1   3  -4  227.08    5.70
   1   3  -4  232.58    5.80
  -1  -3   3 3952.90   55.69
   1   3  -3 3760.22   54.49
   1   3  -3 3937.91   55.69
   1   3  -3 3941.91   55.99
   1   3  -3 3919.01   55.89
  -1  -3   2   11.00    1.10
  -1  -3   2   12.40    1.30
   1   3  -2    9.20    1.20
   1   3  -2    7.70    1.00
   1   3  -2    9.20    1.10
   1   3  -2   11.50    1.00
  -1  -3   1  898.51   13.50
  -1  -3   1  873.41   14.10
   1   3  -1  885.71   13.50
   1   3  -1  867.41   14.00
   1   3  -1  877.21   13.70
  -1  -3   0  606.94    9.60
  -1  -3   0  612.64    9.90
  -1  -3   0  589.14   10.20
   1   3   0  621.14   10.30
   1   3   0  602.04   10.00
   1   3   0  593.64   10.00
  -1  -3  -1 1197.68   18.60
  -1  -3  -1 1218.78   18.40
   1   3   1 1220.68   18.00
   1   3   1 1209.08   18.50
   1   3   1 1179.58   18.60
  -1  -3  -2  206.68    4.80
  -1  -3  -2  203.78    4.80
  -1  -3  -2  199.48    4.20
   1   3   2  208.08    4.70
   1   3   2  216.68    4.90
   1   3   2  210.58    4.10
  -1  -3  -3   71.19    2.80
  -1  -3  -3   71.89    2.50
   1   3   3   66.79    2.00
   1   3   3   68.29    2.80
   1   3   3   71.09    2.70
  -1  -3  -4 1969.10   29.60
  -1  -3  -4 1986.90   30.20
  -1  -3  -4 1981.10   30.50
   1   3   4 1981.20   28.20
   1   3   4 1976.50   29.60
   1   3   4 1938.41   30.20
  -1  -3  -5 1573.64   25.10
  -1  -3  -5 1582.24   25.50
  -1  -3  -5 1588.84   25.90
   1   3   5 1579.44   24.60
   1   3   5 1653.53   26.80
  -1  -3  -6  395.26    9.40
  -1  -3  -6  380.86    8.70
  -1  -3  -6  382.96    9.00
   1   3   6  386.36    8.00
  -1  -3  -7  872.91   16.40
  -1  -3  -7  888.01   17.20
  -1  -3  -7  882.81   16.80
   1   3   7  861.21   15.10
  -1  -3  -8    3.90    1.60
  -1  -3  -8    2.00    1.60
  -1  -3  -8    2.40    1.60
   1   3   8    4.30    1.30
  -1  -3  -9 1256.27   23.30
  -1  -3  -9 1258.47   23.40
  -1  -3  -9 1245.48   24.00
  -1  -3 -10   74.09    5.00
  -1  -3 -10   69.59    5.20
  -1  -3 -10   74.09    4.90
  -1  -3 -11  278.77    9.60
  -1  -3 -11  267.17   10.00
  -1  -3 -12   49.30    5.00
  -1  -3 -12   51.99    5.80
   1   2 -13    3.90    2.80
   1   2 -13    3.40    2.60
   1   2 -12    9.80    3.20
   1   2 -12   12.10    3.00
  -1  -2  11  339.07   10.80
   1   2 -11  332.97   10.90
   1   2 -11  347.97   10.60
   1   2 -11  324.87   10.20
  -1  -2  10  569.64   14.20
   1   2 -10  554.34   12.30
   1   2 -10  561.54   14.00
   1   2 -10  543.35   13.20
  -1  -2   9    5.90    2.10
   1   2  -9    5.70    1.70
   1   2  -9    7.80    2.20
   1   2  -9    5.50    1.80
  -1  -2   8 1532.15   26.70
   1   2  -8 1545.55   25.40
   1   2  -8 1528.05   25.90
   1   2  -8 1519.75   26.60
  -1  -2   7  254.87    7.30
  -1  -2   7  257.87    4.70
   1   2  -7  252.07    6.80
   1   2  -7  251.17    6.60
   1   2  -7  260.47    7.40
  -1  -2   6 1684.93   23.60
  -1  -2   6 1628.74   26.70
   1   2  -6 1641.94   26.00
   1   2  -6 1647.74   26.10
   1   2  -6 1607.54   26.60
  -1  -2   5    0.60    0.80
   1   2  -5   -0.10    0.80
   1   2  -5    0.10    0.80
   1   2  -5    0.60    0.80
  -1  -2   4 2726.93   40.20
   1   2  -4 2748.23   40.10
   1   2  -4 2761.32   39.80
   1   2  -4 2710.13   40.20
  -1  -2   3  298.37    6.10
   1   2  -3  298.87    6.10
   1   2  -3  309.57    6.20
   1   2  -3  311.37    6.20
  -1  -2   2 1362.06   20.60
   1   2  -2 1338.27   20.70
   1   2  -2 1418.76   20.00
   1   2  -2 1407.56   20.80
   1   2  -2 1409.96   20.60
  -1  -2   1 1370.46   19.90
  -1  -2   1 1411.36   20.30
   1   2  -1 1368.76   20.30
   1   2  -1 1364.16   20.20
   1   2  -1 1328.07   19.90
   1   2  -1 1372.76   19.80
  -1  -2   0 1592.74   23.50
  -1  -2   0 1630.94   23.10
  -1  -2   0 1596.24   23.10
   1   2   0 1655.43   23.60
   1   2   0 1582.74   23.30
   1   2   0 1634.14   23.20
  -1  -2  -1 1427.76   20.10
  -1  -2  -1 1403.06   20.70
  -1  -2  -1 1421.96   20.90
   1   2   1 1403.56   20.90
   1   2   1 1380.56   20.70
   1   2   1 1400.16   20.10
  -1  -2  -2  214.68    4.70
  -1  -2  -2  222.38    4.30
  -1  -2  -2  221.38    4.80
   1   2   2  218.78    4.50
   1   2   2  214.28    4.80
   1   2   2  219.88    3.70
  -1  -2  -3  587.74   10.50
  -1  -2  -3  594.44   10.00
   1   2   3  593.54    9.90
   1   2   3  603.14   10.50
  -1  -2  -4 1198.58   18.80
  -1  -2  -4 1176.68   19.20
  -1  -2  -4 1169.88   19.30
   1   2   4 1192.08   18.20
   1   2   4 1178.88   19.10
  -1  -2  -5  111.09    3.80
  -1  -2  -5  113.89    4.10
  -1  -2  -5  117.29    4.00
   1   2   5  110.89    3.20
  -1  -2  -6 2013.30   31.40
  -1  -2  -6 1985.30   31.60
  -1  -2  -6 2007.70   32.10
   1   2   6 2025.50   29.80
  -1  -2  -7   51.59    3.20
  -1  -2  -7   54.09    3.60
  -1  -2  -7   50.69    3.20
   1   2   7   52.99    2.40
  -1  -2  -8 1820.82   30.20
  -1  -2  -8 1777.72   30.10
  -1  -2  -8 1802.22   30.70
  -1  -2  -9    0.80    1.60
  -1  -2  -9   -0.50    1.50
  -1  -2  -9    2.30    1.70
  -1  -2 -10  884.51   18.80
  -1  -2 -10  895.61   18.80
  -1  -2 -10  897.21   19.30
  -1  -2 -11  165.68    7.40
  -1  -2 -11  157.88    8.60
  -1  -2 -11  148.79    7.30
  -1  -2 -12   94.99    6.50
  -1  -2 -12   85.99    6.00
  -1  -2 -13    8.00    3.00
  -1  -2 -13    7.20    3.40
   1   1 -13   13.00    3.40
   1   1 -13   10.40    3.00
   1   1 -12   29.00    4.10
   1   1 -12   21.40    3.70
   1   1 -11   35.40    4.00
   1   1 -11   39.90    4.00
   1   1 -11   37.90    4.40
  -1  -1  10   26.10    3.30
   1   1 -10   33.80    3.70
   1   1 -10   28.60    3.30
   1   1 -10   31.50    3.90
   1   1 -10   25.10    3.10
  -1  -1   9  405.26   10.70
   1   1  -9  377.06   10.40
   1   1  -9  395.96    9.10
   1   1  -9  383.36   10.00
  -1  -1   8  103.69    4.80
   1   1  -8  118.09    5.10
   1   1  -8  109.29    4.70
   1   1  -8  106.99    4.20
  -1  -1   7 3289.77   49.99
  -1  -1   7 3349.17   46.30
   1   1  -7 3264.77   48.60
   1   1  -7 3237.28   49.30
   1   1  -7 3333.97   50.09
  -1  -1   6   72.79    2.10
  -1  -1   6   68.19    3.30
   1   1  -6   74.19    3.40
   1   1  -6   68.99    3.20
   1   1  -6   74.49    3.00
  -1  -1   5 2266.07   31.60
  -1  -1   5 2214.38   33.90
   1   1  -5 2240.28   33.40
   1   1  -5 2260.37   33.20
   1   1  -5 2179.28   33.80
   1   1  -4  267.17    6.10
   1   1  -4  281.27    5.80
   1   1  -4  283.17    5.80
  -1  -1   3  215.08    4.80
   1   1  -3  232.28    4.70
   1   1  -3  216.98    4.80
   1   1  -3  221.68    4.50
  -1  -1   2  580.44    9.50
   1   1  -2  600.04    9.50
   1   1  -2  596.64    9.10
   1   1  -2  595.54    9.50
  -1  -1   1  675.93   10.30
  -1  -1   1  652.03   10.20
  -1  -1   1  730.83   10.50
  -1  -1   1  709.73   10.40
   1   1  -1  679.03   10.30
   1   1  -1  673.43   10.40
   1   1  -1  672.33   10.10
  -1  -1   0    0.60    0.50
  -1  -1   0   -0.10    0.60
  -1  -1   0   -0.20    0.50
   1   1   0    1.00    0.60
   1   1   0   -0.90    0.50
   1   1   0   -0.70    0.50
   1   1   0   -0.30    0.60
  -1  -1  -1   13.90    0.90
  -1  -1  -1   12.20    1.10
  -1  -1  -1   10.40    1.20
  -1  -1  -1   13.30    0.60
   1   1   1   17.60    1.10
   1   1   1   14.40    0.60
   1   1   1   12.40    0.80
   1   1   1   12.60    1.20
  -1  -1  -2  437.46    7.30
  -1  -1  -2  436.76    7.70
  -1  -1  -2  439.76    7.70
   1   1   2  436.76    7.10
   1   1   2  436.36    6.30
   1   1   2  434.16    7.70
  -1  -1  -3    4.50    0.90
  -1  -1  -3    6.50    0.90
  -1  -1  -3    4.70    0.90
   1   1   3    7.10    0.80
   1   1   3    6.70    0.60
  -1  -1  -4  313.27    6.80
  -1  -1  -4  319.67    6.60
  -1  -1  -4  295.47    6.70
   1   1   4  305.97    5.50
  -1  -1  -5 1287.37   20.90
  -1  -1  -5 1257.67   20.50
  -1  -1  -5 1237.68   20.80
   1   1   5 1286.77   18.90
  -1  -1  -6  184.08    5.60
  -1  -1  -6  176.78    5.40
  -1  -1  -6  181.98    5.70
   1   1   6  180.68    4.00
  -1  -1  -7 2972.70   45.80
  -1  -1  -7 2968.60   45.40
  -1  -1  -7 2968.10   45.60
   1   1   7 2976.70   42.40
  -1  -1  -8  102.89    4.90
  -1  -1  -8  103.09    5.10
  -1  -1  -8  101.89    4.70
  -1  -1  -9  788.52   16.90
  -1  -1  -9  811.62   16.60
  -1  -1  -9  755.02   16.40
  -1  -1 -10   46.90    4.40
  -1  -1 -10   46.90    4.20
  -1  -1 -10   42.70    4.20
  -1  -1 -11  181.98    8.00
  -1  -1 -11  180.88    7.80
  -1  -1 -11  180.68    7.70
  -1  -1 -12   32.50    4.60
  -1  -1 -12   43.80    4.80
  -1  -1 -13   54.39    5.70
  -1  -1 -13   53.29    5.70
   1   0 -13   -0.60    2.40
   1   0 -13    0.30    2.60
   1   0 -12   64.29    5.20
   1   0 -12   58.49    5.00
   1   0 -11   -1.90    1.60
   1   0 -11   -2.30    1.50
  -1   0  10  124.09    6.00
   1   0 -10  121.99    5.90
   1   0 -10  110.89    5.50
   1   0 -10  119.09    5.50
  -1   0   9    2.20    1.40
   1   0  -9   -0.80    1.30
   1   0  -9   -0.90    1.20
   1   0  -9    0.10    1.20
  -1   0   8 2674.83   42.00
   1   0  -8 2633.64   41.80
   1   0  -8 2629.64   41.40
   1   0  -8 2671.53   41.20
  -1   0   7    2.10    1.20
  -1   0   7    0.60    0.70
   1   0  -7    1.10    1.20
   1   0  -7   -0.20    1.10
   1   0  -7    0.40    0.90
  -1   0   6 4809.02   66.29
  -1   0   6 4786.12   68.89
   1   0  -6 4709.43   68.39
   1   0  -6 4745.62   68.99
   1   0  -6 4682.33   67.49
  -1   0   5   -0.80    0.70
  -1   0   5   -0.30    0.50
   1   0  -5   -0.40    0.60
   1   0  -5    1.30    0.90
   1   0  -5   -0.50    0.70
  -1   0   4   16.10    1.00
  -1   0   4   17.70    1.50
   1   0  -4   16.40    1.60
   1   0  -4   16.70    1.40
   1   0  -4   19.50    1.30
  -1   0   3    2.50    0.50
  -1   0   3    1.20    0.70
   1   0  -3   -0.20    0.60
   1   0  -3    0.30    0.50
   1   0  -3    0.60    0.50
  -1   0   2 7002.90  101.09
   1   0  -2 6833.82   99.69
   1   0  -2 7016.10  101.49
   1   0  -2 6851.61   99.69
  -1   0   1   -2.10    0.40
  -1   0   1   -1.10    0.30
  -1   0   1   -2.40    0.30
   1   0  -1   -1.60    0.30
   1   0  -1   -1.80    0.20
   1   0  -1   -0.60    0.40
   1   0  -1   -1.00    0.30
   1   0  -1   -2.40    0.30
  -1   0  -1   -3.60    0.40
  -1   0  -1   -1.90    0.30
  -1   0  -1   -2.20    0.50
  -1   0  -1   -2.80    0.40
  -1   0  -1   -3.30    0.30
   1   0   1   -3.70    0.20
  -1   0  -2  519.25    7.70
  -1   0  -2  518.95    7.60
  -1   0  -2  505.65    8.60
  -1   0  -2  517.25    8.40
   1   0   2  516.65    7.60
   1   0   2  526.85    7.80
  -1   0  -3   -1.90    0.30
  -1   0  -3   -3.30    0.60
  -1   0  -3   -2.00    0.70
  -1   0  -3   -3.10    0.30
   1   0   3   -2.40    0.30
  -1   0  -4  884.51   15.00
  -1   0  -4  920.11   13.70
  -1   0  -4  891.21   14.90
   1   0   4  901.51   13.00
  -1   0  -5    0.70    0.80
  -1   0  -5    0.10    0.80
  -1   0  -5    0.10    0.50
  -1   0  -5    0.20    0.90
   1   0   5    0.10    0.40
  -1   0  -6 4249.47   63.19
  -1   0  -6 4373.56   63.29
  -1   0  -6 4360.36   63.09
  -1   0  -6 4325.07   60.99
   1   0   6 4289.57   59.69
  -1   0  -7    1.10    0.80
  -1   0  -7    1.10    1.30
  -1   0  -7   -1.90    1.20
  -1   0  -7    0.30    1.10
  -1   0  -8 2791.42   44.10
  -1   0  -8 2810.82   44.10
  -1   0  -8 2811.32   41.30
  -1   0  -8 2813.62   44.20
  -1   0  -9    0.80    1.70
  -1   0  -9    0.90    1.60
  -1   0  -9    0.20    1.40
  -1   0 -10  575.24   13.90
  -1   0 -10  559.44   14.00
  -1   0 -10  547.85   13.80
  -1   0 -11   -1.00    1.90
  -1   0 -11   -1.00    2.00
  -1   0 -11   -0.20    2.00
  -1   0 -12  304.67   10.90
  -1   0 -12  307.37   10.80
  -1   0 -13   -0.70    2.40
  -1   0 -13    2.20    2.70
   1  -1 -13   11.40    3.40
   1  -1 -13    9.60    3.00
   1  -1 -12   31.40    4.20
   1  -1 -12   30.80    4.30
   1  -1 -11   34.90    4.10
   1  -1 -11   38.70    4.30
   1  -1 -10   28.00    3.50
   1  -1 -10   24.70    3.00
   1  -1 -10   22.70    3.10
  -1   1   9  414.26   10.60
   1  -1  -9  411.56   10.50
   1  -1  -9  387.36    9.90
   1  -1  -9  396.56   10.60
  -1   1   8  107.39    3.40
  -1   1   8  113.49    4.80
   1  -1  -8   96.59    4.50
   1  -1  -8  104.69    4.50
   1  -1  -8  102.89    4.80
  -1   1   7 3368.56   47.70
  -1   1   7 3292.97   50.09
   1  -1  -7 3350.46   50.29
   1  -1  -7 3311.57   49.40
   1  -1  -7 3277.57   49.90
  -1   1   6   70.69    3.30
  -1   1   6   72.79    2.60
   1  -1  -6   72.89    3.10
   1  -1  -6   70.59    3.40
   1  -1  -6   66.49    3.30
  -1   1   5 2288.47   34.10
  -1   1   5 2308.97   32.80
   1  -1  -5 2236.38   34.00
   1  -1  -5 2239.78   34.20
   1  -1  -5 2216.68   33.40
  -1   1   4  280.07    5.90
  -1   1   4  275.17    5.30
   1  -1  -4  260.77    5.80
   1  -1  -4  279.97    5.60
   1  -1  -4  281.27    6.10
  -1   1   3  224.68    4.40
  -1   1   3  214.98    4.60
   1  -1  -3  221.28    4.80
   1  -1  -3  220.28    4.30
   1  -1  -3  234.18    4.80
  -1   1   2  607.54    9.40
  -1   1   2  613.24    9.30
   1  -1  -2  591.34    9.00
   1  -1  -2  589.14    9.50
  -1   1   1  706.23    9.80
  -1   1   1  688.73    9.60
   1  -1  -1  673.33    9.80
   1  -1  -1  671.33   10.10
   1  -1  -1  670.13    9.60
   1  -1  -1  671.73   10.30
  -1   1   0   -0.30    0.60
  -1   1   0    1.00    0.60
   1  -1   0   -1.00    0.50
  -1   1  -1   11.40    1.00
  -1   1  -1   13.60    0.80
  -1   1  -1   15.30    1.20
   1  -1   1   12.80    0.80
  -1   1  -2  431.86    7.60
  -1   1  -2  437.86    7.60
  -1   1  -2  437.16    7.20
  -1   1  -3    6.80    1.10
  -1   1  -3    5.90    0.80
  -1   1  -3    7.50    1.10
   1  -1   3    5.40    0.90
  -1   1  -4  300.77    6.60
  -1   1  -4  313.27    5.90
  -1   1  -4  319.77    6.80
   1  -1   4  299.07    6.70
  -1   1  -5 1303.17   21.20
  -1   1  -5 1312.27   19.90
  -1   1  -5 1262.07   21.10
  -1   1  -6  179.18    5.60
  -1   1  -6  174.58    5.50
  -1   1  -6  187.68    4.70
   1  -1   6  173.88    5.50
  -1   1  -7 2974.00   45.20
  -1   1  -7 2867.21   45.00
  -1   1  -7 2964.50   43.10
  -1   1  -8  101.29    5.00
  -1   1  -8  101.79    3.70
  -1   1  -8   93.59    4.60
  -1   1  -8   99.69    4.90
  -1   1  -9  775.52   16.50
  -1   1  -9  800.12   16.70
  -1   1  -9  731.43   16.20
  -1   1 -10   35.60    3.90
  -1   1 -10   37.70    4.00
  -1   1 -10   36.70    3.90
  -1   1 -11  181.58    7.90
  -1   1 -11  188.48    8.00
  -1   1 -11  200.58    8.20
  -1   1 -12   42.40    5.00
  -1   1 -12   43.70    5.00
  -1   1 -13   57.19    5.90
  -1   1 -13   42.40    5.10
   1  -2 -13    1.40    2.70
   1  -2 -13    1.70    2.60
   1  -2 -12   10.60    3.30
   1  -2 -12    7.20    2.80
   1  -2 -11  335.37   10.70
   1  -2 -11  350.86   11.00
   1  -2 -10  576.94   14.70
   1  -2 -10  540.55   13.70
   1  -2 -10  566.34   13.80
   1  -2  -9    9.40    1.90
   1  -2  -9    3.90    1.70
   1  -2  -9    6.80    2.00
  -1   2   8 1545.85   24.20
   1  -2  -8 1531.35   25.60
   1  -2  -8 1540.35   26.70
   1  -2  -8 1556.94   26.60
  -1   2   7  262.27    6.10
  -1   2   7  255.47    7.00
   1  -2  -7  266.47    6.80
   1  -2  -7  256.07    7.20
   1  -2  -7  259.87    7.30
  -1   2   6 1658.23   26.50
  -1   2   6 1644.54   25.40
   1  -2  -6 1671.53   26.80
   1  -2  -6 1641.24   26.00
   1  -2  -6 1701.13   27.00
  -1   2   5    0.30    0.70
  -1   2   5    0.00    0.70
   1  -2  -5    1.40    0.80
   1  -2  -5    0.60    0.90
   1  -2  -5    0.20    0.80
  -1   2   4 2720.83   40.00
  -1   2   4 2724.63   39.70
   1  -2  -4 2796.22   40.50
   1  -2  -4 2734.83   39.70
   1  -2  -4 2809.12   40.50
  -1   2   3  312.07    6.00
  -1   2   3  307.17    5.80
  -1   2   3  322.87    5.70
   1  -2  -3  312.57    6.30
   1  -2  -3  310.67    6.30
   1  -2  -3  304.47    5.70
  -1   2   2 1414.56   20.20
  -1   2   2 1382.16   20.80
  -1   2   2 1402.86   20.10
   1  -2  -2 1364.46   20.80
   1  -2  -2 1400.96   20.90
   1  -2  -2 1433.26   20.20
  -1   2   1 1338.27   20.00
  -1   2   1 1347.97   19.40
   1  -2  -1 1369.46   19.40
   1  -2  -1 1364.46   20.00
   1  -2  -1 1348.57   19.00
  -1   2   0 1662.63   23.10
  -1   2   0 1576.94   23.80
  -1   2   0 1679.73   23.60
  -1   2   0 1644.14   23.50
   1  -2   0 1643.24   23.50
   1  -2   0 1626.24   23.20
  -1   2  -1 1369.46   20.80
  -1   2  -1 1458.05   20.20
  -1   2  -1 1372.76   20.80
   1  -2   1 1408.36   20.10
  -1   2  -2  218.38    4.80
  -1   2  -2  213.88    4.60
  -1   2  -2  226.58    3.70
   1  -2   2  213.88    4.50
   1  -2   2  218.88    3.70
  -1   2  -3  597.74   10.20
  -1   2  -3  611.04    8.60
  -1   2  -3  602.04   10.60
   1  -2   3  583.04   10.30
   1  -2   3  605.04    8.60
  -1   2  -4 1138.89   18.90
  -1   2  -4 1160.18   18.30
  -1   2  -4 1183.38   19.00
  -1   2  -5  122.09    4.20
  -1   2  -5  114.09    3.60
  -1   2  -5  115.39    4.10
   1  -2   5  108.89    4.00
  -1   2  -6 1967.40   30.20
  -1   2  -6 1990.70   31.60
  -1   2  -6 1943.81   31.40
   1  -2   6 2025.50   31.70
  -1   2  -7   45.40    3.10
  -1   2  -7   57.19    3.50
  -1   2  -7   53.09    2.70
   1  -2   7   51.89    3.40
  -1   2  -8 1792.52   28.20
  -1   2  -8 1763.82   30.10
  -1   2  -8 1766.82   30.00
   1  -2   8 1776.92   30.20
  -1   2  -9    0.70    1.10
  -1   2  -9    2.00    1.60
  -1   2  -9   -0.30    1.60
  -1   2 -10  908.01   19.20
  -1   2 -10  882.11   19.10
  -1   2 -10  860.01   18.70
  -1   2 -11  143.09    7.00
  -1   2 -11  144.19    7.10
  -1   2 -12   85.59    6.00
  -1   2 -12   91.79    6.10
  -1   2 -13    7.40    3.00
  -1   2 -13    6.20    3.00
   1  -3 -13    8.00    3.10
   1  -3 -13    6.40    3.30
   1  -3 -12   17.30    3.70
   1  -3 -12   15.20    3.40
   1  -3 -11  182.58    7.90
   1  -3 -11  182.28    7.80
   1  -3 -10  108.49    5.90
   1  -3 -10  112.59    5.70
   1  -3  -9  966.80   18.20
   1  -3  -9  966.70   19.40
   1  -3  -9  948.31   19.20
  -1   3   8   10.80    1.70
   1  -3  -8   12.60    2.40
   1  -3  -8    8.60    1.70
   1  -3  -8    9.60    2.10
  -1   3   7  230.08    5.90
   1  -3  -7  219.08    6.70
   1  -3  -7  228.38    6.90
   1  -3  -7  225.28    6.20
  -1   3   6   59.39    2.80
   1  -3  -6   61.29    2.80
   1  -3  -6   64.09    3.30
   1  -3  -6   56.59    3.10
  -1   3   5 1412.96   21.50
  -1   3   5 1383.76   21.70
   1  -3  -5 1341.07   22.40
   1  -3  -5 1346.77   22.30
   1  -3  -5 1378.96   21.50
  -1   3   4  223.58    5.40
  -1   3   4  228.58    5.10
   1  -3  -4  227.28    5.00
   1  -3  -4  227.88    5.60
   1  -3  -4  228.08    5.70
  -1   3   3 3807.62   56.69
  -1   3   3 3963.10   55.79
   1  -3  -3 3856.01   55.79
   1  -3  -3 3967.90   56.49
   1  -3  -3 3942.11   55.99
  -1   3   2    7.90    1.00
  -1   3   2   11.50    1.00
   1  -3  -2   13.60    1.10
   1  -3  -2    8.10    1.10
  -1   3   1  888.91   14.10
  -1   3   1  865.11   14.00
  -1   3   1  878.51   13.60
   1  -3  -1  890.91   13.60
   1  -3  -1  871.71   14.00
   1  -3  -1  892.21   12.30
  -1   3   0  604.14   10.10
  -1   3   0  631.24    8.80
  -1   3   0  601.64   10.00
  -1   3   0  601.44   10.40
   1  -3   0  609.54    8.80
   1  -3   0  615.64   10.10
  -1   3  -1 1206.58   18.70
  -1   3  -1 1232.88   18.20
  -1   3  -1 1236.88   18.90
   1  -3   1 1200.78   17.70
  -1   3  -2  211.38    4.10
  -1   3  -2  206.08    4.90
  -1   3  -2  212.08    5.00
   1  -3   2  216.68    4.50
  -1   3  -3   64.89    1.80
  -1   3  -3   69.19    2.80
  -1   3  -3   67.19    2.80
   1  -3   3   64.09    2.60
  -1   3  -4 1935.51   30.00
  -1   3  -4 1980.90   27.10
  -1   3  -4 1901.81   29.50
   1  -3   4 1978.40   27.10
   1  -3   4 1908.41   29.60
  -1   3  -5 1556.14   25.50
  -1   3  -5 1557.64   24.80
  -1   3  -5 1574.84   25.40
   1  -3   5 1595.44   25.30
  -1   3  -6  383.26    9.20
  -1   3  -6  389.36    8.50
  -1   3  -6  391.86    9.20
   1  -3   6  389.66    9.20
  -1   3  -7  868.11   16.90
  -1   3  -7  895.41   16.00
  -1   3  -7  868.31   17.00
   1  -3   7  868.01   17.00
  -1   3  -8    2.10    1.20
  -1   3  -8    6.30    2.00
  -1   3  -8    2.50    1.50
   1  -3   8    1.30    1.40
  -1   3  -9 1217.28   23.00
  -1   3  -9 1208.08   21.40
  -1   3  -9 1219.38   23.40
  -1   3 -10   69.49    4.90
  -1   3 -10   70.29    4.80
  -1   3 -11  289.97    9.90
  -1   3 -11  261.17    9.80
  -1   3 -12   45.70    5.10
  -1   3 -12   42.80    4.90
   1  -4 -13   37.50    5.10
   1  -4 -13   37.30    5.00
   1  -4 -12    3.20    2.70
   1  -4 -12    3.20    2.50
   1  -4 -11   71.99    5.30
   1  -4 -11   66.69    5.40
   1  -4 -10  357.06   10.60
   1  -4 -10  365.76   11.00
  -1   4   9  442.96   10.20
   1  -4  -9  441.56   11.50
   1  -4  -9  469.75   11.80
   1  -4  -9  457.05   11.90
  -1   4   8  387.26    9.00
   1  -4  -8  372.26    9.10
   1  -4  -8  375.56   10.10
   1  -4  -8  390.76   10.00
  -1   4   7    5.50    1.50
   1  -4  -7    9.50    2.10
   1  -4  -7    3.90    1.50
   1  -4  -7    3.50    1.10
  -1   4   6  956.30   17.00
  -1   4   6  975.70   16.70
   1  -4  -6  975.10   18.00
   1  -4  -6  978.60   16.80
   1  -4  -6 1013.50   17.80
  -1   4   5 1222.48   20.10
  -1   4   5 1196.28   19.50
   1  -4  -5 1200.78   19.50
   1  -4  -5 1210.48   20.40
   1  -4  -5 1227.98   20.70
  -1   4   4 4072.89   58.79
  -1   4   4 4113.09   59.49
   1  -4  -4 4135.09   59.59
   1  -4  -4 4126.39   59.99
   1  -4  -4 4127.69   58.69
  -1   4   3   25.80    1.60
  -1   4   3   25.50    1.90
  -1   4   3   28.90    1.80
   1  -4  -3   28.70    1.70
   1  -4  -3   29.40    2.10
  -1   4   2  478.95    8.60
  -1   4   2  485.05    8.90
  -1   4   2  478.25    9.10
   1  -4  -2  457.15    9.00
   1  -4  -2  482.45    8.50
  -1   4   1    0.90    0.70
  -1   4   1    2.90    0.80
  -1   4   1    1.50    0.70
   1  -4  -1    3.20    0.80
   1  -4  -1    1.30    0.30
   1  -4  -1    1.30    0.70
  -1   4   0  195.98    3.30
  -1   4   0  191.18    4.60
  -1   4   0  188.28    4.50
   1  -4   0  188.08    3.20
   1  -4   0  192.78    4.50
  -1   4  -1 2064.99   31.00
  -1   4  -1 2047.10   30.20
   1  -4   1 2053.99   29.20
  -1   4  -2   84.49    2.60
  -1   4  -2   79.69    3.10
  -1   4  -2   86.19    3.20
   1  -4   2   99.19    2.70
  -1   4  -3 3614.34   51.89
  -1   4  -3 3480.25   51.79
  -1   4  -3 3572.64   49.99
   1  -4   3 3525.55   50.89
  -1   4  -4 1495.25   21.70
  -1   4  -4 1494.15   24.30
  -1   4  -4 1506.45   24.10
   1  -4   4 1489.15   23.70
  -1   4  -5 1342.47   22.20
  -1   4  -5 1357.06   22.80
   1  -4   5 1312.77   22.20
  -1   4  -6  662.03   13.50
  -1   4  -6  650.53   13.30
  -1   4  -6  649.83   12.90
   1  -4   6  638.94   13.10
  -1   4  -7   38.60    3.10
  -1   4  -7   46.70    3.00
  -1   4  -7   43.70    3.20
   1  -4   7   43.00    3.20
  -1   4  -8  471.35   11.60
  -1   4  -8  444.36   11.60
  -1   4  -8  463.85   10.80
   1  -4   8  481.35   11.80
  -1   4  -9   24.50    3.40
  -1   4  -9   22.90    3.20
  -1   4  -9   23.60    2.80
   1  -4   9   21.70    3.20
  -1   4 -10  433.76   12.40
  -1   4 -10  448.46   12.20
  -1   4 -11   35.90    4.40
  -1   4 -11   25.20    3.80
  -1   4 -12   32.30    4.50
  -1   4 -12   27.90    4.50
   1  -5 -12   23.00    4.10
   1  -5 -12   27.50    4.20
   1  -5 -11   70.29    5.60
   1  -5 -11   67.49    5.30
   1  -5 -10   35.00    4.20
   1  -5 -10   39.10    4.20
  -1   5   9  198.48    6.60
   1  -5  -9  204.58    7.50
   1  -5  -9  203.38    7.80
  -1   5   8  308.77    8.20
   1  -5  -8  287.37    8.60
   1  -5  -8  295.27    9.10
   1  -5  -8  306.97    8.00
  -1   5   7  497.85   11.10
   1  -5  -7  529.85   11.80
   1  -5  -7  517.55   10.80
   1  -5  -7  497.65   11.90
  -1   5   6  215.78    6.40
   1  -5  -6  232.38    7.10
   1  -5  -6  232.78    6.70
   1  -5  -6  232.88    6.10
  -1   5   5 1200.18   20.60
  -1   5   5 1204.78   19.70
  -1   5   5 1221.08   20.00
   1  -5  -5 1233.48   20.70
   1  -5  -5 1170.08   21.00
   1  -5  -5 1223.08   19.90
  -1   5   4  795.02   13.80
  -1   5   4  773.62   13.70
  -1   5   4  768.62   14.30
   1  -5  -4  794.62   14.70
   1  -5  -4  799.12   13.70
  -1   5   3 1073.49   18.20
  -1   5   3 1079.29   17.60
  -1   5   3 1052.89   17.40
   1  -5  -3 1078.29   17.40
   1  -5  -3 1062.09   18.30
  -1   5   2    4.30    1.10
  -1   5   2    3.70    0.90
  -1   5   2    4.60    1.00
   1  -5  -2    6.40    1.20
   1  -5  -2    9.90    1.50
  -1   5   1  607.74   11.40
  -1   5   1  621.24   11.40
  -1   5   1  600.24   11.00
   1  -5  -1  625.84    9.00
   1  -5  -1  613.84   11.00
   1  -5  -1  623.44   11.50
  -1   5   0  772.92   13.50
  -1   5   0  800.42   13.60
  -1   5   0  783.92   13.90
   1  -5   0  791.82   11.60
   1  -5   0  781.62   13.50
  -1   5  -1  124.39    4.10
  -1   5  -1  125.39    4.00
  -1   5  -1  122.39    3.70
   1  -5   1  123.39    2.90
  -1   5  -2 1782.92   27.70
  -1   5  -2 1714.03   26.30
  -1   5  -2 1747.83   27.40
   1  -5   2 1739.43   25.90
  -1   5  -3  826.02   13.40
  -1   5  -3  818.32   15.00
  -1   5  -3  812.82   14.80
   1  -5   3  806.42   13.80
  -1   5  -4  998.30   15.50
  -1   5  -4  999.80   17.80
  -1   5  -4  997.80   17.80
   1  -5   4  981.20   16.80
  -1   5  -5 1023.00   18.30
  -1   5  -5  991.90   18.40
  -1   5  -5 1012.90   15.40
   1  -5   5  997.50   17.70
  -1   5  -6  226.78    6.80
  -1   5  -6  213.48    6.90
  -1   5  -6  219.98    6.80
   1  -5   6  224.08    6.70
  -1   5  -7  400.06    9.90
  -1   5  -7  395.46   10.20
  -1   5  -7  391.56   10.40
   1  -5   7  391.26   10.00
  -1   5  -8   53.19    3.60
  -1   5  -8   60.99    4.30
  -1   5  -8   59.49    4.00
   1  -5   8   57.59    4.10
  -1   5  -9  266.17    8.20
  -1   5  -9  272.37    9.20
  -1   5  -9  264.67    8.90
   1  -5   9  272.97    9.10
  -1   5 -10   44.30    3.60
  -1   5 -10   44.40    4.60
  -1   5 -10   45.20    4.90
  -1   5 -11  163.28    7.90
  -1   5 -11  168.48    7.80
  -1   5 -12   11.70    3.40
  -1   5 -12   12.70    3.50
   1  -6 -12   84.29    6.10
   1  -6 -12   74.89    6.30
   1  -6 -11   36.80    4.40
   1  -6 -11   35.20    4.60
   1  -6 -10   -0.50    1.80
   1  -6 -10   -0.30    2.10
  -1   6   9   54.99    4.00
   1  -6  -9   62.59    4.60
   1  -6  -9   61.79    4.40
  -1   6   8   56.09    3.80
   1  -6  -8   55.29    4.20
   1  -6  -8   62.09    4.10
  -1   6   7   29.90    2.40
  -1   6   7   35.30    3.30
   1  -6  -7   35.10    3.40
   1  -6  -7   34.30    3.60
   1  -6  -7   33.30    2.80
  -1   6   6  861.51   16.70
  -1   6   6  897.31   15.60
   1  -6  -6  867.81   15.90
   1  -6  -6  887.01   17.50
   1  -6  -6  870.51   16.80
  -1   6   5   82.49    4.00
  -1   6   5   90.79    3.60
   1  -6  -5   84.79    3.60
   1  -6  -5   79.99    4.10
  -1   6   4  679.23   12.60
  -1   6   4  658.93   13.20
  -1   6   4  654.03   12.50
   1  -6  -4  662.63   12.40
   1  -6  -4  663.23   13.40
  -1   6   3  236.58    6.00
  -1   6   3  229.18    6.40
  -1   6   3  236.08    6.10
   1  -6  -3  227.88    5.90
  -1   6   2  431.56    9.20
  -1   6   2  429.56    8.90
  -1   6   2  444.56    9.50
   1  -6  -2  425.26    7.00
   1  -6  -2  434.06    9.40
   1  -6  -2  427.36    8.80
  -1   6   1 1134.29   19.20
  -1   6   1 1143.69   18.80
  -1   6   1 1136.29   19.10
   1  -6  -1 1107.19   18.60
   1  -6  -1 1125.39   16.10
   1  -6  -1 1118.09   19.10
  -1   6   0  108.59    4.00
  -1   6   0  109.19    3.90
  -1   6   0  109.59    3.90
   1  -6   0  104.09    3.80
   1  -6   0  112.79    2.40
  -1   6  -1 1744.43   28.50
  -1   6  -1 1807.72   27.80
   1  -6   1 1816.62   26.00
   1  -6   1 1794.12   28.30
  -1   6  -2  115.39    4.40
  -1   6  -2  118.49    3.80
  -1   6  -2  112.09    4.20
   1  -6   2  111.29    3.20
  -1   6  -3  939.41   17.40
  -1   6  -3  959.20   15.80
  -1   6  -3  973.60   17.30
   1  -6   3  934.51   15.80
  -1   6  -4  180.58    4.60
  -1   6  -4  196.18    6.10
  -1   6  -4  183.28    5.90
   1  -6   4  176.68    5.10
  -1   6  -5  864.21   17.00
  -1   6  -5  881.01   17.10
  -1   6  -5  891.21   14.30
   1  -6   5  894.41   16.20
  -1   6  -6  408.76   10.30
   1  -6   6  400.46    9.80
  -1   6  -7  244.98    8.00
  -1   6  -7  243.28    7.70
  -1   6  -7  227.88    7.80
   1  -6   7  250.07    7.80
  -1   6  -8  129.09    6.20
  -1   6  -8  125.49    5.60
  -1   6  -8  125.59    6.00
   1  -6   8  126.99    5.90
  -1   6  -9   17.70    3.10
  -1   6  -9   23.50    3.20
  -1   6  -9   19.20    3.10
   1  -6   9   17.10    3.10
  -1   6 -10   15.60    3.10
  -1   6 -10   15.80    3.20
  -1   6 -10   17.40    2.90
  -1   6 -11   68.49    5.60
  -1   6 -11   81.79    6.00
  -1   6 -12  103.49    7.30
  -1   6 -12  107.79    7.20
   1  -7 -12  159.58    8.30
   1  -7 -12  170.38    8.90
   1  -7 -11   26.50    3.90
   1  -7 -11   16.40    3.60
   1  -7 -10   97.59    6.30
   1  -7 -10   88.29    5.60
  -1   7   9   12.00    2.60
   1  -7  -9   10.20    2.70
   1  -7  -9    5.60    2.20
  -1   7   8   -0.40    1.70
   1  -7  -8   -0.50    1.90
   1  -7  -8    2.10    1.60
  -1   7   7  493.35   11.90
   1  -7  -7  504.25   12.60
   1  -7  -7  497.25   11.10
  -1   7   6   29.50    3.10
  -1   7   6   38.80    2.70
   1  -7  -6   27.70    3.20
   1  -7  -6   35.00    2.90
  -1   7   5  402.16   10.00
  -1   7   5  415.16    9.20
   1  -7  -5  396.76   10.20
   1  -7  -5  399.26    9.20
  -1   7   4    2.50    1.20
  -1   7   4    2.20    1.40
   1  -7  -4    3.80    1.30
   1  -7  -4    4.20    1.70
  -1   7   3  413.96    9.30
  -1   7   3  423.16    9.80
   1  -7  -3  409.96    9.10
   1  -7  -3  412.16    7.30
   1  -7  -3  411.26    9.90
  -1   7   2  967.80   18.00
  -1   7   2 1026.00   18.00
   1  -7  -2 1009.00   14.80
   1  -7  -2 1019.50   17.60
   1  -7  -2  998.00   18.20
  -1   7   1  414.16    9.50
  -1   7   1  421.56    9.60
   1  -7  -1  418.16    9.60
   1  -7  -1  438.36    9.40
   1  -7  -1  419.36    6.60
  -1   7   0 2088.39   33.20
  -1   7   0 2119.69   33.70
   1  -7   0 2148.98   33.30
   1  -7   0 2150.68   30.20
  -1   7  -1  601.94   11.80
  -1   7  -1  588.04   12.40
   1  -7   1  598.64   12.20
   1  -7   1  585.74    9.80
  -1   7  -2 1489.75   24.80
  -1   7  -2 1449.65   23.80
  -1   7  -2 1477.55   25.20
   1  -7   2 1475.55   22.50
  -1   7  -3  502.25   10.00
  -1   7  -3  506.35   11.60
  -1   7  -3  502.35   11.20
   1  -7   3  506.65    9.70
  -1   7  -4  496.05   11.40
  -1   7  -4  493.05    9.70
  -1   7  -4  508.45   11.70
   1  -7   4  496.75   10.20
  -1   7  -5   49.99    3.70
  -1   7  -5   53.99    3.70
  -1   7  -5   50.29    2.60
   1  -7   5   49.80    3.20
  -1   7  -6  243.88    8.00
  -1   7  -6  237.28    7.80
   1  -7   6  238.78    7.30
  -1   7  -7  151.68    6.50
  -1   7  -7  133.89    5.90
   1  -7   7  135.29    5.70
  -1   7  -8   40.60    4.10
  -1   7  -8   38.60    4.00
  -1   7  -8   39.40    4.00
   1  -7   8   36.50    3.90
  -1   7  -9   35.20    4.30
  -1   7  -9   29.50    3.90
  -1   7  -9   35.50    4.00
   1  -7   9   24.60    3.60
  -1   7 -10   35.10    4.30
  -1   7 -10   41.50    5.10
  -1   7 -10   36.50    4.10
  -1   7 -11   58.99    5.80
  -1   7 -11   59.39    6.10
   1  -8 -11  124.79    7.40
  -1   8  10   31.80    5.20
   1  -8 -10   26.40    4.30
  -1   8   9   -0.60    1.90
   1  -8  -9   -1.60    2.00
  -1   8   8   16.00    2.80
   1  -8  -8   16.60    3.10
  -1   8   7    0.90    1.80
   1  -8  -7   -1.50    1.50
  -1   8   6   25.30    2.60
  -1   8   6   20.60    2.90
   1  -8  -6   19.00    3.00
   1  -8  -6   21.20    2.60
  -1   8   5   19.80    2.40
  -1   8   5   23.70    2.90
   1  -8  -5   25.30    2.70
   1  -8  -5   24.70    3.30
  -1   8   4   93.29    4.20
  -1   8   4   83.89    4.50
   1  -8  -4   89.39    4.20
   1  -8  -4   96.79    4.80
  -1   8   3  742.13   14.50
  -1   8   3  739.63   15.10
   1  -8  -3  706.23   14.90
   1  -8  -3  721.83   14.20
  -1   8   2  441.96   10.30
  -1   8   2  441.66   10.50
   1  -8  -2  424.76    9.80
   1  -8  -2  436.16   10.50
  -1   8   1 1376.36   24.40
  -1   8   1 1409.16   24.40
   1  -8  -1 1550.24   21.10
   1  -8  -1 1389.66   24.50
   1  -8  -1 1374.96   23.90
  -1   8   0    1.90    1.40
  -1   8   0    4.60    1.60
   1  -8   0    4.50    0.70
   1  -8   0    4.50    1.30
  -1   8  -1  900.41   17.50
  -1   8  -1  896.91   16.60
  -1   8  -1  891.51   17.00
   1  -8   1  904.91   14.10
   1  -8   1  889.71   17.00
  -1   8  -2  204.38    6.00
  -1   8  -2  187.98    6.60
  -1   8  -2  205.68    6.60
   1  -8   2  194.38    4.80
  -1   8  -3  981.80   17.40
  -1   8  -3  981.60   19.10
  -1   8  -3 1005.50   18.80
   1  -8   3  973.80   16.60
  -1   8  -4    4.30    1.70
  -1   8  -4    5.70    1.40
  -1   8  -4    7.70    2.00
   1  -8   4    4.60    1.40
  -1   8  -5  207.08    7.50
  -1   8  -5  204.68    7.40
  -1   8  -5  214.88    5.80
   1  -8   5  210.28    6.40
  -1   8  -6   45.20    3.90
  -1   8  -6   33.00    3.60
   1  -8   6   41.70    3.30
  -1   8  -7    8.60    2.40
  -1   8  -7    8.30    2.20
   1  -8   7   11.60    2.30
  -1   8  -8   62.19    4.70
  -1   8  -8   64.59    4.80
  -1   8  -8   69.79    4.90
   1  -8   8   70.39    4.70
  -1   8  -9    2.80    2.20
  -1   8  -9    4.40    2.40
  -1   8  -9    4.80    2.60
   1  -8   9    3.60    2.30
  -1   8 -10   11.50    3.10
  -1   8 -10   10.50    3.10
  -1   8 -10    9.70    2.80
  -1   8 -11   71.79    6.00
  -1   8 -11   72.59    6.90
  -1   9  10  117.79    6.80
   1  -9 -10  106.69    7.30
  -1   9   9   40.20    4.30
   1  -9  -9   48.10    5.40
  -1   9   8    6.90    2.50
   1  -9  -8   12.20    2.90
  -1   9   7    1.40    1.80
   1  -9  -7    2.20    1.80
  -1   9   6   13.90    2.30
  -1   9   6   12.80    2.70
   1  -9  -6   11.90    2.70
   1  -9  -6   15.20    2.50
  -1   9   5   76.99    4.10
  -1   9   5   75.19    4.70
   1  -9  -5   77.59    4.90
   1  -9  -5   79.29    4.40
  -1   9   4   71.59    4.00
  -1   9   4   70.69    4.60
   1  -9  -4   70.89    4.60
   1  -9  -4   73.39    4.10
  -1   9   3  261.87    7.80
  -1   9   3  275.97    8.40
   1  -9  -3  275.57    8.40
   1  -9  -3  266.87    7.70
  -1   9   2  807.82   16.20
  -1   9   2  798.92   16.50
   1  -9  -2  792.22   16.40
   1  -9  -2  798.02   15.80
  -1   9   1    0.80    1.30
  -1   9   1    3.00    1.50
   1  -9  -1    0.50    1.20
  -1   9   0  745.43   15.60
  -1   9   0  745.73   15.20
   1  -9   0  736.53   15.20
  -1   9  -1   79.79    4.50
  -1   9  -1   72.49    3.90
  -1   9  -1   77.99    4.20
  -1   9  -2 1218.78   23.00
  -1   9  -2 1219.28   22.30
  -1   9  -2 1238.08   21.60
   1  -9   2 1211.88   19.90
  -1   9  -3   11.70    1.90
  -1   9  -3   16.50    2.70
  -1   9  -3   16.80    2.70
   1  -9   3   15.00    1.80
  -1   9  -4  715.43   15.80
  -1   9  -4  726.33   16.20
  -1   9  -4  725.43   14.10
   1  -9   4  727.63   13.80
  -1   9  -5   -0.50    1.40
  -1   9  -5   -1.50    1.30
  -1   9  -5    0.40    1.10
   1  -9   5    0.00    1.20
  -1   9  -6   50.69    4.80
  -1   9  -6   51.29    4.70
   1  -9   6   39.70    3.30
  -1   9  -7    3.70    2.00
  -1   9  -7    0.70    1.80
   1  -9   7    3.60    1.80
  -1   9  -8   23.00    3.80
  -1   9  -8   22.90    3.80
  -1   9  -8   19.20    3.40
   1  -9   8   21.40    3.30
  -1   9  -9   20.20    3.80
  -1   9  -9   21.20    3.60
  -1   9  -9   20.90    3.80
   1  -9   9   18.40    3.30
  -1   9 -10    5.30    2.90
  -1   9 -10    6.60    2.80
  -1   9 -10    9.50    3.50
  -1  10  10   14.90    3.50
   1 -10 -10   16.80    3.70
  -1  10   9   61.79    5.40
   1 -10  -9   57.69    5.90
  -1  10   8   18.00    3.30
   1 -10  -8   15.10    3.40
  -1  10   7   42.10    4.60
   1 -10  -7   38.70    4.50
  -1  10   6    0.20    1.80
   1 -10  -6   -0.30    1.70
  -1  10   5   17.00    2.60
  -1  10   5   18.20    3.00
   1 -10  -5   17.60    2.80
   1 -10  -5   11.40    2.70
  -1  10   4   55.09    4.40
  -1  10   4   52.09    3.90
   1 -10  -4   48.70    3.70
   1 -10  -4   58.79    4.50
  -1  10   3  324.67    9.20
  -1  10   3  306.57    9.50
   1 -10  -3  317.77    9.00
   1 -10  -3  323.87    9.80
  -1  10   2   10.70    2.40
  -1  10   2   10.30    2.20
   1 -10  -2    9.20    2.00
   1 -10  -2   10.20    2.40
  -1  10   1  542.15   13.00
  -1  10   1  568.44   13.30
   1 -10  -1  548.25   12.70
  -1  10   0   29.80    3.40
  -1  10   0   32.40    3.40
   1 -10   0   22.70    2.90
  -1  10  -1  772.32   16.70
  -1  10  -1  725.13   15.80
  -1  10  -1  754.82   15.70
  -1  10  -2    0.60    1.60
  -1  10  -2    1.30    1.70
  -1  10  -2   -0.50    1.30
  -1  10  -3  657.03   15.70
  -1  10  -3  680.33   14.20
  -1  10  -3  685.53   15.20
  -1  10  -4   37.40    4.20
  -1  10  -4   39.50    3.20
  -1  10  -4   33.50    3.80
  -1  10  -5  118.89    6.10
  -1  10  -5  112.39    6.10
  -1  10  -6   -0.40    1.60
  -1  10  -6    1.70    1.90
  -1  10  -7   -1.20    1.80
  -1  10  -7    0.10    1.90
   1 -10   7    0.50    1.90
  -1  10  -8    3.10    2.30
  -1  10  -8    1.60    2.30
   1 -10   8    1.20    2.10
  -1  10  -9   -1.30    2.50
  -1  10  -9    3.60    2.70
  -1  10  -9    1.40    2.40
   1 -10   9   -0.10    2.20
  -1  11   9    5.00    2.90
   1 -11  -9    1.10    2.70
  -1  11   8   54.09    5.40
   1 -11  -8   64.59    6.30
  -1  11   7    1.50    2.30
   1 -11  -7    1.20    2.50
  -1  11   6    6.00    2.40
   1 -11  -6    9.30    2.90
  -1  11   5    3.30    2.00
  -1  11   5    1.80    1.90
   1 -11  -5    3.90    2.30
  -1  11   4   98.69    5.20
  -1  11   4   98.79    5.90
   1 -11  -4   96.19    5.90
   1 -11  -4  104.19    5.40
  -1  11   3   21.80    3.20
  -1  11   3   14.10    2.80
   1 -11  -3   24.00    3.00
   1 -11  -3   20.20    3.40
  -1  11   2  250.57    8.50
  -1  11   2  248.18    8.70
   1 -11  -2  236.38    8.00
  -1  11   1   49.00    3.90
  -1  11   1   57.39    4.40
   1 -11  -1   65.79    4.40
  -1  11   0  797.72   17.10
  -1  11   0  775.02   17.50
   1 -11   0  798.92   17.20
  -1  11  -1   38.20    3.90
  -1  11  -1   54.39    4.10
  -1  11  -1   49.50    4.40
  -1  11  -2  404.46   11.30
  -1  11  -2  434.36   11.20
  -1  11  -2  432.06   12.20
  -1  11  -3    5.30    1.90
  -1  11  -3    3.40    2.00
  -1  11  -3    3.50    1.70
  -1  11  -4  126.29    5.50
  -1  11  -4  129.19    6.80
  -1  11  -4  121.39    6.10
  -1  11  -5   33.50    4.30
  -1  11  -5   34.40    4.20
  -1  11  -6   49.10    5.10
  -1  11  -6   58.09    5.50
  -1  11  -7    7.50    2.90
  -1  11  -7    5.30    2.80
  -1  11  -8    0.30    2.20
  -1  11  -8   -0.30    2.50
  -1  11  -9    2.70    2.80
  -1  11  -9    0.30    2.60
  -1  11  -9    5.00    2.90
  -1  12   8    3.40    2.70
   1 -12  -8    3.10    3.10
  -1  12   7   15.90    3.50
   1 -12  -7   10.60    3.50
  -1  12   6    6.10    2.80
   1 -12  -6   12.90    3.40
  -1  12   5   16.50    3.40
   1 -12  -5   18.70    3.60
  -1  12   4    2.70    2.20
  -1  12   4    4.10    2.10
   1 -12  -4    7.10    2.70
  -1  12   3   37.30    4.10
  -1  12   3   44.10    4.50
   1 -12  -3   39.70    4.00
   1 -12  -3   47.20    4.80
  -1  12   2   27.90    3.80
  -1  12   2   32.60    3.90
   1 -12  -2   38.90    4.00
  -1  12   1  451.05   12.60
  -1  12   1  475.85   12.80
   1 -12  -1  436.26   12.20
  -1  12   0   -2.80    1.80
  -1  12   0    1.40    1.80
  -1  12   0    2.00    2.00
   1 -12   0   -0.40    1.70
  -1  12  -1  423.16   11.80
  -1  12  -1  424.46   12.60
  -1  12  -1  431.66   11.90
  -1  12  -2    2.60    1.90
  -1  12  -2    1.40    1.90
  -1  12  -2    3.00    2.10
  -1  12  -3   50.79    4.20
  -1  12  -3   58.99    4.90
  -1  12  -3   63.19    4.40
  -1  12  -4    0.60    1.60
  -1  12  -4   -0.50    1.80
  -1  12  -4   -0.90    1.70
  -1  12  -5  102.69    6.80
  -1  12  -5  104.29    6.30
  -1  12  -6    8.60    3.00
  -1  12  -6   11.50    3.40
  -1  12  -7   43.20    5.30
  -1  12  -7   36.80    5.10
  -1  12  -8    9.70    3.40
  -1  12  -8    6.10    3.20
  -1  13   7    1.60    2.40
   1 -13  -7    1.20    2.60
  -1  13   6    0.60    2.40
   1 -13  -6    1.40    2.80
  -1  13   5   23.60    4.00
   1 -13  -5   16.40    3.70
  -1  13   4   23.00    3.50
  -1  13   4   16.70    3.40
   1 -13  -4   16.90    3.70
  -1  13   3   55.09    4.70
  -1  13   3   60.79    5.70
  -1  13   2  112.79    6.50
  -1  13   2  132.09    7.00
  -1  13   1    2.50    2.30
  -1  13   1    3.70    2.30
  -1  13   0  309.27   10.40
  -1  13   0  303.67   10.70
  -1  13   0  285.07    9.80
  -1  13  -1    1.60    2.20
  -1  13  -1    4.00    2.50
  -1  13  -1    5.60    2.20
  -1  13  -2  135.79    7.40
  -1  13  -2  127.39    6.60
  -1  13  -2  114.49    6.20
  -1  13  -3   -2.30    1.90
  -1  13  -3    2.30    2.20
  -1  13  -3   -1.00    1.60
  -1  13  -4   52.99    5.80
  -1  13  -4   44.90    5.00
  -1  13  -5   12.30    3.80
  -1  13  -5   15.40    3.50
  -1  13  -6   38.60    5.20
  -1  13  -6   36.50    4.90
  -1  14   5    8.10    3.00
   1 -14  -5    7.90    3.30
  -1  14   4   49.40    5.50
  -1  14   3   74.19    5.70
  -1  14   3   76.19    6.20
  -1  14   2    0.30    2.10
  -1  14   2    0.30    2.00
  -1  14   1   84.89    6.20
  -1  14   1  106.89    6.80
  -1  14   1  101.49   10.00
  -1  14   0   -0.40    2.20
  -1  14   0    3.10    2.40
  -1  14   0    1.50    2.20
  -1  14  -1   83.89    5.70
  -1  14  -1   93.69    6.00
  -1  14  -1   83.39    6.10
  -1  14  -2    7.80    2.60
  -1  14  -2    4.50    2.90
  -1  14  -2    3.00    2.60
  -1  14  -3   80.99    6.50
  -1  14  -3   79.69    5.50
  -1  14  -3   84.09    6.00
  -1  14  -4   21.70    4.40
  -1  14  -4   26.60    4.10
  -1  14  -5   35.00    4.90
  -1  14  -5   28.00    4.60
  -1  15   2   67.29    6.50
  -1  15   2   65.59    6.40
  -1  15   1    1.80    2.30
  -1  15   1    4.30    2.80
  -1  15   0   10.60    3.10
  -1  15   0   10.10    3.30
  -1  15  -1    4.30    2.60
  -1  15  -1    5.10    2.90
  -1  15  -2   51.39    5.20
  -1  15  -2   61.49    6.20
   2  15  -2   23.80    4.10
   2  15  -2   28.10    4.70
   2  15  -1   21.60    3.90
   2  15  -1   21.90    4.10
   2  15   0    2.80    2.90
   2  15   0    3.40    2.40
   2  15   1   11.70    3.20
   2  15   1   11.70    3.50
   2  14  -5  128.79    8.20
   2  14  -4   -1.40    2.20
   2  14  -4   -0.30    2.00
   2  14  -3   96.79    6.10
   2  14  -3   90.69    6.70
   2  14  -2   46.90    5.30
   2  14  -2   54.39    5.40
   2  14  -1   57.49    5.60
   2  14  -1   54.79    5.70
   2  14   0    7.40    3.00
   2  14   0   10.30    3.00
   2  14   1   16.80    3.40
   2  14   1   21.40    3.80
   2  14   2    2.20    2.40
   2  14   2    4.80    2.70
  -2 -14  -3   24.90    4.10
   2  14   3   29.50    4.40
  -2 -14  -4   26.00    4.50
   2  14   4   22.70    4.20
   2  13  -7    4.80    2.70
   2  13  -7    0.50    2.70
   2  13  -6  130.79    7.80
   2  13  -6  157.88    7.60
   2  13  -5    6.30    2.80
   2  13  -5    4.10    2.80
   2  13  -4   64.09    4.80
   2  13  -4   64.79    5.40
   2  13  -3   24.00    3.50
   2  13  -3   21.20    3.80
   2  13  -2   88.39    5.90
   2  13  -2   80.19    5.50
   2  13  -1    3.50    2.30
   2  13  -1    2.50    2.40
   2  13   0  115.99    6.60
   2  13   0  115.99    6.60
   2  13   1    3.70    2.30
   2  13   1    1.80    2.20
  -2 -13  -2    0.10    1.70
   2  13   2   -1.20    2.00
   2  13   2   -1.00    1.80
  -2 -13  -3   26.90    4.00
   2  13   3   23.60    3.90
  -2 -13  -4   63.49    6.10
   2  13   4   51.19    5.30
  -2 -13  -5   12.80    3.60
   2  13   5    4.10    2.70
  -2 -13  -6   99.89    7.20
   2  13   6   98.19    6.70
   2  12  -8    3.80    2.80
   2  12  -8    5.10    2.80
   2  12  -7  234.48    9.20
   2  12  -7  202.88    9.40
   2  12  -6    0.80    2.10
   2  12  -6    2.70    2.60
   2  12  -5  175.78    7.70
   2  12  -5  159.08    7.00
   2  12  -5  167.28    8.20
   2  12  -4   34.90    3.90
   2  12  -4   40.50    4.00
   2  12  -4   39.90    4.70
   2  12  -3  130.59    6.00
   2  12  -3  130.99    6.20
   2  12  -3  125.49    6.80
   2  12  -2   18.90    3.20
   2  12  -2   10.40    2.70
   2  12  -2   12.50    2.60
   2  12  -1  233.28    8.80
   2  12  -1  217.68    8.30
   2  12   0    4.50    2.20
   2  12   0    2.60    2.00
  -2 -12  -1    3.90    2.50
   2  12   1    2.20    2.30
   2  12   1    3.60    2.00
  -2 -12  -2    0.30    1.90
  -2 -12  -2    0.00    1.80
   2  12   2    0.60    1.80
   2  12   2    4.30    1.90
  -2 -12  -3   13.30    2.80
   2  12   3   15.70    3.20
   2  12   3   17.10    2.80
  -2 -12  -4   18.00    3.50
   2  12   4   14.80    3.10
  -2 -12  -5   39.10    4.70
   2  12   5   37.20    4.50
  -2 -12  -6    9.10    2.90
   2  12   6    7.70    2.80
  -2 -12  -7  164.78    8.70
   2  12   7  175.88    8.60
  -2 -11   9   12.20    3.10
   2  11  -9    7.40    3.00
   2  11  -9    9.80    3.30
  -2 -11   8  163.08    7.30
   2  11  -8  173.58    8.10
   2  11  -8  163.08    8.60
  -2 -11   7    0.70    1.90
   2  11  -7    1.00    2.20
   2  11  -7    2.20    2.30
   2  11  -6  345.47   11.60
   2  11  -6  334.57   10.30
   2  11  -5   42.20    4.60
   2  11  -5   48.10    4.20
   2  11  -5   36.70    3.60
   2  11  -4  344.57    9.90
   2  11  -4  352.26    9.90
   2  11  -4  340.47   10.90
  -2 -11   3    8.70    2.30
   2  11  -3    6.50    2.00
   2  11  -3    6.20    2.00
   2  11  -3    8.30    2.40
  -2 -11   2  446.36   12.50
   2  11  -2  479.75   11.30
   2  11  -2  465.95   12.00
   2  11  -2  460.65   12.50
  -2 -11   1    6.60    2.40
   2  11  -1    9.30    2.20
   2  11  -1   10.50    2.60
   2  11  -1    6.40    1.90
  -2 -11   0   37.40    4.00
   2  11   0   41.70    3.30
   2  11   0   37.90    4.00
   2  11   0   36.60    3.90
  -2 -11  -1   13.90    2.70
  -2 -11  -1    9.20    2.60
   2  11   1    8.10    2.30
   2  11   1    9.40    2.60
  -2 -11  -2   17.60    3.00
  -2 -11  -2   17.00    2.90
   2  11   2   13.20    2.90
   2  11   2   14.20    2.60
  -2 -11  -3    4.00    1.90
  -2 -11  -3    2.60    2.00
   2  11   3    3.50    1.90
   2  11   3    3.20    2.10
  -2 -11  -4   -0.90    1.80
  -2 -11  -4    2.90    1.90
   2  11   4   -2.30    1.40
  -2 -11  -5    4.20    2.30
  -2 -11  -5   11.30    2.90
   2  11   5    4.10    2.30
  -2 -11  -6  166.18   11.10
  -2 -11  -6  164.18    7.80
   2  11   6  168.78    7.80
  -2 -11  -7    5.90    2.80
   2  11   7    6.80    2.70
  -2 -11  -8  306.67   11.70
   2  11   8  312.27   11.00
  -2 -10  10    3.20    2.60
   2  10 -10    5.60    2.80
   2  10 -10    7.20    3.00
  -2 -10   9   96.09    6.00
   2  10  -9   84.09    6.30
   2  10  -9   95.69    6.40
  -2 -10   8   -0.50    1.90
   2  10  -8   -0.50    2.20
   2  10  -8   -0.90    1.80
  -2 -10   7  138.79    6.20
   2  10  -7  129.69    7.00
   2  10  -7  130.59    6.50
  -2 -10   6   46.30    3.70
   2  10  -6   39.80    3.90
   2  10  -6   40.10    4.40
  -2 -10   5  396.26   10.00
   2  10  -5  391.86    9.90
   2  10  -5  410.16   10.80
   2  10  -5  380.46   11.60
  -2 -10   4    1.40    1.50
   2  10  -4    0.10    1.80
   2  10  -4    1.40    1.60
   2  10  -4    2.40    1.50
  -2 -10   3  732.63   14.10
  -2 -10   3  701.73   16.20
   2  10  -3  740.23   15.40
   2  10  -3  709.73   16.20
   2  10  -3  723.43   14.90
  -2 -10   2   60.29    4.30
  -2 -10   2   57.89    3.20
   2  10  -2   59.79    4.00
   2  10  -2   61.09    3.60
   2  10  -2   59.99    4.30
  -2 -10   1   88.49    4.90
   2  10  -1   90.19    4.10
   2  10  -1   86.09    4.80
   2  10  -1   81.99    4.50
  -2 -10   0    3.60    1.70
   2  10   0    5.80    1.80
   2  10   0    6.40    1.70
   2  10   0    2.10    1.50
  -2 -10  -1    1.10    1.60
  -2 -10  -1    0.00    1.60
   2  10   1    1.50    1.50
   2  10   1    1.60    1.80
  -2 -10  -2  117.99    5.70
  -2 -10  -2  109.69    5.60
   2  10   2  110.69    5.10
   2  10   2  118.29    5.80
  -2 -10  -3   22.80    3.30
  -2 -10  -3   15.00    2.90
   2  10   3   13.50    2.60
   2  10   3   14.20    2.20
  -2 -10  -4   54.89    4.40
  -2 -10  -4   57.19    4.50
   2  10   4   59.59    5.30
   2  10   4   58.09    4.50
  -2 -10  -5   26.80    3.70
  -2 -10  -5   32.00    3.70
   2  10   5   25.70    3.60
  -2 -10  -6   46.40    4.50
  -2 -10  -6   37.40    4.30
   2  10   6   45.30    4.60
  -2 -10  -7  427.06   12.70
  -2 -10  -7  458.95   13.40
   2  10   7  434.46   12.50
  -2 -10  -8    2.00    2.70
   2  10   8    2.80    2.50
  -2 -10  -9  309.87   11.80
   2  10   9  293.17   10.50
  -2  -9  11    1.90    2.40
   2   9 -11    0.10    2.30
  -2  -9  10   69.09    5.60
   2   9 -10   64.69    5.60
   2   9 -10   67.09    6.20
  -2  -9   9   13.70    3.10
   2   9  -9   12.00    3.10
   2   9  -9   10.80    2.80
   2   9  -9   13.50    3.00
  -2  -9   8  214.08    8.00
   2   9  -8  219.58    8.40
   2   9  -8  208.98    8.60
   2   9  -8  208.18    7.80
  -2  -9   7   27.50    3.30
   2   9  -7   22.10    3.60
   2   9  -7   22.30    3.30
  -2  -9   6  417.86   10.70
   2   9  -6  445.76   11.20
   2   9  -6  456.05   12.40
   2   9  -6  439.16   11.40
  -2  -9   5    2.30    1.60
   2   9  -5    3.30    1.80
   2   9  -5    3.30    1.40
   2   9  -5    1.80    1.50
  -2  -9   4 1260.17   22.00
   2   9  -4 1301.57   22.90
   2   9  -4 1285.17   24.20
   2   9  -4 1266.67   22.40
  -2  -9   3   23.80    3.00
  -2  -9   3   18.00    2.20
   2   9  -3   16.60    2.30
   2   9  -3   19.40    2.80
   2   9  -3   19.50    2.50
  -2  -9   2  294.47    8.90
  -2  -9   2  314.07    7.40
   2   9  -2  310.27    9.00
   2   9  -2  315.47    8.50
   2   9  -2  309.57    7.90
  -2  -9   1    4.00    1.20
  -2  -9   1    3.20    1.60
   2   9  -1    2.90    1.30
   2   9  -1    5.00    1.70
   2   9  -1    3.90    1.50
  -2  -9   0    4.60    1.90
  -2  -9   0    5.90    1.30
  -2  -9   0    6.40    1.70
   2   9   0    4.00    1.50
   2   9   0    4.80    1.60
   2   9   0    6.40    1.40
  -2  -9  -1   77.49    3.20
  -2  -9  -1   76.59    4.50
  -2  -9  -1   69.69    4.10
   2   9   1   72.49    3.90
   2   9   1   68.39    4.00
  -2  -9  -2   33.20    3.40
  -2  -9  -2   31.90    2.30
  -2  -9  -2   36.40    3.60
   2   9   2   32.40    2.80
   2   9   2   29.50    3.30
  -2  -9  -3  230.48    7.70
  -2  -9  -3  231.78    7.80
  -2  -9  -3  228.38    6.20
   2   9   3  234.88    7.80
   2   9   3  224.98    6.70
  -2  -9  -4   43.30    3.80
  -2  -9  -4   46.00    4.00
   2   9   4   46.70    3.10
   2   9   4   45.00    3.70
  -2  -9  -5    3.40    1.80
  -2  -9  -5    2.50    2.00
   2   9   5    2.10    1.70
  -2  -9  -6   95.59    5.40
  -2  -9  -6   93.69    5.70
   2   9   6   99.19    5.50
  -2  -9  -7   18.80    3.40
  -2  -9  -7   16.70    2.90
   2   9   7   19.30    3.20
  -2  -9  -8  213.08    9.00
   2   9   8  226.78    8.40
  -2  -9  -9    2.40    2.50
   2   9   9    4.30    2.30
  -2  -9 -10  342.57   12.40
  -2  -8  11   18.80    3.60
   2   8 -11   14.40    3.30
   2   8 -11   12.90    3.30
  -2  -8  10   41.10    4.70
   2   8 -10   42.80    4.80
   2   8 -10   37.70    4.60
  -2  -8   9  201.68    8.00
   2   8  -9  194.88    7.50
   2   8  -9  194.78    8.00
   2   8  -9  193.98    8.20
  -2  -8   8  107.39    5.50
   2   8  -8  118.09    6.00
   2   8  -8  108.39    5.90
   2   8  -8  112.69    5.60
  -2  -8   7  372.26   10.20
   2   8  -7  363.76   10.40
   2   8  -7  372.86   10.90
  -2  -8   6    9.70    2.10
   2   8  -6   11.80    2.50
   2   8  -6   11.70    2.40
  -2  -8   5 1246.48   21.90
   2   8  -5 1235.18   21.20
   2   8  -5 1233.28   22.30
   2   8  -5 1250.17   23.50
  -2  -8   4   70.99    3.60
   2   8  -4   84.19    4.00
   2   8  -4   80.19    4.50
   2   8  -4   77.19    3.70
  -2  -8   3  761.42   15.70
  -2  -8   3  741.93   13.90
   2   8  -3  728.93   15.50
   2   8  -3  747.83   14.30
   2   8  -3  763.32   14.60
  -2  -8   2   41.40    2.50
  -2  -8   2   40.10    3.10
   2   8  -2   40.10    2.90
   2   8  -2   35.00    2.60
   2   8  -2   39.60    3.10
  -2  -8   1   13.60    2.20
  -2  -8   1   13.90    1.70
   2   8  -1    8.30    1.80
   2   8  -1   14.10    2.10
   2   8  -1   12.40    1.70
  -2  -8   0  124.49    3.90
  -2  -8   0  115.69    5.00
  -2  -8   0  116.09    4.70
   2   8   0  118.69    4.80
   2   8   0  118.09    4.70
  -2  -8  -1  146.29    5.60
  -2  -8  -1  154.78    4.40
  -2  -8  -1  149.49    5.40
   2   8   1  152.18    5.60
   2   8   1  147.19    5.20
  -2  -8  -2  142.29    5.40
  -2  -8  -2  130.29    5.30
  -2  -8  -2  139.99    4.40
   2   8   2  136.29    4.80
   2   8   2  145.39    5.60
  -2  -8  -3    0.10    1.40
  -2  -8  -3    0.80    1.40
  -2  -8  -3    2.70    1.10
   2   8   3    0.70    1.10
   2   8   3   -0.60    1.40
  -2  -8  -4  145.19    5.90
  -2  -8  -4  157.38    6.20
   2   8   4  147.39    6.00
   2   8   4  152.88    4.90
  -2  -8  -5  361.16   10.20
  -2  -8  -5  343.87    9.70
   2   8   5  355.16    9.70
  -2  -8  -6   64.89    4.40
  -2  -8  -6   68.69    4.60
   2   8   6   67.89    4.40
  -2  -8  -7  182.48    7.10
  -2  -8  -7  191.58    7.70
   2   8   7  178.88    7.00
  -2  -8  -8    5.80    2.50
  -2  -8  -8    5.20    2.30
   2   8   8    5.10    2.10
  -2  -8  -9  460.35   13.80
   2   8   9  437.16   12.00
  -2  -8 -10    8.30    3.20
  -2  -8 -11  251.47   11.00
  -2  -7  12   -0.40    2.20
   2   7 -12   -3.00    2.30
   2   7 -12    1.90    2.30
  -2  -7  11    9.50    2.90
   2   7 -11   17.00    3.50
   2   7 -11   15.60    3.20
  -2  -7  10   36.50    4.30
   2   7 -10   40.30    4.10
   2   7 -10   38.80    4.40
   2   7 -10   41.60    4.60
  -2  -7   9  192.48    7.70
   2   7  -9  172.28    7.40
   2   7  -9  189.98    7.70
   2   7  -9  180.88    7.10
  -2  -7   8  373.56   10.40
   2   7  -8  344.17    9.60
   2   7  -8  359.66   10.60
   2   7  -8  341.77   10.20
  -2  -7   7  103.79    5.20
   2   7  -7  108.49    5.10
   2   7  -7  104.39    5.30
  -2  -7   6  981.80   18.70
   2   7  -6 1008.10   19.70
   2   7  -6  997.90   19.00
  -2  -7   5   18.80    2.30
   2   7  -5   21.50    2.10
   2   7  -5   16.90    2.30
  -2  -7   4  537.25   11.00
   2   7  -4  524.35   10.70
   2   7  -4  534.95   12.10
   2   7  -4  526.65   11.20
  -2  -7   3    3.40    1.20
  -2  -7   3    3.80    1.50
   2   7  -3    5.00    1.30
   2   7  -3    3.10    1.30
   2   7  -3    3.30    1.10
  -2  -7   2  129.89    4.20
  -2  -7   2  140.59    5.20
   2   7  -2  128.59    4.60
   2   7  -2  128.29    4.90
   2   7  -2  128.99    4.30
  -2  -7   1  788.32   15.40
  -2  -7   1  811.22   13.80
   2   7  -1  799.62   15.00
   2   7  -1  806.62   14.10
   2   7  -1  807.12   15.20
  -2  -7   0  610.54   12.10
  -2  -7   0  616.04   11.00
  -2  -7   0  626.94   12.70
   2   7   0  588.54   12.00
   2   7   0  595.44   12.20
  -2  -7  -1 1195.18   19.00
  -2  -7  -1 1163.88   20.30
  -2  -7  -1 1185.18   20.80
   2   7   1 1172.18   20.60
   2   7   1 1179.18   19.90
  -2  -7  -2  164.48    5.70
  -2  -7  -2  173.68    5.70
  -2  -7  -2  164.48    4.70
   2   7   2  160.88    5.50
   2   7   2  164.28    5.00
  -2  -7  -3  142.89    5.40
  -2  -7  -3  147.99    5.40
  -2  -7  -3  135.19    4.60
   2   7   3  146.49    5.30
   2   7   3  141.39    4.40
  -2  -7  -4  178.58    6.30
  -2  -7  -4  190.28    6.40
   2   7   4  188.98    5.00
   2   7   4  181.98    6.20
  -2  -7  -5  627.04   14.00
  -2  -7  -5  621.44   13.70
   2   7   5  642.74   13.60
  -2  -7  -6  227.68    7.50
  -2  -7  -6  231.48    8.00
   2   7   6  227.88    7.40
  -2  -7  -7  148.49    6.30
  -2  -7  -7  163.08    7.00
  -2  -7  -7  149.09    5.60
   2   7   7  163.88    6.30
  -2  -7  -8  180.08    7.20
  -2  -7  -8  179.78    7.60
  -2  -7  -8  190.18    6.70
   2   7   8  193.08    6.90
  -2  -7  -9   61.39    5.30
  -2  -7  -9   56.19    6.50
  -2  -7  -9   65.09    4.30
  -2  -7 -10  314.47   11.30
  -2  -7 -11   15.30    3.80
  -2  -6  12   57.39    5.70
   2   6 -12   48.30    5.30
  -2  -6  11   43.60    4.80
   2   6 -11   40.00    4.70
   2   6 -11   30.90    3.80
   2   6 -11   42.70    5.00
  -2  -6  10   33.00    4.00
   2   6 -10   33.90    4.00
   2   6 -10   31.90    3.70
   2   6 -10   28.90    3.70
  -2  -6   9  146.79    6.60
   2   6  -9  151.18    6.20
   2   6  -9  146.29    6.40
   2   6  -9  155.88    6.90
  -2  -6   8  111.69    5.60
   2   6  -8  119.19    5.50
   2   6  -8  119.59    5.20
   2   6  -8  126.59    5.80
  -2  -6   7  936.11   18.20
   2   6  -7  935.61   17.60
   2   6  -7  918.11   18.50
   2   6  -7  907.41   18.20
  -2  -6   6   61.19    3.70
   2   6  -6   57.89    3.50
   2   6  -6   59.59    3.90
  -2  -6   5  918.91   17.00
   2   6  -5  930.61   15.80
   2   6  -5  939.51   17.10
   2   6  -5  938.11   17.80
  -2  -6   4   41.20    2.60
   2   6  -4   39.10    2.60
   2   6  -4   40.20    2.30
  -2  -6   3  302.27    7.80
  -2  -6   3  314.47    7.10
   2   6  -3  307.27    7.10
   2   6  -3  293.17    7.70
   2   6  -3  299.97    7.00
  -2  -6   2  874.61   16.10
  -2  -6   2  894.51   15.00
   2   6  -2  891.21   14.90
   2   6  -2  864.71   16.00
   2   6  -2  871.01   15.40
  -2  -6   1  484.65   10.30
  -2  -6   1  479.25    9.10
   2   6  -1  492.65    9.90
   2   6  -1  481.65    9.00
   2   6  -1  477.15   10.00
  -2  -6   0 1188.68   18.70
  -2  -6   0 1165.28   20.10
  -2  -6   0 1189.78   19.60
   2   6   0 1199.08   19.90
   2   6   0 1169.88   19.60
  -2  -6  -1    4.30    1.20
  -2  -6  -1    5.30    1.00
  -2  -6  -1    1.60    1.10
   2   6   1    4.10    1.10
   2   6   1    1.60    1.00
  -2  -6  -2   17.90    2.10
  -2  -6  -2   21.30    1.80
  -2  -6  -2   23.70    2.40
   2   6   2   19.10    1.60
   2   6   2   18.20    2.00
  -2  -6  -3  111.49    4.50
  -2  -6  -3  121.29    4.60
   2   6   3  116.99    4.50
   2   6   3  116.39    3.60
  -2  -6  -4  168.38    5.70
  -2  -6  -4  170.28    5.80
   2   6   4  158.18    5.40
   2   6   4  162.88    4.20
  -2  -6  -5   30.10    2.90
  -2  -6  -5   26.90    3.00
  -2  -6  -5   30.20    2.40
   2   6   5   26.80    1.70
   2   6   5   28.70    2.80
  -2  -6  -6 1316.77   22.20
  -2  -6  -6 1278.87   23.80
  -2  -6  -6 1302.47   23.40
   2   6   6 1317.57   22.80
  -2  -6  -7  269.27    8.40
  -2  -6  -7  278.57    7.70
  -2  -6  -7  271.97    8.70
   2   6   7  280.17    7.90
  -2  -6  -8    2.60    1.70
  -2  -6  -8    0.80    2.00
  -2  -6  -8    2.80    1.60
   2   6   8    2.90    1.70
  -2  -6  -9  221.38    7.60
  -2  -6  -9  206.58    7.90
  -2  -6  -9  215.58    8.70
  -2  -6 -10  154.28    7.90
  -2  -6 -10  160.68    7.00
  -2  -6 -11  177.78    7.70
  -2  -6 -11  180.18    8.90
  -2  -5  12   29.10    4.20
   2   5 -12   46.70    5.20
  -2  -5  11  219.88    9.00
   2   5 -11  219.08    8.90
   2   5 -11  234.58    8.40
   2   5 -11  227.88    8.30
  -2  -5  10  106.19    6.00
   2   5 -10  108.19    5.60
   2   5 -10  116.89    5.60
   2   5 -10  106.19    5.80
  -2  -5   9  232.68    8.30
   2   5  -9  234.18    7.60
   2   5  -9  233.18    7.90
   2   5  -9  231.28    8.20
  -2  -5   8  298.07    9.00
   2   5  -8  303.37    8.40
   2   5  -8  309.67    8.90
   2   5  -8  314.37    9.20
  -2  -5   7  186.88    6.60
   2   5  -7  182.48    6.50
   2   5  -7  194.38    6.10
   2   5  -7  186.08    6.40
  -2  -5   6  521.95   11.40
   2   5  -6  522.85   11.60
   2   5  -6  514.05   11.40
   2   5  -6  526.75   10.90
  -2  -5   5    0.80    1.00
   2   5  -5    1.40    1.00
   2   5  -5    0.10    1.00
  -2  -5   4  216.08    5.80
   2   5  -4  209.98    5.70
   2   5  -4  213.68    5.20
  -2  -5   3 1194.98   19.40
  -2  -5   3 1191.68   20.10
   2   5  -3 1201.28   20.20
   2   5  -3 1195.38   19.10
   2   5  -3 1180.58   19.20
  -2  -5   2 1617.14   25.60
  -2  -5   2 1606.44   24.60
   2   5  -2 1589.44   24.30
   2   5  -2 1578.84   25.40
   2   5  -2 1601.54   24.70
  -2  -5   1 1657.13   26.20
  -2  -5   1 1661.63   25.00
   2   5  -1 1668.63   25.70
   2   5  -1 1616.04   25.80
   2   5  -1 1678.83   26.20
   2   5  -1 1653.63   24.70
  -2  -5   0  521.25    9.70
  -2  -5   0  503.85    9.20
  -2  -5   0  499.95   10.10
   2   5   0  503.25    9.60
   2   5   0  518.55    9.90
   2   5   0  519.85   10.20
  -2  -5  -1  925.31   15.90
  -2  -5  -1  903.91   15.30
  -2  -5  -1  883.41   14.80
   2   5   1  892.81   14.90
   2   5   1  890.11   15.60
   2   5   1  928.41   15.90
  -2  -5  -2  126.09    4.20
  -2  -5  -2  124.79    4.30
   2   5   2  124.09    3.50
   2   5   2  122.69    4.10
  -2  -5  -3  513.15   10.50
  -2  -5  -3  509.35   10.60
   2   5   3  493.35   10.20
   2   5   3  505.95    8.90
  -2  -5  -4    1.10    0.80
  -2  -5  -4    1.10    1.20
  -2  -5  -4   -0.20    0.90
   2   5   4    2.50    1.20
   2   5   4    1.60    0.70
  -2  -5  -5 1062.99   18.00
  -2  -5  -5 1066.69   19.20
  -2  -5  -5 1089.69   19.60
   2   5   5 1051.39   16.20
   2   5   5 1067.79   18.60
  -2  -5  -6  239.48    7.30
  -2  -5  -6  247.18    7.70
  -2  -5  -6  246.18    6.60
   2   5   6  237.08    6.70
  -2  -5  -7  611.24   13.60
  -2  -5  -7  601.24   14.00
  -2  -5  -7  616.44   12.80
   2   5   7  621.04   12.60
  -2  -5  -8  684.13   15.20
  -2  -5  -8  709.03   16.00
  -2  -5  -8  675.03   14.40
   2   5   8  692.13   13.80
  -2  -5  -9    4.10    1.90
  -2  -5  -9    0.20    1.50
  -2  -5  -9    3.90    2.10
  -2  -5 -10   67.29    5.00
  -2  -5 -10   65.69    4.60
  -2  -5 -10   57.19    5.60
  -2  -5 -11   98.39    5.80
  -2  -5 -11   98.59    6.70
  -2  -5 -12   76.09    5.60
  -2  -5 -12   80.69    6.70
  -2  -4  13   -0.40    2.50
   2   4 -13   -0.30    2.30
  -2  -4  12  161.68    8.10
   2   4 -12  164.08    8.20
   2   4 -12  169.58    7.70
  -2  -4  11   74.49    5.40
   2   4 -11   79.19    4.90
   2   4 -11   79.09    5.20
   2   4 -11   72.49    5.20
  -2  -4  10  236.58    8.60
   2   4 -10  239.78    8.60
   2   4 -10  228.98    7.80
   2   4 -10  237.38    8.00
  -2  -4   9  235.68    8.10
   2   4  -9  246.08    7.60
   2   4  -9  242.18    7.70
   2   4  -9  231.58    8.10
  -2  -4   8  124.79    5.60
   2   4  -8  134.39    5.40
   2   4  -8  129.09    5.00
   2   4  -8  112.09    5.20
  -2  -4   7  405.16   10.00
   2   4  -7  407.66   10.00
   2   4  -7  406.46    9.30
   2   4  -7  411.86    9.90
  -2  -4   6  272.07    7.30
   2   4  -6  255.87    6.60
   2   4  -6  261.97    7.20
   2   4  -6  268.37    7.20
  -2  -4   5  125.69    4.50
   2   4  -5  125.29    4.40
   2   4  -5  127.39    4.60
  -2  -4   4  208.08    5.60
   2   4  -4  206.28    5.50
   2   4  -4  215.78    5.90
  -2  -4   3  684.43   12.00
  -2  -4   3  654.53   12.20
   2   4  -3  685.73   12.30
   2   4  -3  674.73   11.70
   2   4  -3  660.63   11.40
   2   4  -3  671.13   12.40
  -2  -4   2 3082.29   44.40
  -2  -4   2 3090.09   45.10
   2   4  -2 3075.29   44.00
   2   4  -2 2977.90   44.90
   2   4  -2 3131.39   45.10
   2   4  -2 3095.19   44.40
  -2  -4   1 1965.60   29.70
  -2  -4   1 1981.80   28.80
  -2  -4   1 2003.30   28.90
   2   4  -1 1959.00   29.20
   2   4  -1 1947.71   28.30
   2   4  -1 1936.31   29.40
   2   4  -1 1906.61   29.60
  -2  -4   0 1246.18   19.70
  -2  -4   0 1213.58   18.80
  -2  -4   0 1220.58   18.90
   2   4   0 1226.48   19.60
   2   4   0 1236.18   19.40
   2   4   0 1206.18   19.00
  -2  -4  -1    9.80    1.40
  -2  -4  -1   12.20    1.40
  -2  -4  -1    9.10    1.10
   2   4   1    8.40    1.30
   2   4   1   10.70    1.10
   2   4   1   12.50    1.50
  -2  -4  -2 3578.94   52.79
  -2  -4  -2 3616.94   52.49
   2   4   2 3736.73   52.89
   2   4   2 3657.13   51.09
   2   4   2 3537.55   52.29
  -2  -4  -3  214.98    4.80
  -2  -4  -3  214.28    5.70
  -2  -4  -3  212.38    5.80
   2   4   3  211.08    5.40
   2   4   3  222.38    5.90
   2   4   3  213.68    4.30
  -2  -4  -4 1763.62   28.40
  -2  -4  -4 1739.43   28.30
  -2  -4  -4 1790.92   27.00
   2   4   4 1798.52   27.70
   2   4   4 1811.02   25.50
  -2  -4  -5   34.20    2.60
  -2  -4  -5   42.00    2.80
  -2  -4  -5   36.70    2.30
   2   4   5   39.00    1.30
   2   4   5   38.80    2.40
  -2  -4  -6  239.08    6.40
  -2  -4  -6  236.28    7.10
  -2  -4  -6  230.08    7.20
   2   4   6  252.17    6.40
  -2  -4  -7  224.78    6.60
  -2  -4  -7  220.38    7.10
  -2  -4  -7  214.48    7.30
   2   4   7  213.48    6.00
  -2  -4  -8  233.88    7.80
  -2  -4  -8  233.08    8.10
  -2  -4  -8  239.08    7.40
   2   4   8  235.38    6.40
  -2  -4  -9  125.29    6.00
  -2  -4  -9  111.89    6.00
  -2  -4  -9  126.89    5.70
  -2  -4 -10    5.20    2.50
  -2  -4 -10    9.20    2.50
  -2  -4 -10    8.40    2.40
  -2  -4 -11   87.39    5.50
  -2  -4 -11   89.29    6.30
  -2  -4 -12  170.38    8.80
  -2  -4 -12  182.08    8.10
  -2  -3  13  108.69    6.90
   2   3 -13  100.39    6.70
  -2  -3  12    9.80    2.80
   2   3 -12    4.60    2.50
   2   3 -12    5.60    2.80
  -2  -3  11  547.35   14.50
   2   3 -11  541.55   13.10
   2   3 -11  537.75   14.50
   2   3 -11  547.95   13.40
  -2  -3  10  146.09    6.80
   2   3 -10  160.38    7.00
   2   3 -10  150.58    6.20
   2   3 -10  160.88    6.20
  -2  -3   9  415.66   11.10
   2   3  -9  387.66    9.90
   2   3  -9  382.96   10.70
   2   3  -9  403.26   10.10
  -2  -3   8  108.79    5.10
   2   3  -8  109.39    4.50
   2   3  -8  107.79    5.00
   2   3  -8  104.69    4.60
  -2  -3   7   37.80    3.00
   2   3  -7   40.50    3.00
   2   3  -7   42.10    2.70
   2   3  -7   32.70    2.60
  -2  -3   6   10.50    1.70
   2   3  -6   11.30    1.60
   2   3  -6   12.30    1.80
   2   3  -6    9.10    1.60
  -2  -3   5  135.69    4.50
   2   3  -5  121.79    4.20
   2   3  -5  127.49    4.30
   2   3  -5  128.69    3.90
  -2  -3   4  333.17    7.30
   2   3  -4  336.37    7.20
   2   3  -4  323.57    7.20
   2   3  -4  344.57    7.50
  -2  -3   3 1456.85   23.00
  -2  -3   3 1484.55   23.10
   2   3  -3 1523.15   23.20
   2   3  -3 1505.75   22.80
   2   3  -3 1506.75   23.40
  -2  -3   2  362.86    7.20
  -2  -3   2  366.36    7.00
   2   3  -2  365.16    6.80
   2   3  -2  364.56    7.30
   2   3  -2  365.76    7.20
   2   3  -2  363.06    6.60
  -2  -3   1    1.50    0.70
  -2  -3   1    1.60    0.80
  -2  -3   1    1.40    0.60
   2   3  -1    0.50    0.70
   2   3  -1    1.30    0.70
   2   3  -1    2.00    0.70
  -2  -3   0    3.40    0.80
  -2  -3   0    2.20    0.90
  -2  -3   0    5.00    0.90
   2   3   0    2.80    0.80
   2   3   0    7.40    1.20
  -2  -3  -1  766.52   13.00
  -2  -3  -1  753.22   12.40
   2   3   1  758.52   11.80
   2   3   1  748.53   12.90
   2   3   1  803.82   12.70
  -2  -3  -2    1.90    0.60
  -2  -3  -2    0.90    0.80
  -2  -3  -2    0.70    0.70
   2   3   2    0.40    0.40
   2   3   2   -0.70    0.60
  -2  -3  -3 6846.11   96.59
  -2  -3  -3 6488.65   93.79
  -2  -3  -3 6611.94   94.59
   2   3   3 6560.84   96.49
   2   3   3 6700.33   93.89
   2   3   3 6673.33   92.99
  -2  -3  -4  153.98    4.80
  -2  -3  -4  146.29    4.70
  -2  -3  -4  157.08    4.20
   2   3   4  155.98    2.70
   2   3   4  152.98    4.80
   2   3   4  149.88    2.70
   2   3   4  153.58    4.20
  -2  -3  -5  264.87    6.40
  -2  -3  -5  260.77    7.00
   2   3   5  272.67    4.30
   2   3   5  274.57    6.20
   2   3   5  271.07    4.30
  -2  -3  -6   61.49    3.60
  -2  -3  -6   60.19    3.10
  -2  -3  -6   55.89    3.40
   2   3   6   71.59    2.00
   2   3   6   65.79    2.80
  -2  -3  -7   64.29    4.00
  -2  -3  -7   66.09    4.00
  -2  -3  -7   67.49    3.50
   2   3   7   62.19    2.90
  -2  -3  -8   -0.40    1.30
  -2  -3  -8    0.10    1.30
  -2  -3  -8    1.10    1.70
  -2  -3  -9  257.37    8.20
  -2  -3  -9  270.17    9.10
  -2  -3  -9  282.87    9.00
  -2  -3 -10   50.99    5.00
  -2  -3 -10   54.79    4.30
  -2  -3 -10   47.80    4.30
  -2  -3 -11   32.90    5.10
  -2  -3 -11   27.80    3.90
  -2  -3 -11   27.70    4.00
  -2  -3 -12   71.19    5.50
  -2  -3 -12   68.69    6.40
   2   2 -13   -0.90    2.60
   2   2 -13    3.00    2.70
  -2  -2  12  368.16   12.10
   2   2 -12  383.86   12.30
   2   2 -12  362.96   11.10
  -2  -2  11    1.60    2.20
   2   2 -11    1.10    2.00
   2   2 -11    1.70    2.00
  -2  -2  10  668.43   15.70
   2   2 -10  674.03   14.90
   2   2 -10  688.23   15.90
   2   2 -10  693.03   14.50
  -2  -2   9  302.57    9.20
   2   2  -9  312.77    8.40
   2   2  -9  313.47    8.60
   2   2  -9  308.97    9.30
  -2  -2   8  248.48    7.60
   2   2  -8  236.88    6.90
   2   2  -8  251.47    7.10
   2   2  -8  255.37    7.80
  -2  -2   7  187.08    6.10
  -2  -2   7  191.28    4.20
   2   2  -7  185.88    5.70
   2   2  -7  188.88    6.10
   2   2  -7  199.38    5.70
  -2  -2   6   12.60    1.90
   2   2  -6   10.90    1.60
   2   2  -6   12.40    1.80
   2   2  -6   12.50    1.60
  -2  -2   5  107.49    3.90
   2   2  -5  114.79    3.90
   2   2  -5  108.29    3.90
   2   2  -5  119.59    3.60
   2   2  -5  105.29    3.60
  -2  -2   4  714.23   12.60
   2   2  -4  687.73   12.20
   2   2  -4  727.43   11.80
   2   2  -4  724.93   12.60
   2   2  -4  712.73   12.50
  -2  -2   3  128.19    3.60
   2   2  -3  126.99    3.40
   2   2  -3  125.79    3.40
   2   2  -3  126.29    3.60
  -2  -2   2  453.75    8.10
  -2  -2   2  471.65    8.10
   2   2  -2  473.15    7.80
   2   2  -2  447.06    8.00
  -2  -2   1  952.00   14.90
  -2  -2   1  936.31   14.80
   2   2  -1  984.30   15.00
   2   2  -1  961.20   14.80
   2   2  -1  981.60   14.10
   2   2  -1  977.70   14.70
  -2  -2   0 5397.16   78.89
  -2  -2   0 5539.45   80.19
  -2  -2   0 5337.17   80.29
   2   2   0 5324.07   79.59
   2   2   0 5349.06   77.59
   2   2   0 5458.45   80.89
   2   2   0 5582.24   75.59
  -2  -2  -1 2563.84   37.00
  -2  -2  -1 2619.24   36.80
  -2  -2  -1 2518.65   37.50
   2   2   1 2671.73   37.60
   2   2   1 2608.84   37.20
   2   2   1 2575.24   37.00
   2   2   1 2599.44   36.10
  -2  -2  -2 8901.61  128.89
  -2  -2  -2 9042.70  133.19
  -2  -2  -2 8983.90  133.49
  -2  -2  -2 9292.77  125.79
   2   2   2 8770.72  128.99
   2   2   2 9156.58  136.09
   2   2   2 9060.39  125.39
  -2  -2  -3   60.59    2.60
  -2  -2  -3   58.09    2.60
  -2  -2  -3   58.59    2.10
   2   2   3   60.89    2.70
   2   2   3   60.69    2.20
  -2  -2  -4 3887.41   55.29
  -2  -2  -4 3951.60   56.39
  -2  -2  -4 3827.42   56.39
   2   2   4 3870.51   54.79
   2   2   4 3825.22   56.29
  -2  -2  -5 2136.59   31.90
  -2  -2  -5 2029.80   32.70
  -2  -2  -5 2151.48   32.90
   2   2   5 2066.19   30.80
   2   2   5 2102.99   29.10
  -2  -2  -6  199.08    6.20
  -2  -2  -6  191.48    6.10
  -2  -2  -6  197.48    5.70
   2   2   6  199.08    4.70
  -2  -2  -7   -0.20    1.10
  -2  -2  -7   -0.10    1.00
  -2  -2  -7    0.70    1.30
   2   2   7    0.90    0.80
  -2  -2  -8  162.08    5.90
  -2  -2  -8  152.88    6.10
  -2  -2  -8  161.18    6.30
  -2  -2  -9    4.90    2.00
  -2  -2  -9    4.90    1.90
  -2  -2  -9    4.50    2.10
  -2  -2 -10   34.00    4.00
  -2  -2 -10   35.10    3.90
  -2  -2 -10   26.50    3.30
  -2  -2 -11  226.18   10.10
  -2  -2 -11  227.48    9.10
  -2  -2 -11  207.78    8.30
  -2  -2 -12   78.89    6.20
  -2  -2 -12   77.89    5.70
   2   1 -13  378.36   12.80
   2   1 -13  386.36   12.10
  -2  -1  12    1.20    2.10
   2   1 -12    1.60    2.20
   2   1 -12    1.10    2.30
  -2  -1  11  285.27    9.80
   2   1 -11  292.47   10.00
   2   1 -11  290.17    9.30
  -2  -1  10   11.10    2.50
   2   1 -10   17.30    2.60
   2   1 -10   16.90    3.10
   2   1 -10   15.10    2.70
  -2  -1   9  211.68    7.30
   2   1  -9  213.28    7.40
   2   1  -9  209.88    6.50
   2   1  -9  204.98    6.80
  -2  -1   8   28.90    2.90
   2   1  -8   33.00    2.70
   2   1  -8   32.00    2.60
  -2  -1   7   62.19    3.60
  -2  -1   7   62.89    2.30
   2   1  -7   66.19    3.30
   2   1  -7   65.49    3.20
   2   1  -7   63.49    3.50
  -2  -1   6    0.20    0.60
  -2  -1   6   -0.30    1.00
   2   1  -6   -0.70    0.80
   2   1  -6   -0.50    0.80
   2   1  -6   -0.20    0.90
  -2  -1   5    1.20    1.00
   2   1  -5   -0.60    0.80
   2   1  -5   -1.10    0.70
   2   1  -5   -0.50    0.70
  -2  -1   4   29.30    1.90
   2   1  -4   28.30    1.90
   2   1  -4   22.90    1.70
   2   1  -4   28.10    1.50
  -2  -1   3    3.60    0.90
   2   1  -3    4.40    0.70
   2   1  -3    4.40    0.90
   2   1  -3    6.40    1.00
   2   1  -3    3.90    0.70
  -2  -1   2  210.48    4.40
  -2  -1   2  218.78    4.10
   2   1  -2  211.58    4.10
   2   1  -2  224.58    3.70
   2   1  -2  215.38    4.20
  -2  -1   1 5348.76   77.29
  -2  -1   1 5542.15   79.99
   2   1  -1 5292.27   78.99
   2   1  -1 5428.66   76.49
   2   1  -1 5307.37   78.69
   2   1  -1 5369.66   74.59
  -2  -1   0  192.58    4.00
  -2  -1   0  203.08    4.00
  -2  -1   0  197.78    3.40
   2   1   0  201.58    3.40
   2   1   0  189.68    3.80
   2   1   0  190.38    3.50
   2   1   0  195.38    3.90
  -2  -1  -1 6455.65   88.09
  -2  -1  -1 5861.71   89.39
  -2  -1  -1 6205.98   87.49
  -2  -1  -1 6275.87   93.89
   2   1   1 6385.26   88.29
   2   1   1 6307.27   90.59
   2   1   1 6179.18   88.99
  -2  -1  -2  710.43   10.90
  -2  -1  -2  698.33   11.80
  -2  -1  -2  693.23   11.50
   2   1   2  686.73   11.70
   2   1   2  706.13   10.90
  -2  -1  -3 1430.46   22.20
  -2  -1  -3 1469.75   22.50
  -2  -1  -3 1435.86   21.50
   2   1   3 1421.36   22.40
   2   1   3 1444.66   21.00
  -2  -1  -4  496.45   10.00
  -2  -1  -4  505.35    9.90
  -2  -1  -4  503.05    9.30
   2   1   4  513.75    7.60
   2   1   4  513.55    8.40
  -2  -1  -5 2030.60   31.60
  -2  -1  -5 2035.10   30.80
  -2  -1  -5 1966.20   31.40
   2   1   5 2039.80   29.10
  -2  -1  -6    0.40    1.10
  -2  -1  -6    2.60    1.20
  -2  -1  -6    2.90    1.20
   2   1   6    2.80    0.80
  -2  -1  -7  364.86    8.90
  -2  -1  -7  361.86    9.40
  -2  -1  -7  366.16    9.40
   2   1   7  363.46    6.70
  -2  -1  -8  195.18    6.60
  -2  -1  -8  192.48    7.00
  -2  -1  -8  205.98    7.10
  -2  -1  -9    3.30    1.70
  -2  -1  -9    0.90    1.50
  -2  -1  -9    3.90    1.90
  -2  -1 -10   13.60    3.00
  -2  -1 -10   17.40    3.00
  -2  -1 -10   11.00    2.50
  -2  -1 -11   -1.70    2.50
  -2  -1 -11    1.00    2.30
  -2  -1 -11    1.50    1.90
  -2  -1 -12   24.80    4.00
  -2  -1 -12   27.30    4.10
   2   0 -13   -1.40    2.60
   2   0 -13    1.10    2.50
   2   0 -12  611.54   16.10
   2   0 -12  588.64   15.00
  -2   0  11   -0.50    1.60
   2   0 -11   -1.30    1.70
   2   0 -11   -1.90    1.50
  -2   0  10  510.35   13.00
   2   0 -10  533.75   13.40
   2   0 -10  520.85   12.10
   2   0 -10  521.85   12.60
  -2   0   9   -0.70    1.10
   2   0  -9   -0.10    1.50
   2   0  -9   -0.70    1.10
   2   0  -9    0.40    1.40
  -2   0   8  306.97    8.50
  -2   0   8  302.87    6.40
   2   0  -8  308.27    7.80
   2   0  -8  299.97    8.50
   2   0  -8  302.77    8.00
  -2   0   7   -0.50    0.70
  -2   0   7   -0.40    0.90
   2   0  -7   -0.60    0.90
   2   0  -7    1.70    1.10
   2   0  -7   -0.80    1.20
  -2   0   6  260.27    5.40
  -2   0   6  241.28    6.50
   2   0  -6  253.47    6.70
   2   0  -6  255.37    6.30
   2   0  -6  260.87    6.20
  -2   0   5   -0.60    0.80
  -2   0   5    0.10    0.60
   2   0  -5   -0.30    0.90
   2   0  -5    0.40    0.70
   2   0  -5   -0.40    0.70
  -2   0   4  115.49    3.50
  -2   0   4  119.19    3.00
   2   0  -4  112.39    3.20
   2   0  -4  112.89    3.30
   2   0  -4  112.79    3.50
  -2   0   3   -1.60    0.60
   2   0  -3   -0.50    0.70
   2   0  -3   -0.30    0.60
   2   0  -3   -0.80    0.50
  -2   0   2 2060.59   29.90
   2   0  -2 2101.79   29.80
   2   0  -2 2092.99   30.00
   2   0  -2 2103.59   30.40
   2   0  -2 2099.19   30.10
  -2   0   1    0.70    0.20
  -2   0   1    0.60    0.40
   2   0  -1    1.10    0.20
   2   0  -1    0.20    0.30
   2   0  -1    1.70    0.40
  -2   0   0 7563.64  107.59
   2   0   0 7308.07  106.79
  -2   0  -1   -4.50    0.50
  -2   0  -1   -4.80    0.40
  -2   0  -1   -4.60    0.60
   2   0   1   -4.70    0.60
  -2   0  -2 3752.72   55.19
  -2   0  -2 3790.02   55.69
  -2   0  -2 3706.03   53.39
  -2   0  -2 3843.72   54.29
   2   0   2 3799.22   53.69
  -2   0  -3   -4.10    0.70
  -2   0  -3   -4.00    0.60
  -2   0  -3   -4.50    0.70
   2   0   3   -4.10    0.30
  -2   0  -4 1620.24   25.30
  -2   0  -4 1640.14   24.90
  -2   0  -4 1610.54   23.30
  -2   0  -4 1621.74   25.50
   2   0   4 1617.74   22.90
  -2   0  -5   -0.50    0.80
  -2   0  -5    0.90    0.50
  -2   0  -5    0.60    0.80
  -2   0  -5    1.20    1.00
   2   0   5    0.50    0.40
  -2   0  -6 2131.99   33.80
  -2   0  -6 2136.29   33.30
  -2   0  -6 2124.09   31.00
  -2   0  -6 2196.78   34.10
   2   0   6 2095.69   29.90
  -2   0  -7    0.70    1.20
  -2   0  -7    0.60    0.60
  -2   0  -7   -0.50    1.00
  -2   0  -7    0.60    1.20
  -2   0  -8   50.79    3.60
  -2   0  -8   47.80    3.70
  -2   0  -8   47.60    3.70
  -2   0  -9    0.30    1.50
  -2   0  -9   -0.60    1.30
  -2   0  -9   -1.00    1.40
  -2   0 -10    4.60    1.90
  -2   0 -10    4.40    2.00
  -2   0 -10    1.90    2.00
  -2   0 -11    0.70    1.90
  -2   0 -11    0.30    2.00
  -2   0 -12    1.40    2.10
  -2   0 -12    0.60    2.50
  -2   0 -13   -1.80    2.50
  -2   0 -13   -0.90    2.20
   2  -1 -13  399.06   13.10
   2  -1 -13  392.96   12.50
   2  -1 -12    2.70    2.30
   2  -1 -12    2.20    2.50
   2  -1 -11  282.87    9.30
   2  -1 -11  288.57    9.80
  -2   1  10   10.60    2.40
   2  -1 -10   13.70    2.60
   2  -1 -10   16.00    2.90
  -2   1   9  218.38    7.30
   2  -1  -9  207.08    7.30
   2  -1  -9  220.08    7.10
   2  -1  -9  215.98    6.60
  -2   1   8   32.50    2.10
  -2   1   8   32.20    3.10
   2  -1  -8   38.00    3.30
   2  -1  -8   30.50    2.50
   2  -1  -8   33.00    3.40
  -2   1   7   55.99    2.50
  -2   1   7   49.90    3.10
   2  -1  -7   58.49    2.90
   2  -1  -7   64.69    3.60
   2  -1  -7   61.89    3.30
  -2   1   6   -2.70    0.70
  -2   1   6    0.30    0.90
   2  -1  -6    1.30    1.10
   2  -1  -6   -0.20    0.70
   2  -1  -6    0.10    1.00
  -2   1   5   -1.10    0.60
  -2   1   5   -1.00    0.80
   2  -1  -5   -1.10    0.80
   2  -1  -5   -0.40    0.60
   2  -1  -5   -1.10    0.70
  -2   1   4   27.50    1.60
  -2   1   4   25.10    1.60
   2  -1  -4   27.90    1.70
   2  -1  -4   26.80    1.30
   2  -1  -4   26.60    1.80
  -2   1   3    3.00    0.70
  -2   1   3    7.80    0.90
   2  -1  -3    5.10    0.60
   2  -1  -3    3.80    0.70
   2  -1  -3    4.10    0.90
  -2   1   2  213.08    4.40
  -2   1   2  214.18    4.10
   2  -1  -2  220.48    3.30
   2  -1  -2  213.08    4.50
   2  -1  -2  224.68    4.20
  -2   1   1 5541.05   81.79
  -2   1   1 5682.33   81.19
   2  -1  -1 5316.17   81.29
   2  -1  -1 5929.31   82.19
  -2   1  -1 6320.67   93.89
  -2   1  -1 6428.46   94.89
  -2   1  -2  693.93   10.90
  -2   1  -2  694.13   11.40
  -2   1  -2  712.33   11.70
  -2   1  -3 1420.36   21.10
  -2   1  -3 1455.45   20.00
  -2   1  -3 1426.06   22.30
  -2   1  -3 1452.75   22.10
  -2   1  -4  492.95    9.90
  -2   1  -4  505.25    8.60
  -2   1  -4  516.35    9.70
  -2   1  -5 2015.50   31.60
  -2   1  -5 2028.60   31.40
  -2   1  -5 2045.40   29.80
  -2   1  -6    2.50    0.80
  -2   1  -6    2.70    1.30
  -2   1  -6    2.80    1.20
  -2   1  -7  355.36    9.00
  -2   1  -7  361.36    7.40
  -2   1  -7  350.26    9.30
  -2   1  -7  360.16    9.20
  -2   1  -8  198.48    7.00
  -2   1  -8  209.18    7.00
  -2   1  -8  203.18    7.20
  -2   1  -8  201.38    5.30
  -2   1  -9    1.00    1.70
  -2   1  -9    2.10    1.80
  -2   1  -9    2.20    1.60
  -2   1 -10    8.30    2.60
  -2   1 -10   18.10    3.10
  -2   1 -10   13.70    2.80
  -2   1 -11    0.90    2.00
  -2   1 -11   -0.40    1.80
  -2   1 -12   23.50    4.00
  -2   1 -12   28.60    4.30
   2  -2 -13   -4.10    2.10
   2  -2 -13    2.50    2.60
   2  -2 -12  389.96   12.00
   2  -2 -12  385.86   12.30
   2  -2 -11   -0.30    2.00
   2  -2 -11    0.90    2.10
   2  -2 -10  668.03   15.60
   2  -2 -10  670.33   15.20
  -2   2   9  310.57    8.90
   2  -2  -9  308.37    8.90
   2  -2  -9  289.17    8.90
   2  -2  -9  312.37    8.10
  -2   2   8  240.88    7.20
  -2   2   8  239.48    6.10
   2  -2  -8  255.67    6.70
   2  -2  -8  237.08    7.30
   2  -2  -8  247.88    7.70
  -2   2   7  192.38    5.90
  -2   2   7  192.78    5.20
   2  -2  -7  189.58    5.30
   2  -2  -7  184.08    6.10
   2  -2  -7  199.38    6.10
  -2   2   6   13.90    1.60
  -2   2   6   14.00    1.90
   2  -2  -6   13.90    1.40
   2  -2  -6   16.40    2.00
   2  -2  -6   11.20    1.60
  -2   2   5  111.59    3.60
  -2   2   5  109.69    3.60
   2  -2  -5  113.99    3.20
   2  -2  -5  114.79    4.10
   2  -2  -5  116.59    3.90
  -2   2   4  732.53   12.40
  -2   2   4  721.33   12.20
   2  -2  -4  742.03   12.70
   2  -2  -4  736.83   11.60
   2  -2  -4  745.33   13.00
  -2   2   3  133.89    3.20
  -2   2   3  135.39    2.70
  -2   2   3  127.39    3.50
   2  -2  -3  135.99    2.70
   2  -2  -3  136.79    3.60
   2  -2  -3  128.49    3.70
  -2   2   2  464.05    8.20
  -2   2   2  464.55    7.30
  -2   2   2  464.55    7.00
   2  -2  -2  462.35    8.00
   2  -2  -2  460.75    8.30
   2  -2  -2  454.05    6.90
  -2   2   1 1016.40   14.00
  -2   2   1 1006.40   15.20
  -2   2   1  977.10   14.30
   2  -2  -1  992.70   14.10
   2  -2  -1  969.50   15.00
  -2   2   0 5587.94   83.79
  -2   2  -1 2698.73   37.80
  -2   2  -1 2674.53   38.50
  -2   2  -2 9347.56  129.29
  -2   2  -2 9036.40  133.19
  -2   2  -2 9084.39  134.99
  -2   2  -3   57.79    2.50
  -2   2  -3   58.79    1.30
  -2   2  -3   59.09    2.30
  -2   2  -4 3886.81   55.49
  -2   2  -4 3756.12   55.49
  -2   2  -4 3798.02   54.39
  -2   2  -5 2122.79   32.80
  -2   2  -5 2100.99   33.00
  -2   2  -5 2110.89   31.50
  -2   2  -6  202.68    5.20
  -2   2  -6  206.08    6.20
  -2   2  -6  194.98    6.20
  -2   2  -7    0.60    0.80
  -2   2  -7    0.60    1.30
  -2   2  -7    0.50    1.10
  -2   2  -8  147.79    4.80
  -2   2  -8  155.38    6.20
  -2   2  -8  161.88    6.20
  -2   2  -9    4.70    2.10
  -2   2  -9    5.30    1.90
  -2   2  -9    4.60    1.90
  -2   2 -10   33.40    3.90
  -2   2 -10   37.90    4.10
  -2   2 -10   35.70    4.00
  -2   2 -11  202.68    8.60
  -2   2 -11  213.48    8.60
  -2   2 -12   77.99    6.00
  -2   2 -12   78.59    5.80
   2  -3 -13  110.59    7.10
   2  -3 -13  107.29    7.00
   2  -3 -12    7.80    2.90
   2  -3 -12    7.10    2.50
   2  -3 -11  565.64   14.40
   2  -3 -11  544.05   14.50
   2  -3 -10  138.59    6.40
   2  -3 -10  145.29    6.50
  -2   3   9  412.86    9.30
   2  -3  -9  410.76   11.00
   2  -3  -9  420.96   10.90
  -2   3   8  108.99    4.20
   2  -3  -8  119.79    4.40
   2  -3  -8  109.39    5.00
   2  -3  -8  106.19    4.80
  -2   3   7   37.90    2.50
  -2   3   7   36.10    2.60
   2  -3  -7   35.30    2.80
   2  -3  -7   38.80    2.40
   2  -3  -7   42.50    2.90
  -2   3   6   12.70    1.60
  -2   3   6    7.60    1.40
   2  -3  -6   12.50    1.40
   2  -3  -6   10.20    1.70
   2  -3  -6   12.60    1.90
  -2   3   5  123.09    4.00
  -2   3   5  118.49    3.80
   2  -3  -5  117.29    4.20
   2  -3  -5  129.99    3.50
   2  -3  -5  125.69    4.30
  -2   3   4  342.67    7.20
  -2   3   4  334.67    6.60
  -2   3   4  339.87    6.30
   2  -3  -4  335.77    6.20
   2  -3  -4  341.97    7.50
   2  -3  -4  335.17    7.30
  -2   3   3 1539.45   22.10
  -2   3   3 1509.15   22.10
  -2   3   3 1483.75   23.20
   2  -3  -3 1505.55   22.00
   2  -3  -3 1527.75   23.30
   2  -3  -3 1492.15   23.40
  -2   3   2  373.26    7.30
  -2   3   2  371.06    6.30
  -2   3   2  376.26    5.90
   2  -3  -2  366.36    7.10
   2  -3  -2  366.16    6.20
  -2   3   1    2.40    0.60
  -2   3   1    1.30    0.80
  -2   3   1    1.80    0.80
   2  -3  -1    2.70    0.80
   2  -3  -1    5.20    0.70
  -2   3   0    1.20    0.80
  -2   3   0    2.00    0.70
  -2   3   0    2.50    0.80
  -2   3  -1  773.02   13.00
  -2   3  -1  774.92   12.20
  -2   3  -2    0.00    0.40
  -2   3  -2    1.30    0.80
  -2   3  -2    0.30    0.70
   2  -3   2    0.20    0.50
  -2   3  -3 6289.27   93.59
  -2   3  -3 6537.45   94.59
  -2   3  -3 6650.43   92.49
   2  -3   3 6516.45   92.89
  -2   3  -4  143.29    4.30
  -2   3  -4  151.18    4.80
  -2   3  -4  155.48    2.70
   2  -3   4  150.08    4.50
  -2   3  -5  262.57    7.00
  -2   3  -5  272.17    6.50
  -2   3  -5  267.67    7.10
   2  -3   5  265.17    6.80
  -2   3  -6   58.09    3.40
  -2   3  -6   65.09    3.60
  -2   3  -6   62.89    3.00
  -2   3  -7   61.69    3.10
  -2   3  -7   59.89    3.70
  -2   3  -7   61.99    3.90
  -2   3  -8   -0.20    1.50
  -2   3  -8    0.10    1.00
  -2   3  -8    0.30    1.40
  -2   3  -9  258.17    8.60
  -2   3  -9  283.57    9.10
  -2   3  -9  269.27    7.50
  -2   3 -10   48.40    4.70
  -2   3 -10   53.69    4.50
  -2   3 -11   34.90    4.40
  -2   3 -11   30.20    4.10
  -2   3 -12   77.49    6.10
  -2   3 -12   78.49    6.00
   2  -4 -13   -4.00    2.40
   2  -4 -13    0.00    2.20
   2  -4 -12  168.18    8.10
   2  -4 -12  172.98    8.20
   2  -4 -11   77.09    5.50
   2  -4 -11   65.99    5.00
   2  -4 -10  259.07    9.00
   2  -4 -10  254.57    8.90
  -2   4   9  239.48    7.00
   2  -4  -9  236.78    8.10
   2  -4  -9  224.28    7.90
  -2   4   8  130.49    4.90
   2  -4  -8  129.99    5.60
   2  -4  -8  130.79    4.70
   2  -4  -8  126.99    5.50
  -2   4   7  403.96    9.30
   2  -4  -7  410.76   10.00
   2  -4  -7  432.36   10.20
   2  -4  -7  404.66    8.70
  -2   4   6  269.47    6.90
   2  -4  -6  273.17    7.40
   2  -4  -6  265.37    6.10
   2  -4  -6  263.87    7.30
  -2   4   5  131.09    3.70
  -2   4   5  122.89    4.30
   2  -4  -5  130.39    3.70
   2  -4  -5  126.19    4.50
   2  -4  -5  123.99    4.40
  -2   4   4  213.68    4.80
  -2   4   4  208.18    5.60
   2  -4  -4  210.58    5.70
   2  -4  -4  216.88    4.80
   2  -4  -4  214.48    5.80
  -2   4   3  700.43   12.40
  -2   4   3  684.83   11.20
   2  -4  -3  666.53   12.30
   2  -4  -3  677.93   11.10
  -2   4   2 3156.58   45.60
  -2   4   2 3146.09   44.50
  -2   4   2 3095.29   45.60
   2  -4  -2 3058.69   45.50
   2  -4  -2 3099.89   44.40
   2  -4  -2 3197.18   43.20
  -2   4   1 1989.90   28.80
  -2   4   1 1983.10   29.60
  -2   4   1 1926.61   29.80
   2  -4  -1 1996.60   28.80
   2  -4  -1 1949.51   29.50
  -2   4   0 1256.77   17.40
  -2   4   0 1264.77   19.40
  -2   4   0 1248.88   20.00
  -2   4   0 1197.08   19.10
  -2   4  -1    8.20    1.00
  -2   4  -1    8.30    1.20
  -2   4  -1    8.30    1.20
   2  -4   1    9.80    0.80
  -2   4  -2 3564.64   52.99
  -2   4  -2 3690.13   51.59
  -2   4  -2 3640.84   52.99
   2  -4   2 3678.93   51.59
  -2   4  -3  222.38    4.50
  -2   4  -3  214.18    5.70
   2  -4   3  215.88    5.20
  -2   4  -4 1818.32   28.90
  -2   4  -4 1814.02   25.90
  -2   4  -4 1792.92   28.40
   2  -4   4 1795.62   28.00
  -2   4  -5   36.40    1.10
  -2   4  -5   37.10    2.40
  -2   4  -5   36.60    2.80
   2  -4   5   39.80    2.60
  -2   4  -6  224.38    7.00
  -2   4  -6  237.98    6.60
  -2   4  -6  247.38    7.30
   2  -4   6  238.88    6.90
  -2   4  -7  224.88    6.70
  -2   4  -7  232.78    7.60
  -2   4  -7  235.18    7.50
  -2   4  -8  243.58    7.10
  -2   4  -8  231.48    8.00
  -2   4  -8  246.98    8.10
  -2   4  -9  127.19    5.20
  -2   4  -9  115.69    5.90
  -2   4  -9  123.89    6.20
  -2   4 -10    9.00    2.70
  -2   4 -10   10.80    2.60
  -2   4 -11   82.59    5.90
  -2   4 -11   88.39    5.80
  -2   4 -12  165.68    8.20
  -2   4 -12  191.88    8.90
   2  -5 -12   39.00    4.80
   2  -5 -12   40.50    4.80
   2  -5 -11  255.17    9.50
   2  -5 -11  238.28    9.30
   2  -5 -10  105.59    6.00
   2  -5 -10   98.19    5.80
  -2   5   9  232.78    7.30
   2  -5  -9  233.08    8.10
   2  -5  -9  237.68    8.30
  -2   5   8  318.57    8.50
   2  -5  -8  312.57    9.30
   2  -5  -8  303.57    9.00
  -2   5   7  198.28    6.30
   2  -5  -7  193.78    6.60
   2  -5  -7  200.88    5.60
   2  -5  -7  189.78    6.70
  -2   5   6  530.05   10.10
  -2   5   6  519.65   11.10
   2  -5  -6  527.25   11.60
   2  -5  -6  520.75   10.10
   2  -5  -6  505.25   11.50
  -2   5   5    3.20    0.90
  -2   5   5    0.60    1.10
   2  -5  -5    2.00    0.90
   2  -5  -5    1.30    1.20
   2  -5  -5    2.10    1.20
  -2   5   4  228.58    5.30
  -2   5   4  221.18    6.10
   2  -5  -4  208.88    6.10
   2  -5  -4  220.38    5.20
  -2   5   3 1202.68   20.00
  -2   5   3 1197.48   19.00
   2  -5  -3 1214.08   20.20
   2  -5  -3 1215.58   18.90
  -2   5   2 1594.24   24.10
  -2   5   2 1562.24   25.00
  -2   5   2 1616.34   25.20
   2  -5  -2 1584.84   24.00
   2  -5  -2 1552.94   25.00
  -2   5   1 1648.73   25.80
  -2   5   1 1694.73   26.10
  -2   5   1 1652.83   25.10
   2  -5  -1 1660.53   25.10
   2  -5  -1 1603.44   25.80
  -2   5   0  515.85    9.90
  -2   5   0  524.65    7.70
  -2   5   0  516.95   10.40
  -2   5   0  529.95    9.80
  -2   5  -1  940.31   15.40
  -2   5  -1  945.21   15.80
  -2   5  -1  934.61   16.30
   2  -5   1  893.21   13.90
  -2   5  -2  123.29    3.60
  -2   5  -2  118.79    4.20
  -2   5  -2  130.59    4.50
   2  -5   2  119.59    3.30
  -2   5  -3  506.15    9.10
  -2   5  -3  521.85   10.70
   2  -5   3  506.05    9.50
  -2   5  -4    1.60    1.00
  -2   5  -4    2.40    0.70
  -2   5  -4    2.40    1.20
   2  -5   4    0.50    0.90
  -2   5  -5 1085.99   19.20
  -2   5  -5 1065.09   16.10
  -2   5  -5 1064.09   19.60
   2  -5   5 1068.69   18.80
  -2   5  -6  256.67    7.30
  -2   5  -6  231.78    7.30
   2  -5   6  241.28    7.10
  -2   5  -7  627.84   13.20
  -2   5  -7  589.24   13.60
  -2   5  -7  600.64   13.90
   2  -5   7  623.44   13.50
  -2   5  -8  718.33   16.10
  -2   5  -8  725.63   16.20
  -2   5  -8  713.03   15.00
  -2   5  -9    1.70    1.80
  -2   5  -9    2.70    1.60
  -2   5  -9    3.50    2.10
  -2   5 -10   63.09    5.00
  -2   5 -10   62.99    5.10
  -2   5 -11   97.69    6.40
  -2   5 -11   93.89    6.20
  -2   5 -12   92.39    6.70
  -2   5 -12   79.59    6.40
   2  -6 -12   51.59    5.50
   2  -6 -12   59.99    5.10
   2  -6 -11   42.10    4.90
   2  -6 -11   41.90    4.60
   2  -6 -10   27.80    3.70
   2  -6 -10   23.70    3.60
  -2   6   9  144.89    6.00
   2  -6  -9  149.39    6.90
   2  -6  -9  150.98    6.70
  -2   6   8  120.89    5.30
   2  -6  -8  119.69    5.80
   2  -6  -8  123.09    5.70
  -2   6   7  931.61   17.90
   2  -6  -7  928.71   16.50
   2  -6  -7  958.30   18.50
   2  -6  -7  907.61   18.40
  -2   6   6   63.79    3.60
  -2   6   6   70.49    3.30
  -2   6   6   62.69    3.30
   2  -6  -6   61.99    4.00
   2  -6  -6   66.79    3.20
  -2   6   5  945.51   16.90
  -2   6   5  957.80   16.40
  -2   6   5  943.31   17.60
   2  -6  -5  953.50   16.20
   2  -6  -5  917.31   17.70
  -2   6   4   38.00    2.70
  -2   6   4   38.60    2.30
  -2   6   4   36.00    2.50
   2  -6  -4   40.60    2.30
   2  -6  -4   34.70    2.80
  -2   6   3  307.77    6.90
  -2   6   3  313.87    7.60
  -2   6   3  306.07    7.70
   2  -6  -3  295.97    7.60
   2  -6  -3  310.87    6.80
  -2   6   2  897.91   15.90
  -2   6   2  852.41   15.70
  -2   6   2  881.11   15.00
   2  -6  -2  892.21   14.90
   2  -6  -2  849.81   15.80
  -2   6   1  483.35   10.10
  -2   6   1  467.35   10.20
  -2   6   1  500.55    9.70
   2  -6  -1  506.75    9.70
   2  -6  -1  485.75   10.20
  -2   6   0 1178.98   20.50
  -2   6   0 1195.98   19.90
  -2   6   0 1245.88   17.10
  -2   6   0 1186.98   19.70
   2  -6   0 1205.88   19.90
  -2   6  -1    9.10    1.50
  -2   6  -1    6.20    1.40
   2  -6   1    3.80    0.70
  -2   6  -2   20.60    1.80
  -2   6  -2   15.40    2.00
  -2   6  -2   21.40    2.30
   2  -6   2   15.60    1.30
  -2   6  -3  113.89    4.60
  -2   6  -3  121.49    3.80
  -2   6  -3  115.09    4.60
   2  -6   3  120.09    3.70
  -2   6  -4  164.08    4.30
  -2   6  -4  171.48    5.90
  -2   6  -4  156.38    5.60
   2  -6   4  165.48    4.90
  -2   6  -5   27.20    2.90
  -2   6  -5   34.10    3.30
  -2   6  -5   30.40    1.70
   2  -6   5   27.20    2.60
  -2   6  -6 1281.97   23.70
  -2   6  -6 1293.97   23.30
   2  -6   6 1295.67   22.70
  -2   6  -7  286.27    8.90
  -2   6  -7  284.17    8.50
  -2   6  -7  274.57    8.80
   2  -6   7  282.07    8.40
  -2   6  -8    2.90    2.00
  -2   6  -8    2.90    1.70
  -2   6  -8    1.30    1.90
  -2   6  -9  213.18    7.60
  -2   6  -9  205.88    8.20
  -2   6  -9  208.68    8.40
  -2   6 -10  162.08    7.70
  -2   6 -10  156.58    7.60
  -2   6 -11  184.48    8.50
  -2   6 -11  165.68    8.30
   2  -7 -12   -1.30    2.60
   2  -7 -12   -0.40    2.30
   2  -7 -11   18.90    3.60
   2  -7 -11   17.20    3.80
  -2   7  10   40.10    4.10
   2  -7 -10   41.10    4.90
   2  -7 -10   38.30    4.40
  -2   7   9  197.68    7.30
   2  -7  -9  196.78    8.10
   2  -7  -9  189.78    7.70
  -2   7   8  361.96   10.10
   2  -7  -8  374.86   10.80
  -2   7   7  104.39    4.50
  -2   7   7   98.39    5.10
   2  -7  -7  104.69    5.40
  -2   7   6 1020.90   19.50
  -2   7   6 1016.40   18.40
   2  -7  -6 1002.00   17.70
   2  -7  -6 1026.90   19.90
  -2   7   5   25.40    2.60
  -2   7   5   19.40    2.50
   2  -7  -5   19.40    2.10
   2  -7  -5   17.70    2.50
  -2   7   4  542.85   11.40
  -2   7   4  536.05   11.90
   2  -7  -4  526.55   10.60
   2  -7  -4  539.95   12.10
  -2   7   3    4.60    1.30
  -2   7   3    3.00    1.20
   2  -7  -3    4.50    1.20
   2  -7  -3    7.10    1.70
   2  -7  -3    6.10    0.60
  -2   7   2  130.29    4.80
  -2   7   2  136.59    5.00
   2  -7  -2  134.59    4.40
   2  -7  -2  128.79    4.80
  -2   7   1  823.32   15.60
  -2   7   1  843.42   16.00
   2  -7  -1  836.72   15.10
  -2   7   0  612.24   12.20
  -2   7   0  603.94   12.70
   2  -7   0  604.64   12.10
  -2   7  -1 1126.99   20.60
  -2   7  -1 1177.58   19.80
   2  -7   1 1174.78   17.40
  -2   7  -2  179.98    5.20
  -2   7  -2  166.78    5.90
  -2   7  -2  156.18    5.70
   2  -7   2  171.78    4.20
  -2   7  -3  144.69    5.50
  -2   7  -3  149.39    4.60
  -2   7  -3  143.49    5.50
   2  -7   3  149.09    4.30
  -2   7  -4  182.38    6.40
  -2   7  -4  190.08    6.60
  -2   7  -4  192.08    5.10
   2  -7   4  192.68    5.50
  -2   7  -5  636.14   14.10
  -2   7  -5  631.94   11.40
  -2   7  -5  629.14   14.20
   2  -7   5  655.33   13.00
  -2   7  -6  248.08    8.20
  -2   7  -6  237.48    8.00
   2  -7   6  241.98    7.30
  -2   7  -7  156.38    6.80
  -2   7  -7  154.08    6.40
  -2   7  -7  152.58    6.50
   2  -7   7  157.08    6.20
  -2   7  -8  187.08    7.70
  -2   7  -8  185.98    7.30
  -2   7  -8  196.78    7.80
  -2   7  -9   65.69    4.60
  -2   7  -9   57.99    4.80
  -2   7  -9   57.09    4.80
  -2   7 -10  320.37   11.40
  -2   7 -10  333.27   11.40
  -2   7 -10  327.07   10.40
  -2   7 -11   11.10    3.60
  -2   7 -11    8.60    3.20
   2  -8 -11   19.90    4.00
  -2   8  10   37.90    4.20
   2  -8 -10   42.20    5.00
  -2   8   9  201.78    7.80
   2  -8  -9  191.08    8.30
  -2   8   8  118.29    5.90
   2  -8  -8  108.79    6.20
  -2   8   7  377.96   10.30
  -2   8   7  367.16   10.40
   2  -8  -7  363.56   10.80
  -2   8   6   11.50    2.10
  -2   8   6   11.30    2.40
   2  -8  -6    9.90    2.40
   2  -8  -6    9.10    1.90
  -2   8   5 1260.87   23.10
  -2   8   5 1248.08   22.00
   2  -8  -5 1219.28   21.10
   2  -8  -5 1237.78   23.20
  -2   8   4   69.39    4.10
  -2   8   4   71.49    3.90
   2  -8  -4   72.69    3.60
  -2   8   3  729.73   15.30
  -2   8   3  776.52   15.30
   2  -8  -3  769.62   15.60
   2  -8  -3  757.62   14.30
  -2   8   2   45.10    3.20
  -2   8   2   44.10    3.20
   2  -8  -2   41.90    3.20
   2  -8  -2   42.60    2.80
  -2   8   1   11.60    2.10
  -2   8   1   10.80    2.00
   2  -8  -1   12.20    1.90
  -2   8   0  124.19    4.80
  -2   8   0  118.99    5.10
   2  -8   0  120.19    4.80
  -2   8  -1  142.19    5.10
  -2   8  -1  136.99    5.50
   2  -8   1  149.49    3.40
  -2   8  -2  128.89    5.50
  -2   8  -2  136.29    4.90
  -2   8  -2  139.59    5.60
   2  -8   2  141.59    3.80
  -2   8  -3    0.00    1.00
  -2   8  -3   -0.10    1.20
  -2   8  -3    1.10    1.40
   2  -8   3   -0.80    0.80
  -2   8  -4  157.78    5.00
  -2   8  -4  146.09    6.10
  -2   8  -4  160.58    6.40
   2  -8   4  156.08    5.00
  -2   8  -5  361.96   10.20
  -2   8  -5  365.46    8.70
  -2   8  -5  342.97   10.00
   2  -8   5  348.87    8.70
  -2   8  -6   56.89    4.40
  -2   8  -6   76.29    4.80
   2  -8   6   71.39    4.00
  -2   8  -7  177.88    7.60
  -2   8  -7  183.38    7.40
   2  -8   7  185.68    6.80
  -2   8  -8   10.20    2.50
  -2   8  -8    7.80    2.50
  -2   8  -8    6.90    2.30
  -2   8  -9  444.96   12.70
  -2   8  -9  430.86   13.00
  -2   8  -9  434.96   13.30
  -2   8 -10    5.60    2.50
  -2   8 -10    6.20    2.80
  -2   8 -10   10.10    3.30
  -2   8 -11  253.97   10.60
  -2   8 -11  236.78   10.70
  -2   9  10   60.79    5.30
   2  -9 -10   73.99    5.80
  -2   9   9   11.20    2.90
   2  -9  -9   11.10    2.90
  -2   9   8  204.58    8.10
   2  -9  -8  205.48    8.50
  -2   9   7   25.90    3.50
   2  -9  -7   26.70    3.80
  -2   9   6  449.36   11.90
  -2   9   6  460.85   11.10
   2  -9  -6  440.36   12.20
  -2   9   5    5.20    2.00
  -2   9   5    3.20    1.60
   2  -9  -5    4.50    1.80
   2  -9  -5    4.70    2.00
  -2   9   4 1285.57   23.00
  -2   9   4 1258.67   23.60
   2  -9  -4 1243.08   23.70
   2  -9  -4 1266.77   22.00
  -2   9   3   14.80    2.30
  -2   9   3   19.80    2.90
   2  -9  -3   17.80    2.80
   2  -9  -3   16.50    2.20
  -2   9   2  306.87    8.90
  -2   9   2  316.47    8.90
   2  -9  -2  305.47    8.20
   2  -9  -2  330.07    9.20
  -2   9   1    3.30    1.50
  -2   9   1    3.70    1.40
   2  -9  -1    4.20    1.50
  -2   9   0    3.90    1.50
  -2   9   0    5.70    1.70
  -2   9  -1   70.49    3.90
  -2   9  -1   69.99    4.30
  -2   9  -2   36.40    3.00
  -2   9  -2   33.30    3.40
  -2   9  -2   41.00    4.00
  -2   9  -3  240.68    8.20
  -2   9  -3  236.58    6.90
  -2   9  -3  230.58    7.90
  -2   9  -4   46.80    4.10
  -2   9  -4   47.30    4.00
  -2   9  -4   41.20    3.00
   2  -9   4   47.50    3.00
  -2   9  -5    1.40    1.70
  -2   9  -5    1.50    1.70
   2  -9   5    3.10    1.50
  -2   9  -6   97.79    5.60
  -2   9  -6  102.99    5.80
   2  -9   6   97.09    4.80
  -2   9  -7   21.00    3.40
  -2   9  -7   23.60    3.50
   2  -9   7   18.80    2.90
  -2   9  -8  220.18    8.80
  -2   9  -8  224.48    9.00
  -2   9  -8  223.68    9.20
  -2   9  -9   -0.60    2.50
  -2   9  -9    2.60    2.30
  -2   9  -9    3.00    2.30
  -2   9 -10  329.27   12.00
  -2   9 -10  353.26   12.60
  -2   9 -10  343.97   11.80
  -2  10  10    7.60    3.00
   2 -10 -10    9.20    3.30
  -2  10   9   90.79    6.20
   2 -10  -9   98.59    6.80
  -2  10   8   -0.10    2.00
   2 -10  -8    3.50    2.50
  -2  10   7  133.49    6.80
   2 -10  -7  132.49    6.80
  -2  10   6   48.40    3.90
  -2  10   6   46.40    4.50
   2 -10  -6   40.10    4.30
  -2  10   5  398.16   10.60
  -2  10   5  406.26   11.50
   2 -10  -5  411.86   11.80
  -2  10   4    1.90    1.70
  -2  10   4   -1.60    1.70
   2 -10  -4    2.00    1.90
   2 -10  -4    2.50    1.50
  -2  10   3  733.53   16.30
  -2  10   3  721.03   15.70
   2 -10  -3  726.53   16.30
   2 -10  -3  729.73   15.00
  -2  10   2   62.99    4.10
  -2  10   2   58.99    4.10
   2 -10  -2   55.89    3.80
  -2  10   1   81.19    4.80
  -2  10   1   90.89    5.00
   2 -10  -1   84.89    4.50
  -2  10   0    5.10    2.00
  -2  10   0    2.90    1.60
  -2  10  -1    3.30    1.80
  -2  10  -1    2.20    1.70
  -2  10  -1    0.90    1.50
  -2  10  -2  111.59    5.10
  -2  10  -2  125.19    5.90
  -2  10  -2  122.59    6.10
  -2  10  -3   15.60    2.40
  -2  10  -3   12.20    2.70
  -2  10  -3   15.70    3.00
  -2  10  -4   52.59    4.60
  -2  10  -4   49.60    3.40
  -2  10  -4   57.09    4.50
  -2  10  -5   23.50    3.60
  -2  10  -5   28.50    3.90
  -2  10  -6   36.20    4.50
  -2  10  -6   38.60    4.40
  -2  10  -7  434.06   13.10
  -2  10  -7  462.05   13.50
  -2  10  -8    2.40    2.50
  -2  10  -8    3.10    2.30
  -2  10  -9  310.27   11.40
  -2  10  -9  313.27   11.80
  -2  10  -9  278.67   11.00
  -2  11   9   10.00    3.20
   2 -11  -9   19.40    4.10
  -2  11   8  168.08    8.00
   2 -11  -8  163.88    8.30
  -2  11   7    4.20    2.40
   2 -11  -7    2.00    2.30
  -2  11   6  334.57   11.10
   2 -11  -6  332.67   11.20
  -2  11   5   43.20    4.50
  -2  11   5   39.20    4.00
   2 -11  -5   45.20    4.80
  -2  11   4  335.17   10.70
  -2  11   4  340.17   10.10
   2 -11  -4  355.96   11.00
  -2  11   3   11.70    2.80
  -2  11   3    5.60    2.20
   2 -11  -3    9.80    2.50
   2 -11  -3    6.70    2.00
  -2  11   2  460.45   12.50
  -2  11   2  467.25   12.40
   2 -11  -2  465.75   11.70
  -2  11   1    9.80    2.50
  -2  11   1    5.90    2.00
   2 -11  -1    9.50    2.30
  -2  11   0   45.80    4.40
  -2  11   0   31.50    3.80
  -2  11  -1    5.70    2.00
  -2  11  -1   10.70    2.60
  -2  11  -1   11.50    2.60
  -2  11  -2   15.00    3.00
  -2  11  -2   12.80    2.50
  -2  11  -2   20.10    3.10
  -2  11  -3    4.50    2.20
  -2  11  -3    3.80    1.80
  -2  11  -3    4.70    2.20
  -2  11  -4    0.80    1.40
  -2  11  -4   -1.80    1.50
  -2  11  -4   -0.70    1.80
  -2  11  -5    5.60    2.50
  -2  11  -5    3.90    2.20
  -2  11  -6  172.58    8.20
  -2  11  -6  162.18    7.80
  -2  11  -7    5.60    2.70
  -2  11  -7    5.10    2.80
  -2  11  -8  315.77   11.80
  -2  11  -8  335.07   12.10
  -2  12   8    1.30    2.80
   2 -12  -8    1.90    2.70
  -2  12   7  215.28    9.40
   2 -12  -7  215.88    9.80
  -2  12   6    2.60    2.50
   2 -12  -6    2.50    2.60
  -2  12   5  167.18    8.00
  -2  12   5  167.78    7.30
   2 -12  -5  157.78    7.90
  -2  12   4   32.80    3.90
  -2  12   4   37.90    4.50
   2 -12  -4   37.20    4.70
  -2  12   3  133.89    6.60
  -2  12   3  134.59    6.80
   2 -12  -3  124.29    6.20
  -2  12   2   10.00    2.70
  -2  12   2   14.90    3.00
   2 -12  -2   12.00    2.50
  -2  12   1  225.88    8.70
  -2  12   1  214.08    8.40
  -2  12   0    2.90    2.00
  -2  12   0    3.50    1.90
  -2  12  -1    2.60    2.00
  -2  12  -1    5.10    2.50
  -2  12  -1    5.20    2.30
  -2  12  -2   -0.40    1.60
  -2  12  -2    0.20    2.00
  -2  12  -2    1.80    1.70
  -2  12  -3   19.40    3.00
  -2  12  -3   16.40    3.30
  -2  12  -3   15.50    3.10
  -2  12  -4   10.30    3.10
  -2  12  -4   11.30    2.80
  -2  12  -5   52.29    5.70
  -2  12  -5   35.80    4.50
  -2  12  -6   14.70    3.60
  -2  12  -6   10.20    3.40
  -2  12  -7  165.98    8.80
  -2  12  -7  176.88    8.90
  -2  13   7    3.80    2.70
   2 -13  -7    5.10    3.10
  -2  13   6  157.48    8.30
   2 -13  -6  137.99    7.80
  -2  13   5    4.90    2.80
   2 -13  -5    3.70    2.90
  -2  13   4   66.79    5.20
  -2  13   4   71.49    5.80
   2 -13  -4   66.09    5.60
  -2  13   3   21.70    3.70
  -2  13   3   22.00    3.60
  -2  13   2   93.69    6.20
  -2  13   2   84.89    5.80
   2 -13  -2   89.19    5.60
  -2  13   1    4.40    2.50
  -2  13   1    5.30    2.30
  -2  13   0  116.69    6.40
  -2  13   0  120.09    6.60
  -2  13   0  106.79    6.50
  -2  13  -1    0.30    2.00
  -2  13  -1    0.00    1.90
  -2  13  -1    2.60    2.20
  -2  13  -2    1.50    2.00
  -2  13  -2    3.00    2.30
  -2  13  -2    0.50    1.80
  -2  13  -3   20.80    3.60
  -2  13  -3   24.50    3.50
  -2  13  -3   23.80    4.10
  -2  13  -4   49.30    5.70
  -2  13  -4   53.79    5.50
  -2  13  -5    5.40    3.00
  -2  13  -5    3.90    2.70
  -2  13  -6  105.59    7.50
  -2  13  -6   96.99    7.00
  -2  14   5  126.89    7.90
   2 -14  -5  129.59    8.00
  -2  14   4   -3.30    2.10
  -2  14   4    0.50    2.50
  -2  14   3   87.79    6.50
  -2  14   3   86.99    6.30
  -2  14   2   47.90    5.30
  -2  14   2   38.40    4.70
  -2  14   1   51.69    5.50
  -2  14   1   54.09    5.40
  -2  14   0    6.60    2.80
  -2  14   0    7.70    2.90
  -2  14   0    5.60    2.70
  -2  14  -1   24.40    4.30
  -2  14  -1   19.50    3.60
  -2  14  -1   23.00    3.80
  -2  14  -2    2.70    2.40
  -2  14  -2    1.80    2.40
  -2  14  -2    5.40    2.50
  -2  14  -3   24.40    4.40
  -2  14  -3   22.00    4.80
  -2  14  -3   24.90    4.10
  -2  14  -4   18.80    4.20
  -2  14  -4   23.80    4.30
  -2  15   2   31.70    4.90
  -2  15   2   26.90    4.30
  -2  15   1   17.00    3.90
  -2  15   1   20.40    3.90
  -2  15   0    3.60    2.70
  -2  15   0    5.60    2.70
  -2  15   0    4.40    2.70
  -2  15  -1   13.90    3.30
  -2  15  -1   10.00    3.10
  -2  15  -1   11.80    3.40
  -2  15  -2    4.50    3.00
   3  15  -1   18.70    3.60
   3  15  -1   20.80    4.10
   3  15   0    8.90    3.30
   3  15   0    8.70    2.90
   3  15   1    9.30    5.20
   3  14  -5   10.20    3.50
   3  14  -4    7.80    3.10
   3  14  -4    9.30    3.00
   3  14  -3    8.00    2.90
   3  14  -3    6.90    2.90
   3  14  -2   17.90    3.80
   3  14  -2   14.20    3.20
   3  14  -1   32.60    4.30
   3  14  -1   34.50    4.60
   3  14   0    5.30    2.70
   3  14   0    9.60    3.00
   3  14   1   47.60    5.30
   3  14   1   43.90    4.90
   3  14   2    4.40    2.80
  -3 -14  -3  169.28    8.50
   3  14   3  160.58    8.30
  -3 -14  -4    7.50    3.00
   3  14   4   11.10    3.30
   3  13  -7    2.60    2.60
   3  13  -6   11.80    3.80
   3  13  -5    0.50    2.10
   3  13  -4   14.10    3.50
   3  13  -4    8.80    2.60
   3  13  -3   30.60    4.00
   3  13  -3   26.20    4.20
   3  13  -2   55.79    5.50
   3  13  -2   54.09    5.10
   3  13  -1   -0.70    2.10
   3  13  -1   -1.00    1.90
   3  13   0   88.59    6.00
   3  13   0   87.09    5.80
   3  13   1   12.80    2.90
   3  13   1   11.70    3.00
  -3 -13  -2   60.89    5.00
   3  13   2   57.89    5.60
   3  13   2   55.39    4.70
  -3 -13  -3   -0.50    1.90
   3  13   3   -0.10    1.90
  -3 -13  -4  121.39    7.20
   3  13   4  119.69    7.20
  -3 -13  -5   32.90    4.80
   3  13   5   27.50    4.50
  -3 -13  -6  160.48    8.60
   3  13   6  155.98    8.40
   3  12  -8    1.70    2.40
   3  12  -8    0.10    2.30
   3  12  -7   58.79    6.20
   3  12  -7   54.99    5.20
   3  12  -6    7.30    2.80
   3  12  -6   11.90    2.80
   3  12  -5    5.40    2.50
   3  12  -5    4.40    2.20
   3  12  -5   10.00    2.40
   3  12  -4   33.00    4.20
   3  12  -4   32.30    3.70
   3  12  -3   10.10    2.60
   3  12  -3    5.90    2.50
   3  12  -2   26.50    3.50
   3  12  -2   32.70    4.20
   3  12  -1   79.39    5.20
   3  12  -1   83.99    5.50
   3  12   0    4.80    2.30
   3  12   0    6.70    2.50
   3  12   1  375.46   11.50
   3  12   1  380.26   11.00
  -3 -12  -2    0.50    1.80
   3  12   2    1.30    1.80
   3  12   2    1.50    1.80
  -3 -12  -3  138.49    6.90
   3  12   3  131.29    7.00
  -3 -12  -4   -0.30    2.00
   3  12   4   -1.60    1.90
  -3 -12  -5  180.48    8.30
   3  12   5  172.88    8.10
  -3 -12  -6    1.70    2.30
   3  12   6    6.40    3.00
  -3 -12  -7  113.89    7.50
   3  12   7  105.29    6.90
  -3 -11   9    0.00    2.20
   3  11  -9   -2.10    1.90
   3  11  -9    2.90    2.70
  -3 -11   8  155.68    7.40
   3  11  -8  152.68    8.30
   3  11  -8  161.78    7.70
  -3 -11   7    1.00    1.90
   3  11  -7    1.40    2.50
   3  11  -7   -0.10    1.90
  -3 -11   6    1.40    1.90
   3  11  -6    1.80    2.00
   3  11  -6    1.20    2.00
  -3 -11   5   -0.40    1.60
   3  11  -5   -1.10    1.90
   3  11  -5    1.90    1.50
   3  11  -5    3.60    1.90
   3  11  -4    1.70    2.00
   3  11  -4    1.00    1.60
   3  11  -4    0.60    1.60
  -3 -11   3    0.10    1.80
   3  11  -3    0.70    1.40
   3  11  -3   -0.80    1.80
   3  11  -3    4.20    2.00
  -3 -11   2    0.70    1.70
   3  11  -2    0.80    1.80
   3  11  -2    1.10    1.50
   3  11  -2   -1.30    1.60
  -3 -11   1   22.00    3.20
   3  11  -1   24.30    3.40
   3  11  -1   16.70    2.80
  -3 -11   0  418.16   11.90
   3  11   0  393.16   11.00
   3  11   0  427.26   11.70
  -3 -11  -1    8.10    2.50
  -3 -11  -1    5.30    2.10
   3  11   1    8.80    2.30
   3  11   1    3.40    1.90
  -3 -11  -2  601.24   14.60
  -3 -11  -2  585.44   14.80
   3  11   2  602.14   14.90
   3  11   2  600.84   13.60
  -3 -11  -3   -0.10    1.90
  -3 -11  -3    0.10    1.80
   3  11   3    1.70    2.00
   3  11   3    1.40    1.70
  -3 -11  -4  203.58    8.20
  -3 -11  -4  221.58    8.60
   3  11   4  215.08    8.60
  -3 -11  -5    5.60    2.20
   3  11   5    4.30    2.40
  -3 -11  -6  177.98    8.20
   3  11   6  174.38    8.10
  -3 -11  -7    2.00    2.40
   3  11   7    0.20    2.40
  -3 -11  -8   65.09    6.40
   3  11   8   66.09    6.10
  -3 -10  10    7.40    2.80
   3  10 -10    4.40    2.80
   3  10 -10    3.20    2.80
  -3 -10   9  141.09    7.10
   3  10  -9  124.49    7.00
   3  10  -9  136.89    7.70
  -3 -10   8   10.00    2.60
   3  10  -8    6.30    2.50
   3  10  -8    7.80    3.00
  -3 -10   7    1.30    1.80
   3  10  -7   -0.80    1.60
   3  10  -7    0.30    2.10
  -3 -10   6    4.40    2.00
   3  10  -6    1.60    2.10
   3  10  -6    5.60    2.00
   3  10  -6    5.20    2.60
  -3 -10   5    2.00    1.80
   3  10  -5    5.60    1.80
   3  10  -5    4.40    1.90
   3  10  -5    3.50    2.10
  -3 -10   4   50.79    3.60
   3  10  -4   57.79    4.50
   3  10  -4   55.29    3.90
   3  10  -4   57.69    3.80
  -3 -10   3   -0.60    1.60
  -3 -10   3    1.80    1.60
   3  10  -3    1.80    1.80
   3  10  -3    2.80    1.40
   3  10  -3    1.70    1.70
  -3 -10   2    0.30    1.20
  -3 -10   2    0.50    1.60
   3  10  -2    1.30    1.80
   3  10  -2    0.40    1.20
   3  10  -2   -0.30    1.20
  -3 -10   1  241.18    6.50
  -3 -10   1  233.98    8.10
   3  10  -1  231.78    7.80
   3  10  -1  240.48    8.00
   3  10  -1  241.98    6.60
  -3 -10   0    0.00    1.10
  -3 -10   0   -0.50    1.30
   3  10   0    0.20    1.30
   3  10   0    1.50    1.20
   3  10   0    2.20    1.70
  -3 -10  -1  680.03   15.70
  -3 -10  -1  675.13   15.00
   3  10   1  699.93   14.80
   3  10   1  701.43   15.60
  -3 -10  -2  201.98    7.30
  -3 -10  -2  208.58    7.80
   3  10   2  195.68    7.40
   3  10   2  204.28    6.80
  -3 -10  -3  505.25   12.90
  -3 -10  -3  511.25   12.90
   3  10   3  504.85   11.40
   3  10   3  481.65   12.70
  -3 -10  -4    0.20    1.80
  -3 -10  -4   -0.10    1.80
   3  10   4    2.40    1.90
  -3 -10  -5  154.28    7.10
  -3 -10  -5  154.78    7.10
   3  10   5  148.49    6.80
  -3 -10  -6   33.10    4.30
  -3 -10  -6   24.40    3.70
   3  10   6   35.00    4.30
  -3 -10  -7   85.79    6.20
   3  10   7   88.39    5.80
  -3 -10  -8    0.70    2.60
   3  10   8   -2.10    2.10
  -3 -10  -9   59.99    6.30
   3  10   9   53.79    5.30
  -3  -9  11   11.70    3.40
   3   9 -11    7.90    3.00
  -3  -9  10  256.27    9.80
   3   9 -10  256.87   10.20
   3   9 -10  258.87   10.00
  -3  -9   9   55.19    5.20
   3   9  -9   54.29    5.30
   3   9  -9   50.59    4.90
  -3  -9   8    7.90    2.40
   3   9  -8    9.30    3.80
   3   9  -8    8.60    2.80
   3   9  -8   10.20    2.70
  -3  -9   7    3.30    1.90
   3   9  -7   -1.40    1.60
   3   9  -7    2.70    1.70
  -3  -9   6   35.60    3.70
   3   9  -6   31.80    3.90
   3   9  -6   35.00    3.60
  -3  -9   5    7.80    2.00
   3   9  -5    9.70    2.10
   3   9  -5   11.30    2.00
   3   9  -5    7.90    2.20
  -3  -9   4   69.19    4.00
  -3  -9   4   74.39    4.70
   3   9  -4   69.39    4.00
   3   9  -4   77.29    4.10
   3   9  -4   74.59    4.60
  -3  -9   3  135.69    5.90
  -3  -9   3  142.29    5.10
   3   9  -3  143.09    5.60
   3   9  -3  136.79    6.00
   3   9  -3  147.89    5.10
  -3  -9   2  124.89    4.60
  -3  -9   2  131.59    5.80
   3   9  -2  138.39    5.80
   3   9  -2  131.19    5.30
   3   9  -2  141.09    4.70
  -3  -9   1    1.70    1.10
  -3  -9   1    3.40    1.50
   3   9  -1    2.50    1.50
   3   9  -1    4.20    1.20
   3   9  -1    1.90    1.50
  -3  -9   0  589.54   12.80
  -3  -9   0  559.24   13.30
  -3  -9   0  581.74   11.50
   3   9   0  582.34   11.30
   3   9   0  588.34   12.90
   3   9   0  590.04   13.10
  -3  -9  -1   -0.90    1.00
  -3  -9  -1   -0.50    1.40
  -3  -9  -1   -0.10    1.30
   3   9   1   -0.30    1.30
   3   9   1    0.20    1.30
  -3  -9  -2 1514.65   24.70
  -3  -9  -2 1483.15   26.50
  -3  -9  -2 1488.75   27.00
   3   9   2 1557.14   27.10
   3   9   2 1523.35   25.50
  -3  -9  -3   60.49    4.40
  -3  -9  -3   63.49    3.50
  -3  -9  -3   64.49    4.30
   3   9   3   59.69    4.20
   3   9   3   58.39    3.40
  -3  -9  -4  853.81   17.80
  -3  -9  -4  811.02   16.00
  -3  -9  -4  835.32   17.70
   3   9   4  829.62   17.50
  -3  -9  -5   35.80    3.40
  -3  -9  -5   42.90    4.30
  -3  -9  -5   39.90    4.00
   3   9   5   41.50    3.60
  -3  -9  -6   14.30    2.80
  -3  -9  -6   16.50    3.30
   3   9   6   19.80    3.10
  -3  -9  -7   54.39    5.10
  -3  -9  -7   70.59    5.40
   3   9   7   61.29    4.70
  -3  -9  -8   23.00    3.80
   3   9   8   25.20    3.60
  -3  -9  -9   10.40    3.60
  -3  -9 -10   47.80    5.80
  -3  -8  11  337.97   11.80
   3   8 -11  331.77   11.60
   3   8 -11  357.56   12.00
  -3  -8  10   14.10    3.10
   3   8 -10   12.80    3.10
   3   8 -10   16.80    3.30
  -3  -8   9   18.50    3.20
   3   8  -9   24.60    3.60
   3   8  -9   28.70    3.90
  -3  -8   8    8.50    2.40
   3   8  -8   10.00    2.20
   3   8  -8   10.90    2.60
   3   8  -8    6.20    2.20
  -3  -8   7   18.80    2.90
   3   8  -7    8.60    2.10
   3   8  -7    9.40    2.50
  -3  -8   6   23.00    2.90
   3   8  -6   19.40    2.60
   3   8  -6   21.60    3.10
  -3  -8   5  361.56    9.30
   3   8  -5  365.56    8.80
   3   8  -5  376.06   10.40
   3   8  -5  351.16    9.10
  -3  -8   4  146.99    5.30
  -3  -8   4  152.48    6.10
   3   8  -4  142.39    6.00
   3   8  -4  143.29    5.20
   3   8  -4  143.79    5.20
  -3  -8   3  126.59    5.50
  -3  -8   3  121.99    4.60
   3   8  -3  120.69    5.30
   3   8  -3  115.39    4.70
   3   8  -3  116.19    4.40
  -3  -8   2  346.27    9.40
  -3  -8   2  366.96    8.30
   3   8  -2  362.76    8.10
   3   8  -2  350.86    8.90
   3   8  -2  351.86    9.20
  -3  -8   1  972.40   18.90
  -3  -8   1  984.90   17.10
   3   8  -1 1004.50   16.80
   3   8  -1 1020.70   18.60
   3   8  -1  966.10   18.30
  -3  -8   0   62.69    3.80
  -3  -8   0   64.19    3.50
  -3  -8   0   70.09    3.10
   3   8   0   56.69    3.40
   3   8   0   56.89    2.70
   3   8   0   66.59    3.70
  -3  -8  -1  451.15   10.40
  -3  -8  -1  445.76   10.90
  -3  -8  -1  449.26    9.40
   3   8   1  452.95   10.80
   3   8   1  446.36   10.00
  -3  -8  -2    7.50    1.50
  -3  -8  -2    8.10    2.00
  -3  -8  -2    7.80    1.70
   3   8   2    9.00    2.00
   3   8   2    7.50    1.60
  -3  -8  -3 1123.49   20.70
  -3  -8  -3 1076.89   20.80
  -3  -8  -3 1104.39   19.40
   3   8   3 1102.29   20.70
   3   8   3 1103.79   18.80
  -3  -8  -4    7.20    2.10
  -3  -8  -4    3.40    1.80
  -3  -8  -4    3.20    1.50
   3   8   4    5.50    2.00
   3   8   4    4.50    1.30
  -3  -8  -5  473.95   12.10
  -3  -8  -5  473.55   12.10
   3   8   5  481.45   11.80
  -3  -8  -6   41.20    4.10
  -3  -8  -6   52.19    4.10
   3   8   6   50.89    3.90
  -3  -8  -7   63.19    5.10
  -3  -8  -7   67.39    4.80
   3   8   7   67.79    4.60
  -3  -8  -8  124.29    6.50
  -3  -8  -8  118.39    6.60
   3   8   8  127.49    6.10
  -3  -8  -9   41.30    5.10
  -3  -8 -10   22.40    4.20
  -3  -7  12  224.68    9.80
   3   7 -12  213.48    9.10
   3   7 -12  221.48    9.80
  -3  -7  11   25.10    4.00
   3   7 -11   24.70    4.00
   3   7 -11   28.50    4.40
  -3  -7  10  112.59    6.30
   3   7 -10  102.89    5.90
   3   7 -10  112.59    6.30
  -3  -7   9   25.30    3.60
   3   7  -9   21.90    3.30
   3   7  -9   26.30    3.20
   3   7  -9   23.50    3.30
  -3  -7   8   82.09    5.10
   3   7  -8   91.39    4.70
   3   7  -8   91.59    5.30
   3   7  -8   85.99    5.00
  -3  -7   7  249.68    8.10
   3   7  -7  244.78    7.90
   3   7  -7  267.27    8.60
  -3  -7   6  239.08    7.40
   3   7  -6  223.98    7.70
   3   7  -6  230.28    7.20
  -3  -7   5   42.80    3.20
   3   7  -5   42.60    2.80
   3   7  -5   46.80    3.60
   3   7  -5   42.90    3.00
  -3  -7   4   11.80    1.90
  -3  -7   4   13.70    2.20
   3   7  -4   15.00    1.90
   3   7  -4   12.60    1.80
   3   7  -4   15.90    2.30
  -3  -7   3   71.19    3.40
  -3  -7   3   73.99    4.00
   3   7  -3   72.49    3.50
   3   7  -3   70.69    3.70
   3   7  -3   73.19    3.20
  -3  -7   2  792.42   15.70
  -3  -7   2  802.62   14.40
   3   7  -2  820.62   15.10
   3   7  -2  803.82   14.00
   3   7  -2  778.72   15.30
  -3  -7   1 1727.13   26.90
  -3  -7   1 1733.13   28.60
   3   7  -1 1703.43   26.20
   3   7  -1 1729.93   28.00
   3   7  -1 1715.23   28.00
  -3  -7   0  645.64   12.60
  -3  -7   0  659.43   12.10
  -3  -7   0  633.94   13.40
   3   7   0  647.64   11.30
   3   7   0  641.14   12.70
   3   7   0  661.73   13.10
  -3  -7  -1  303.57    8.20
  -3  -7  -1  311.57    7.20
  -3  -7  -1  315.07    7.80
   3   7   1  318.57    8.20
   3   7   1  307.57    7.40
  -3  -7  -2  524.75   10.80
  -3  -7  -2  544.95   11.50
  -3  -7  -2  540.75   12.00
   3   7   2  526.95   11.60
   3   7   2  527.95   10.40
  -3  -7  -3   58.29    3.70
  -3  -7  -3   61.99    3.70
  -3  -7  -3   64.39    3.40
   3   7   3   64.39    2.80
   3   7   3   62.99    3.60
  -3  -7  -4  844.02   16.90
  -3  -7  -4  854.11   17.10
   3   7   4  852.31   16.70
   3   7   4  870.11   14.50
  -3  -7  -5    3.20    1.70
  -3  -7  -5    9.70    2.30
   3   7   5    3.00    1.70
  -3  -7  -6  396.96   10.90
  -3  -7  -6  397.86   10.70
   3   7   6  384.26   10.10
  -3  -7  -7  103.79    5.80
  -3  -7  -7  102.19    4.50
  -3  -7  -7  100.29    5.50
   3   7   7  103.19    5.10
  -3  -7  -8   58.09    4.20
  -3  -7  -8   63.89    5.10
  -3  -7  -8   60.99    4.70
   3   7   8   60.39    4.30
  -3  -7  -9   71.39    5.70
  -3  -7  -9   76.49    5.50
  -3  -7 -10    3.20    2.90
  -3  -7 -11   53.39    6.20
  -3  -6  12    8.90    3.00
   3   6 -12    8.80    2.80
   3   6 -12   13.90    3.50
  -3  -6  11   54.49    5.40
   3   6 -11   54.69    5.50
   3   6 -11   46.10    4.80
  -3  -6  10   52.69    4.60
   3   6 -10   51.29    5.00
   3   6 -10   62.69    4.50
  -3  -6   9  178.68    7.40
   3   6  -9  179.28    6.50
   3   6  -9  184.78    7.40
   3   6  -9  177.68    7.30
  -3  -6   8  277.97    8.90
   3   6  -8  291.37    9.10
   3   6  -8  273.27    8.60
   3   6  -8  279.87    7.90
  -3  -6   7  505.05   12.10
   3   6  -7  530.45   12.70
   3   6  -7  510.35   12.00
   3   6  -7  537.25   11.40
  -3  -6   6  330.57    8.80
   3   6  -6  321.97    8.50
   3   6  -6  320.27    9.10
  -3  -6   5    0.20    1.00
   3   6  -5    0.90    1.10
   3   6  -5    0.40    1.00
  -3  -6   4   -0.30    1.00
  -3  -6   4    0.30    1.00
   3   6  -4    1.20    1.00
   3   6  -4    1.40    0.90
   3   6  -4   -0.40    0.80
  -3  -6   3  186.78    5.90
  -3  -6   3  189.88    5.40
   3   6  -3  187.58    5.10
   3   6  -3  193.78    5.40
  -3  -6   2 1180.78   19.70
  -3  -6   2 1227.18   20.90
   3   6  -2 1202.48   20.10
   3   6  -2 1208.78   19.10
   3   6  -2 1186.28   20.50
  -3  -6   1  822.22   15.50
  -3  -6   1  854.81   14.60
  -3  -6   1  824.02   14.40
   3   6  -1  826.62   15.10
   3   6  -1  843.12   15.10
   3   6  -1  834.92   13.60
  -3  -6   0 1372.86   23.30
  -3  -6   0 1403.06   22.40
  -3  -6   0 1398.76   22.10
   3   6   0 1406.06   21.00
   3   6   0 1373.76   22.90
   3   6   0 1378.56   22.50
  -3  -6  -1 2499.75   38.70
  -3  -6  -1 2537.85   37.50
  -3  -6  -1 2500.35   37.80
   3   6   1 2493.75   37.20
   3   6   1 2435.06   38.20
  -3  -6  -2  256.67    6.60
  -3  -6  -2  265.17    7.30
  -3  -6  -2  259.67    6.80
   3   6   2  247.68    6.80
   3   6   2  261.97    6.00
  -3  -6  -3  569.94   12.30
  -3  -6  -3  578.84   12.10
   3   6   3  592.64   12.10
   3   6   3  579.64   10.30
  -3  -6  -4  285.27    7.90
  -3  -6  -4  285.87    8.00
   3   6   4  284.17    7.60
   3   6   4  271.17    5.70
  -3  -6  -5  459.15    9.50
  -3  -6  -5  465.95   11.20
  -3  -6  -5  471.55   11.30
   3   6   5  460.75   10.60
  -3  -6  -6   66.69    4.20
  -3  -6  -6   70.69    3.50
  -3  -6  -6   67.09    4.20
   3   6   6   68.69    3.90
  -3  -6  -7  220.78    7.80
  -3  -6  -7  229.08    6.80
  -3  -6  -7  244.38    8.40
   3   6   7  233.38    7.20
  -3  -6  -8  188.48    7.40
  -3  -6  -8  183.28    6.50
  -3  -6  -8  180.08    7.50
   3   6   8  182.98    6.50
  -3  -6  -9   -0.10    1.50
  -3  -6  -9    1.60    1.80
  -3  -6  -9    0.10    2.10
  -3  -6 -10   93.09    6.20
  -3  -6 -11    1.40    2.50
  -3  -5  12   44.50    4.90
   3   5 -12   41.60    4.60
   3   5 -12   42.30    5.10
  -3  -5  11    3.60    2.30
   3   5 -11    5.50    2.30
   3   5 -11    3.00    2.40
  -3  -5  10  125.89    6.30
   3   5 -10  136.19    6.30
   3   5 -10  132.29    5.80
   3   5 -10  117.69    6.20
  -3  -5   9  170.38    7.00
   3   5  -9  172.58    6.20
   3   5  -9  178.48    7.10
   3   5  -9  177.78    6.90
  -3  -5   8 1009.90   19.70
   3   5  -8  968.00   18.10
   3   5  -8  968.30   19.30
   3   5  -8  996.10   19.60
  -3  -5   7  548.75   12.40
   3   5  -7  540.75   12.50
   3   5  -7  532.05   12.10
   3   5  -7  542.05   11.30
  -3  -5   6    9.10    1.80
   3   5  -6    7.30    1.40
   3   5  -6    7.80    1.70
   3   5  -6   11.10    2.10
  -3  -5   5  597.24   12.20
   3   5  -5  603.64   12.00
   3   5  -5  598.34   12.60
  -3  -5   4  405.66    9.10
  -3  -5   4  393.26    8.70
   3   5  -4  384.86    8.30
   3   5  -4  385.46    9.10
  -3  -5   3  867.81   15.70
  -3  -5   3  860.21   15.10
   3   5  -3  872.41   14.50
   3   5  -3  867.61   14.90
   3   5  -3  850.31   15.60
  -3  -5   2   28.70    2.00
  -3  -5   2   30.40    2.20
   3   5  -2   27.40    2.00
   3   5  -2   25.50    2.00
   3   5  -2   28.20    1.70
  -3  -5   1 2722.03   40.40
  -3  -5   1 2800.82   41.40
  -3  -5   1 2803.92   40.10
   3   5  -1 2774.22   39.20
   3   5  -1 2672.03   40.70
   3   5  -1 2695.53   40.80
  -3  -5   0  978.80   16.30
  -3  -5   0  976.60   16.20
  -3  -5   0 1006.10   17.30
   3   5   0  988.30   16.30
   3   5   0  977.50   15.00
   3   5   0  995.50   16.90
  -3  -5  -1 1102.79   18.20
  -3  -5  -1 1104.99   19.00
  -3  -5  -1 1120.99   18.20
   3   5   1 1060.79   18.40
   3   5   1 1122.89   17.70
  -3  -5  -2  732.63   13.50
  -3  -5  -2  749.23   14.10
   3   5   2  734.63   12.30
   3   5   2  738.73   13.60
  -3  -5  -3  105.19    4.00
  -3  -5  -3   97.49    4.10
   3   5   3   98.69    3.90
   3   5   3  103.79    2.90
  -3  -5  -4   60.69    3.30
  -3  -5  -4   56.99    3.30
  -3  -5  -4   56.09    2.50
   3   5   4   58.09    1.90
   3   5   4   58.39    3.10
  -3  -5  -5  463.75   10.90
  -3  -5  -5  467.85   11.00
  -3  -5  -5  465.65    9.40
   3   5   5  477.65   10.20
  -3  -5  -6  721.83   15.20
  -3  -5  -6  698.13   15.00
  -3  -5  -6  724.33   13.50
   3   5   6  708.83   13.90
  -3  -5  -7  117.19    5.80
  -3  -5  -7  122.89    5.60
  -3  -5  -7  118.79    4.80
   3   5   7  113.79    4.70
  -3  -5  -8  208.38    7.80
  -3  -5  -8  211.98    6.90
  -3  -5  -8  222.58    8.20
   3   5   8  210.68    6.50
  -3  -5  -9  136.29    5.80
  -3  -5  -9  132.99    6.70
  -3  -5  -9  138.19    6.70
  -3  -5 -10   -1.50    1.90
  -3  -5 -10    1.80    2.50
  -3  -5 -10   -0.50    1.60
  -3  -5 -11  174.88    8.80
  -3  -5 -11  184.98    7.70
  -3  -5 -12    0.10    2.70
  -3  -4  13   15.20    3.60
   3   4 -13   14.70    3.50
  -3  -4  12   -0.40    2.10
   3   4 -12   -0.80    1.80
  -3  -4  11   30.50    4.20
   3   4 -11   35.60    3.90
   3   4 -11   30.50    4.20
   3   4 -11   32.10    4.10
  -3  -4  10  375.86   11.20
   3   4 -10  383.26   10.70
   3   4 -10  363.86    9.90
   3   4 -10  382.76   11.30
  -3  -4   9  759.72   16.80
   3   4  -9  760.92   15.20
   3   4  -9  755.62   16.60
   3   4  -9  752.92   16.10
  -3  -4   8  326.27    9.40
   3   4  -8  340.17    8.50
   3   4  -8  347.27    9.40
   3   4  -8  347.37    9.40
  -3  -4   7  443.06   10.60
   3   4  -7  435.56   10.30
   3   4  -7  440.66    9.40
   3   4  -7  411.56   10.30
  -3  -4   6  191.18    6.10
   3   4  -6  197.78    6.00
   3   4  -6  201.48    6.30
   3   4  -6  187.58    5.20
  -3  -4   5  474.65   10.20
   3   4  -5  477.85   10.30
   3   4  -5  467.25    9.80
   3   4  -5  462.25    9.00
  -3  -4   4 3122.99   46.20
   3   4  -4 3078.39   45.70
   3   4  -4 3150.08   46.70
  -3  -4   3  353.66    7.80
  -3  -4   3  355.76    7.60
   3   4  -3  366.56    7.90
   3   4  -3  343.97    7.20
   3   4  -3  353.16    7.10
   3   4  -3  340.07    7.80
  -3  -4   2 1729.83   26.80
  -3  -4   2 1758.32   26.40
   3   4  -2 1692.23   26.60
   3   4  -2 1776.12   26.80
   3   4  -2 1702.23   26.20
   3   4  -2 1679.43   25.30
  -3  -4   1  240.58    5.50
  -3  -4   1  247.88    5.90
  -3  -4   1  238.68    5.00
   3   4  -1  235.28    5.80
   3   4  -1  240.68    5.60
   3   4  -1  229.48    5.50
   3   4  -1  239.58    4.50
  -3  -4   0  471.65    9.40
  -3  -4   0  467.45    8.90
  -3  -4   0  464.05    8.40
   3   4   0  466.85    8.60
   3   4   0  465.15    9.00
   3   4   0  466.65    9.30
   3   4   0  465.05    7.30
  -3  -4  -1 2200.58   33.30
  -3  -4  -1 2235.98   33.80
  -3  -4  -1 2194.08   32.80
   3   4   1 2177.88   33.20
   3   4   1 2262.67   33.80
   3   4   1 2205.68   32.10
  -3  -4  -2  302.67    7.20
  -3  -4  -2  301.77    6.70
   3   4   2  290.57    7.10
   3   4   2  303.67    6.80
   3   4   2  295.77    5.60
  -3  -4  -3  802.02   14.60
  -3  -4  -3  805.32   14.90
  -3  -4  -3  813.82   13.00
   3   4   3  830.72   12.30
   3   4   3  802.32   14.20
  -3  -4  -4  185.68    5.80
  -3  -4  -4  184.78    5.70
  -3  -4  -4  185.48    4.60
   3   4   4  178.28    5.10
   3   4   4  194.38    3.30
  -3  -4  -5  162.78    5.70
  -3  -4  -5  170.58    4.70
   3   4   5  168.38    5.00
  -3  -4  -6  392.66    8.70
  -3  -4  -6  394.36   10.10
  -3  -4  -6  387.66    9.90
   3   4   6  397.56    8.70
  -3  -4  -7  190.18    6.90
  -3  -4  -7  185.88    6.80
  -3  -4  -7  191.98    6.00
   3   4   7  189.58    5.60
  -3  -4  -8  227.28    8.00
  -3  -4  -8  225.08    7.00
  -3  -4  -8  214.78    7.90
  -3  -4  -9   20.40    3.50
  -3  -4  -9   19.80    3.20
  -3  -4  -9   25.70    3.20
  -3  -4 -10  328.77    9.90
  -3  -4 -10  343.07   11.20
  -3  -4 -10  333.07   10.80
  -3  -4 -11    1.40    2.60
  -3  -4 -11   -1.20    1.70
  -3  -4 -12  130.09    7.70
  -3  -4 -12  128.49    6.90
  -3  -3  13   13.00    3.20
   3   3 -13   12.70    3.40
  -3  -3  12    3.70    2.50
   3   3 -12    4.50    2.40
  -3  -3  11   22.50    3.80
   3   3 -11   25.40    3.30
   3   3 -11   24.50    3.80
   3   3 -11   23.90    3.20
  -3  -3  10  154.88    6.90
   3   3 -10  152.08    6.10
   3   3 -10  143.29    6.10
   3   3 -10  157.48    7.00
  -3  -3   9  317.27    9.60
   3   3  -9  325.17    9.60
   3   3  -9  338.97    9.20
   3   3  -9  321.97    8.60
  -3  -3   8  193.88    6.80
   3   3  -8  188.68    6.70
   3   3  -8  199.38    6.50
   3   3  -8  200.78    6.00
  -3  -3   7  245.68    7.20
   3   3  -7  240.48    7.00
   3   3  -7  236.78    6.20
   3   3  -7  229.58    7.00
  -3  -3   6  135.89    4.90
   3   3  -6  142.49    4.20
   3   3  -6  147.59    5.00
   3   3  -6  139.29    4.90
  -3  -3   5 3235.78   49.30
   3   3  -5 3273.87   48.90
   3   3  -5 3446.66   49.70
   3   3  -5 3358.76   47.90
   3   3  -5 3321.67   49.10
  -3  -3   4   30.30    2.20
   3   3  -4   30.90    2.00
   3   3  -4   29.00    2.10
   3   3  -4   28.80    2.10
   3   3  -4   30.20    1.60
  -3  -3   3 6499.45   95.19
  -3  -3   3 6726.23   99.09
   3   3  -3 6560.24   92.09
   3   3  -3 6421.96   92.99
   3   3  -3 6795.12   92.79
  -3  -3   2 1350.86   21.40
  -3  -3   2 1393.06   21.40
   3   3  -2 1378.96   20.40
   3   3  -2 1353.56   21.50
   3   3  -2 1399.56   21.20
   3   3  -2 1400.36   21.50
  -3  -3   1   81.69    2.90
  -3  -3   1   73.79    2.60
  -3  -3   1   78.39    2.10
   3   3  -1   78.19    2.70
   3   3  -1   78.29    1.90
   3   3  -1   79.59    2.70
  -3  -3   0  600.14   10.60
  -3  -3   0  601.34    9.90
  -3  -3   0  621.94   10.90
   3   3   0  591.04   10.50
   3   3   0  595.34   10.80
   3   3   0  594.54   10.00
   3   3   0  610.44    8.70
  -3  -3  -1  126.49    3.90
  -3  -3  -1  131.79    3.50
   3   3   1  133.89    4.00
   3   3   1  133.89    3.10
   3   3   1  130.69    3.70
   3   3   1  139.89    2.40
  -3  -3  -2   39.90    2.40
  -3  -3  -2   43.40    2.20
  -3  -3  -2   39.90    1.40
   3   3   2   43.30    1.40
   3   3   2   38.70    2.30
   3   3   2   44.50    2.20
  -3  -3  -3    7.90    1.00
  -3  -3  -3    5.00    1.10
  -3  -3  -3    6.70    1.30
   3   3   3    6.30    1.40
   3   3   3    5.70    0.50
   3   3   3    7.10    1.20
  -3  -3  -4  456.45   10.00
  -3  -3  -4  461.95    8.60
  -3  -3  -4  458.95    9.70
   3   3   4  447.66    8.80
  -3  -3  -5  500.15   10.90
  -3  -3  -5  477.05   10.70
  -3  -3  -5  491.35    9.60
   3   3   5  492.45    9.50
  -3  -3  -6   76.89    4.00
  -3  -3  -6   75.69    3.40
  -3  -3  -6   75.49    4.10
   3   3   6   84.99    3.20
  -3  -3  -7  518.05   12.40
  -3  -3  -7  532.75   12.50
  -3  -3  -7  555.44   11.50
   3   3   7  532.05   10.30
  -3  -3  -8   30.00    3.60
  -3  -3  -8   27.90    3.00
  -3  -3  -8   29.50    3.50
  -3  -3  -9  456.15   11.50
  -3  -3  -9  457.65   12.60
  -3  -3  -9  459.85   12.40
  -3  -3 -10    0.20    2.10
  -3  -3 -10   -0.30    1.70
  -3  -3 -10    0.90    2.10
  -3  -3 -11  238.98    8.80
  -3  -3 -11  221.38    9.40
  -3  -3 -12    5.50    2.90
  -3  -3 -12    8.70    2.90
  -3  -2  13   -1.60    2.20
   3   2 -13   -0.50    2.40
  -3  -2  12    2.20    2.30
   3   2 -12    1.60    2.30
   3   2 -12    4.30    2.30
  -3  -2  11  108.79    6.10
   3   2 -11  100.59    5.30
   3   2 -11  103.59    5.30
   3   2 -11   98.59    6.10
  -3  -2  10   48.20    4.10
   3   2 -10   52.49    4.80
   3   2 -10   53.29    3.80
   3   2 -10   54.39    3.80
  -3  -2   9  175.98    6.80
   3   2  -9  179.68    6.00
   3   2  -9  171.68    6.80
   3   2  -9  177.08    6.30
  -3  -2   8  459.95   11.20
   3   2  -8  478.55   10.90
   3   2  -8  482.95   10.40
   3   2  -8  485.95   11.50
   3   2  -7  222.38    6.00
   3   2  -7  228.38    6.60
   3   2  -7  228.28    6.80
  -3  -2   6 2830.82   43.30
   3   2  -6 2848.92   43.20
   3   2  -6 2845.82   41.80
   3   2  -6 2875.71   43.10
   3   2  -6 2829.32   42.20
  -3  -2   5  215.98    5.80
   3   2  -5  212.68    5.70
   3   2  -5  207.58    5.70
   3   2  -5  209.78    4.90
   3   2  -5  212.98    5.30
  -3  -2   4 6528.75   91.39
   3   2  -4 6490.45   90.69
   3   2  -4 6453.55   91.39
   3   2  -4 6433.86   93.19
   3   2  -4 6473.45   92.49
  -3  -2   3 2982.50   42.90
  -3  -2   3 3032.80   43.50
   3   2  -3 2962.10   43.50
   3   2  -3 2986.10   42.90
   3   2  -3 3004.20   41.80
   3   2  -3 2952.40   42.80
  -3  -2   2 3549.45   50.29
  -3  -2   2 3534.05   50.59
   3   2  -2 3476.85   50.59
   3   2  -2 3635.14   50.39
   3   2  -2 3553.94   49.70
   3   2  -2 3516.35   49.50
  -3  -2   1 1364.56   19.10
  -3  -2   1 1311.37   20.50
  -3  -2   1 1354.66   20.40
   3   2  -1 1323.67   20.20
   3   2  -1 1355.46   19.10
   3   2  -1 1342.57   20.40
   3   2  -1 1361.66   19.10
  -3  -2   0   58.29    2.40
  -3  -2   0   60.69    1.80
   3   2   0   53.19    2.10
   3   2   0   56.19    1.90
  -3  -2  -1 3535.95   49.20
  -3  -2  -1 3531.75   51.09
  -3  -2  -1 3411.46   50.19
   3   2   1 3591.14   48.80
   3   2   1 3391.46   49.60
   3   2   1 3563.54   50.29
   3   2   1 3480.65   49.10
  -3  -2  -2  533.55    9.60
  -3  -2  -2  541.55    8.40
  -3  -2  -2  531.65    7.80
  -3  -2  -2  534.15   10.10
   3   2   2  525.75    9.30
   3   2   2  530.85   10.00
  -3  -2  -3  392.56    7.20
  -3  -2  -3  411.86    8.60
   3   2   3  403.36    8.60
   3   2   3  396.66    7.50
  -3  -2  -4   46.10    2.20
  -3  -2  -4   43.30    2.70
  -3  -2  -4   58.59    2.90
   3   2   4   42.70    2.00
  -3  -2  -5 1229.18   21.30
  -3  -2  -5 1215.88   21.00
  -3  -2  -5 1217.28   19.90
   3   2   5 1241.68   19.10
  -3  -2  -6  662.03   13.70
  -3  -2  -6  631.14   12.40
  -3  -2  -6  659.93   13.70
   3   2   6  664.73   11.40
  -3  -2  -7   77.09    3.70
  -3  -2  -7   68.99    4.10
  -3  -2  -7   81.79    4.50
   3   2   7   79.49    2.90
  -3  -2  -8  738.33   15.90
  -3  -2  -8  719.03   15.80
  -3  -2  -8  701.53   14.70
  -3  -2  -9   62.49    4.60
  -3  -2  -9   66.39    4.70
  -3  -2  -9   68.49    4.30
  -3  -2 -10  507.05   13.80
  -3  -2 -10  494.65   13.50
  -3  -2 -10  482.25   12.60
  -3  -2 -11    2.20    2.20
  -3  -2 -11   -1.00    2.20
  -3  -2 -12  206.18    8.70
  -3  -2 -12  185.58    9.10
  -3  -1  13    2.00    2.60
   3   1 -13    3.70    2.50
  -3  -1  12    2.30    2.10
   3   1 -12   -0.40    2.00
   3   1 -12    0.90    2.20
  -3  -1  11   -1.10    1.80
   3   1 -11   -0.70    1.70
   3   1 -11    0.20    2.00
  -3  -1  10    6.70    2.20
   3   1 -10    7.80    2.20
   3   1 -10    7.00    2.10
  -3  -1   9   79.69    4.50
   3   1  -9   68.89    4.40
   3   1  -9   74.79    4.00
   3   1  -9   75.89    4.00
  -3  -1   8   10.10    1.90
  -3  -1   8   10.30    1.40
   3   1  -8   11.10    1.90
   3   1  -8    9.90    1.80
   3   1  -8   11.40    2.20
  -3  -1   7 2426.96   38.90
  -3  -1   7 2535.65   36.60
   3   1  -7 2512.95   38.40
   3   1  -7 2490.85   39.00
   3   1  -7 2500.05   37.70
  -3  -1   6  352.26    8.30
  -3  -1   6  345.37    7.00
   3   1  -6  352.86    8.10
   3   1  -6  345.17    8.20
   3   1  -6  351.46    7.40
  -3  -1   5 3841.72   56.29
   3   1  -5 3918.71   55.09
   3   1  -5 3864.91   56.29
   3   1  -5 3889.51   56.29
   3   1  -5 3842.32   55.19
   3   1  -4   11.20    1.10
   3   1  -4   10.90    1.20
   3   1  -4   10.40    1.30
  -3  -1   3 2495.35   35.80
   3   1  -3 2429.56   35.50
   3   1  -3 2449.85   34.30
   3   1  -3 2413.96   35.90
   3   1  -3 2444.46   35.00
  -3  -1   2 4466.65   64.39
  -3  -1   2 4227.58   60.59
   3   1  -2 4313.37   59.99
   3   1  -2 4403.46   62.39
   3   1  -2 4170.88   61.99
   3   1  -2 4254.07   62.39
  -3  -1   1 2069.89   29.30
  -3  -1   1 2096.09   30.40
  -3  -1   1 2102.59   30.00
   3   1  -1 2085.39   30.20
   3   1  -1 2058.69   29.40
   3   1  -1 2105.79   30.00
   3   1  -1 2133.29   29.10
  -3  -1   0   84.09    1.90
  -3  -1   0   82.49    2.70
  -3  -1   0   84.99    2.50
   3   1   0   79.99    2.20
   3   1   0   81.49    2.50
  -3  -1  -1   84.49    1.90
  -3  -1  -1   84.29    2.80
  -3  -1  -1   83.59    2.40
   3   1   1   85.19    1.90
  -3  -1  -2  319.77    6.70
  -3  -1  -2  318.17    6.30
  -3  -1  -2  313.37    4.80
  -3  -1  -2  317.87    5.60
   3   1   2  299.87    5.70
   3   1   2  311.27    6.60
  -3  -1  -3   68.49    2.80
  -3  -1  -3   68.59    2.30
  -3  -1  -3   72.79    3.00
   3   1   3   64.59    2.20
   3   1   3   66.29    2.90
  -3  -1  -4  348.57    7.80
  -3  -1  -4  328.67    6.90
  -3  -1  -4  350.66    8.00
   3   1   4  340.07    6.30
  -3  -1  -5   21.60    2.40
  -3  -1  -5   18.80    1.90
  -3  -1  -5   18.80    2.20
   3   1   5   20.00    1.30
   3   1   5   20.30    0.80
  -3  -1  -6   27.00    2.80
  -3  -1  -6   28.00    2.50
   3   1   6   23.40    1.50
  -3  -1  -7  757.42   15.60
  -3  -1  -7  717.83   15.20
  -3  -1  -7  747.53   14.60
  -3  -1  -8   13.80    2.30
  -3  -1  -8   11.40    2.40
  -3  -1  -8    9.90    2.20
  -3  -1  -9  702.63   16.10
  -3  -1  -9  693.03   16.00
  -3  -1  -9  716.33   15.40
  -3  -1 -10    5.70    2.10
  -3  -1 -10    7.20    2.70
  -3  -1 -10    5.50    2.30
  -3  -1 -11  307.77   10.80
  -3  -1 -11  275.07    9.70
  -3  -1 -12    5.60    2.70
  -3  -1 -12    6.60    3.20
   3   0 -13    0.70    3.80
   3   0 -13    1.10    2.60
  -3   0  12   -0.50    2.10
   3   0 -12    4.10    2.30
   3   0 -12    1.40    2.10
  -3   0  11   -1.00    1.60
   3   0 -11   -2.60    1.70
   3   0 -11   -3.20    1.60
  -3   0  10  106.99    5.40
   3   0 -10  114.19    5.30
   3   0 -10  108.79    5.70
  -3   0   9   -0.20    1.10
   3   0  -9   -0.60    1.10
   3   0  -9   -1.60    1.10
   3   0  -9   -1.80    1.40
  -3   0   8 1351.56   24.00
  -3   0   8 1366.26   21.60
   3   0  -8 1394.06   23.30
   3   0  -8 1374.16   24.40
  -3   0   7    0.00    1.10
  -3   0   7    0.20    0.90
   3   0  -7   -0.90    1.10
   3   0  -7    1.00    1.10
  -3   0   6 8910.81  127.89
  -3   0   6 8845.62  126.09
   3   0  -6 8837.32  124.99
   3   0  -6 8844.71  129.79
  -3   0   5    0.70    0.90
  -3   0   5   -0.40    0.70
   3   0  -5   -0.80    0.80
   3   0  -5    0.10    0.70
   3   0  -5    1.00    1.00
  -3   0   4 3280.07   47.60
   3   0  -4 3320.57   46.70
   3   0  -4 3313.37   47.80
   3   0  -4 3252.57   46.30
   3   0  -4 3290.97   47.70
  -3   0   3   -0.80    0.60
   3   0  -3   -2.00    0.60
   3   0  -3   -0.20    0.50
   3   0  -3   -1.60    0.40
  -3   0   2  949.51   13.50
  -3   0   2  948.81   13.70
  -3   0   2  965.50   14.70
   3   0  -2  928.31   13.50
   3   0  -2  929.91   14.50
   3   0  -2  943.91   13.70
  -3   0   1    0.10    0.40
  -3   0   1   -1.40    0.40
   3   0  -1   -1.60    0.40
  -3   0   0 3228.78   49.20
  -3   0   0 3273.07   47.70
  -3   0   0 3258.97   46.80
   3   0   0 3185.88   46.60
  -3   0  -1   -1.50    0.60
  -3   0  -1   -3.50    0.60
  -3   0  -1   -3.50    0.50
   3   0   1   -4.80    0.50
  -3   0  -2  244.18    4.90
  -3   0  -2  249.58    4.50
  -3   0  -2  256.47    5.50
  -3   0  -3   -1.30    0.60
  -3   0  -3   -0.50    0.60
  -3   0  -3   -1.30    0.70
  -3   0  -3   -0.80    0.30
  -3   0  -4  142.49    4.50
  -3   0  -4  143.79    4.10
  -3   0  -4  144.79    3.00
  -3   0  -4  140.79    4.60
  -3   0  -5    0.00    0.80
  -3   0  -5    0.40    0.70
  -3   0  -5    0.30    0.90
  -3   0  -5    0.40    0.40
  -3   0  -6  649.74   13.40
  -3   0  -6  668.73   13.70
  -3   0  -6  662.33   12.90
  -3   0  -6  646.84   10.50
  -3   0  -7   -1.30    1.00
  -3   0  -7    0.30    1.30
  -3   0  -7    1.00    0.60
  -3   0  -7   -1.00    1.10
  -3   0  -8 1131.69   21.50
  -3   0  -8 1107.19   21.50
  -3   0  -8 1111.19   20.70
  -3   0  -9    0.50    1.50
  -3   0  -9    1.80    1.70
  -3   0  -9    1.50    1.70
  -3   0 -10  446.66   12.20
  -3   0 -10  464.75   13.00
  -3   0 -10  460.65   12.90
  -3   0 -11    1.70    2.30
  -3   0 -11   -0.60    1.90
  -3   0 -12  282.07   10.90
  -3   0 -12  285.17   10.40
   3  -1 -13    1.10    2.40
   3  -1 -13    2.40    2.70
   3  -1 -12    1.30    2.10
   3  -1 -12   -1.40    2.00
  -3   1  11   -2.00    1.80
   3  -1 -11    0.00    1.80
   3  -1 -11    0.80    2.00
  -3   1  10    8.60    2.20
   3  -1 -10    6.10    2.00
   3  -1 -10    7.40    2.40
  -3   1   9   76.49    4.30
   3  -1  -9   73.99    4.10
   3  -1  -9   71.59    4.50
   3  -1  -9   76.49    3.70
  -3   1   8   10.20    1.60
  -3   1   8   10.10    2.00
   3  -1  -8   11.20    2.00
   3  -1  -8   10.70    1.70
   3  -1  -8   14.30    2.30
  -3   1   7 2546.25   39.10
  -3   1   7 2556.04   37.60
   3  -1  -7 2490.15   39.50
   3  -1  -7 2495.35   37.50
   3  -1  -7 2530.95   38.50
  -3   1   6  350.16    7.40
  -3   1   6  368.96    8.20
   3  -1  -6  346.57    7.70
   3  -1  -6  354.66    7.10
   3  -1  -6  360.66    8.60
  -3   1   5 3943.11   55.19
  -3   1   5 3772.32   55.49
   3  -1  -5 3893.51   54.19
   3  -1  -5 3791.52   56.09
   3  -1  -5 3836.92   55.19
  -3   1   4    9.80    1.30
  -3   1   4   10.60    1.30
   3  -1  -4    7.80    1.30
   3  -1  -4   10.30    1.20
  -3   1   3 2448.85   35.60
  -3   1   3 2445.86   35.30
   3  -1  -3 2476.35   35.90
   3  -1  -3 2432.56   35.00
   3  -1  -3 2451.85   34.00
  -3   1   2 4286.37   60.29
   3  -1  -2 4357.76   63.19
   3  -1  -2 4134.09   59.69
  -3   1   1 2142.29   30.20
  -3   1   1 2103.89   30.20
  -3   1   0   79.19    2.20
  -3   1  -1   78.39    2.40
  -3   1  -2  324.47    6.30
  -3   1  -2  314.87    6.50
  -3   1  -2  316.67    5.90
  -3   1  -3   68.79    2.20
  -3   1  -3   81.79    3.10
  -3   1  -3   68.59    2.70
  -3   1  -4  338.27    7.40
  -3   1  -4  341.37    7.80
  -3   1  -4  344.77    6.40
  -3   1  -5   18.40    1.30
  -3   1  -5   19.80    2.20
  -3   1  -5   15.50    1.90
  -3   1  -6   21.10    2.40
  -3   1  -6   23.70    1.60
  -3   1  -6   24.10    2.40
  -3   1  -6   18.00    2.30
  -3   1  -7  746.63   15.30
  -3   1  -7  735.03   14.70
  -3   1  -7  742.93   12.60
  -3   1  -7  719.73   15.40
  -3   1  -8   16.70    2.50
  -3   1  -8   13.90    2.60
  -3   1  -8   13.00    2.40
  -3   1  -9  716.73   16.50
  -3   1  -9  722.83   15.90
  -3   1  -9  738.93   16.50
  -3   1 -10    3.20    2.10
  -3   1 -10    4.00    2.20
  -3   1 -10    3.40    2.40
  -3   1 -11  295.27   10.50
  -3   1 -11  275.67    9.80
  -3   1 -12    7.70    3.00
  -3   1 -12    5.90    2.70
   3  -2 -13   -2.40    1.90
   3  -2 -13   -3.80    2.30
   3  -2 -12   -1.30    2.30
   3  -2 -12    2.80    2.30
  -3   2  11   91.19    5.30
   3  -2 -11  107.79    6.20
   3  -2 -11   99.09    5.80
  -3   2  10   48.90    4.00
   3  -2 -10   46.10    4.00
   3  -2 -10   53.59    4.20
  -3   2   9  173.28    5.40
  -3   2   9  181.88    6.60
   3  -2  -9  191.48    7.10
   3  -2  -9  185.28    6.60
  -3   2   8  478.85    9.90
  -3   2   8  489.45   11.00
   3  -2  -8  479.35    9.70
   3  -2  -8  471.65   11.50
   3  -2  -8  476.25   10.90
  -3   2   7  228.38    6.40
  -3   2   7  215.88    5.80
   3  -2  -7  220.88    5.40
   3  -2  -7  219.38    6.30
   3  -2  -7  213.68    6.70
  -3   2   6 2870.61   42.10
  -3   2   6 2884.01   42.50
   3  -2  -6 2838.42   41.00
   3  -2  -6 2827.52   42.50
   3  -2  -6 2772.32   43.20
  -3   2   5  213.08    5.40
  -3   2   5  213.08    5.40
   3  -2  -5  218.68    5.50
   3  -2  -5  226.48    6.00
   3  -2  -5  218.08    4.50
  -3   2   4 6436.26   92.39
  -3   2   4 6654.33   93.49
   3  -2  -4 6429.66   91.09
   3  -2  -4 6504.05   91.89
   3  -2  -4 6507.65   92.19
  -3   2   3 3041.90   43.40
  -3   2   3 3028.30   42.50
   3  -2  -3 2971.50   42.90
   3  -2  -3 2937.51   43.50
  -3   2   2 3508.55   51.39
  -3   2   2 3596.64   50.19
  -3   2   2 3629.64   50.99
   3  -2  -2 3565.14   50.39
  -3   2   1 1390.86   20.00
  -3   2   1 1392.36   21.00
  -3   2   0   65.69    2.20
  -3   2  -1 3615.54   50.89
  -3   2  -1 3521.75   50.09
  -3   2  -2  539.35    9.50
  -3   2  -2  533.15    9.70
  -3   2  -2  536.35    8.60
  -3   2  -3  393.66    6.40
  -3   2  -3  398.16    8.10
  -3   2  -3  395.76    7.60
  -3   2  -4   40.80    2.60
  -3   2  -4   40.30    2.00
  -3   2  -4   43.20    1.10
  -3   2  -4   43.40    1.10
  -3   2  -4   44.60    2.60
  -3   2  -5 1230.98   19.50
  -3   2  -5 1224.48   20.80
  -3   2  -6  665.63   13.40
  -3   2  -6  659.93   13.70
  -3   2  -6  656.23   11.80
  -3   2  -7   79.89    3.20
  -3   2  -7   78.89    4.40
  -3   2  -7   81.89    4.20
  -3   2  -8  734.23   15.80
  -3   2  -8  732.53   15.50
  -3   2  -8  721.13   13.30
  -3   2  -8  703.63   16.00
  -3   2  -9   66.79    4.60
  -3   2  -9   63.79    4.70
  -3   2  -9   65.89    4.50
  -3   2 -10  483.15   13.00
  -3   2 -10  513.95   13.60
  -3   2 -11    0.20    1.80
  -3   2 -11    1.70    2.40
  -3   2 -12  187.08    8.80
  -3   2 -12  205.58    9.10
   3  -3 -13   22.40    4.30
   3  -3 -13   23.50    4.10
   3  -3 -12    6.30    2.80
   3  -3 -12    4.40    2.60
   3  -3 -11   22.10    3.50
   3  -3 -11   22.80    3.50
   3  -3 -10  164.98    7.20
   3  -3 -10  155.08    6.60
  -3   3   9  326.07    8.40
  -3   3   9  349.96    9.40
   3  -3  -9  347.47    9.60
   3  -3  -9  361.86   10.20
  -3   3   8  194.88    5.90
  -3   3   8  206.78    6.50
   3  -3  -8  199.98    7.00
   3  -3  -8  205.68    6.70
   3  -3  -8  197.98    5.40
  -3   3   7  240.58    6.40
  -3   3   7  238.18    6.50
   3  -3  -7  237.48    6.80
   3  -3  -7  235.18    7.10
   3  -3  -7  234.28    5.60
  -3   3   6  138.09    4.60
  -3   3   6  145.39    4.50
   3  -3  -6  148.09    3.80
   3  -3  -6  139.89    4.80
   3  -3  -6  143.29    5.10
  -3   3   5 3314.57   49.60
  -3   3   5 3365.26   48.90
   3  -3  -5 3406.06   50.39
   3  -3  -5 3448.35   47.80
   3  -3  -5 3389.96   49.80
  -3   3   4   27.60    1.60
  -3   3   4   31.70    1.30
  -3   3   4   31.10    2.10
   3  -3  -4   29.80    1.30
   3  -3  -4   29.20    2.10
   3  -3  -4   29.80    2.00
  -3   3   3 6544.65   91.79
  -3   3   3 6686.33   93.49
  -3   3   3 6489.15   92.29
   3  -3  -3 6514.95   92.09
   3  -3  -3 6384.26   95.39
  -3   3   2 1403.76   21.70
  -3   3   2 1388.76   20.00
  -3   3   2 1394.26   19.90
   3  -3  -2 1377.16   21.30
  -3   3   1   75.49    2.70
  -3   3   1   81.49    2.20
  -3   3   1   82.29    1.70
  -3   3   0  622.24   10.60
  -3   3   0  625.44   11.20
  -3   3  -1  131.09    3.30
  -3   3  -1  136.69    3.90
  -3   3  -2   41.80    2.20
  -3   3  -2   41.40    1.70
  -3   3  -2   42.70    2.30
  -3   3  -3   11.30    1.60
  -3   3  -3    8.00    0.80
  -3   3  -3    5.60    1.10
  -3   3  -4  452.35    9.10
  -3   3  -4  459.25    7.10
  -3   3  -4  460.25    9.80
  -3   3  -5  488.85   10.60
  -3   3  -5  495.65    9.80
  -3   3  -5  486.15   10.70
  -3   3  -6   73.49    3.90
  -3   3  -6   80.49    4.00
  -3   3  -6   79.59    3.40
  -3   3  -7  544.05   12.40
  -3   3  -7  541.95   11.00
  -3   3  -7  539.75   12.60
  -3   3  -8   29.80    2.70
  -3   3  -8   21.40    3.00
  -3   3  -8   29.50    3.50
  -3   3  -9  434.86   12.20
  -3   3  -9  481.95   12.40
  -3   3 -10    0.10    1.80
  -3   3 -10   -0.70    1.80
  -3   3 -11  242.98    9.40
  -3   3 -11  229.98    9.40
  -3   3 -12    5.40    2.70
  -3   3 -12    2.60    2.60
   3  -4 -13   10.20    3.30
   3  -4 -13   11.00    3.10
   3  -4 -12   -0.60    2.10
   3  -4 -12   -2.10    2.30
   3  -4 -11   29.10    3.90
   3  -4 -11   29.70    4.00
   3  -4 -10  391.46   11.10
   3  -4 -10  389.56   11.40
  -3   4   9  758.82   15.10
   3  -4  -9  762.82   16.70
   3  -4  -9  768.12   16.40
  -3   4   8  352.36    8.80
   3  -4  -8  353.36    9.80
   3  -4  -8  352.76    9.50
  -3   4   7  459.75   10.10
  -3   4   7  448.86    9.70
   3  -4  -7  437.16   10.70
   3  -4  -7  457.05   10.60
   3  -4  -7  442.66    8.70
  -3   4   6  195.28    5.30
  -3   4   6  198.48    5.80
   3  -4  -6  199.68    6.10
   3  -4  -6  188.58    6.20
   3  -4  -6  187.48    4.60
  -3   4   5  469.65    8.20
  -3   4   5  464.35    9.90
  -3   4   5  470.25    8.80
   3  -4  -5  467.35    8.20
   3  -4  -5  474.85   10.30
   3  -4  -5  445.76    9.80
  -3   4   4 3157.78   44.40
  -3   4   4 3160.58   46.50
  -3   4   4 3152.68   44.60
   3  -4  -4 3180.18   44.30
   3  -4  -4 3127.69   46.70
   3  -4  -4 3009.40   46.20
  -3   4   3  353.76    6.40
  -3   4   3  355.56    6.10
   3  -4  -3  352.76    6.30
   3  -4  -3  360.36    7.70
  -3   4   2 1794.02   27.30
  -3   4   2 1760.52   25.70
  -3   4   2 1765.12   24.60
   3  -4  -2 1746.43   25.70
   3  -4  -2 1782.42   24.70
   3  -4  -2 1740.23   27.00
  -3   4   1  239.48    5.00
  -3   4   1  259.07    6.20
  -3   4   1  239.68    5.70
  -3   4   0  471.75    8.80
  -3   4   0  472.45    8.60
  -3   4   0  456.85    9.40
  -3   4  -1 2286.27   34.00
  -3   4  -1 2179.78   32.80
  -3   4  -2  305.87    6.10
  -3   4  -2  306.37    7.10
  -3   4  -2  304.37    7.30
  -3   4  -3  796.62   14.70
  -3   4  -3  811.62   14.60
  -3   4  -3  824.92   12.90
  -3   4  -4  192.78    3.90
  -3   4  -4  192.88    5.60
  -3   4  -5  179.78    5.90
  -3   4  -5  166.58    5.20
  -3   4  -5  172.28    3.10
  -3   4  -5  161.28    5.60
  -3   4  -6  378.56    9.80
  -3   4  -6  402.26   10.00
  -3   4  -6  386.86    9.00
  -3   4  -7  180.88    6.80
  -3   4  -7  178.48    6.70
  -3   4  -7  192.18    6.00
  -3   4  -8  226.78    8.00
  -3   4  -8  213.48    7.70
  -3   4  -8  223.68    6.80
  -3   4  -9   21.20    3.20
  -3   4  -9   17.10    3.00
  -3   4 -10  335.47   10.90
  -3   4 -10  339.87   11.00
  -3   4 -11    0.30    2.10
  -3   4 -11    0.00    2.20
  -3   4 -12  130.39    7.50
  -3   4 -12  137.29    7.80
   3  -5 -12   45.10    5.10
   3  -5 -12   49.99    5.20
   3  -5 -11    2.80    2.10
   3  -5 -11    3.10    2.40
   3  -5 -10  136.99    6.60
   3  -5 -10  132.99    6.70
  -3   5   9  180.78    6.60
   3  -5  -9  181.98    7.20
   3  -5  -9  179.88    7.20
  -3   5   8  980.00   18.70
   3  -5  -8 1003.50   19.80
   3  -5  -8 1009.40   19.60
  -3   5   7  564.04   12.20
   3  -5  -7  558.54   10.50
   3  -5  -7  540.95   12.40
   3  -5  -7  569.34   12.80
  -3   5   6   12.20    1.40
  -3   5   6    9.10    1.70
   3  -5  -6    9.80    1.30
   3  -5  -6    9.60    1.80
   3  -5  -6    7.60    1.60
  -3   5   5  608.54   10.50
  -3   5   5  593.44   12.30
   3  -5  -5  593.64   12.30
   3  -5  -5  601.04   10.40
  -3   5   4  392.16    9.00
  -3   5   4  399.76    7.50
   3  -5  -4  403.16    9.00
   3  -5  -4  392.16    7.40
  -3   5   3  844.32   15.50
  -3   5   3  883.51   14.10
   3  -5  -3  881.51   13.90
   3  -5  -3  867.71   15.50
  -3   5   2   28.50    2.20
  -3   5   2   26.30    2.10
  -3   5   2   28.50    1.70
   3  -5  -2   27.60    1.60
   3  -5  -2   28.50    2.10
  -3   5   1 2689.03   41.10
  -3   5   1 2769.52   39.70
  -3   5   1 2719.43   40.60
  -3   5   0 1005.50   17.50
  -3   5   0  987.40   16.40
  -3   5   0  991.70   16.70
  -3   5   0 1013.90   14.30
  -3   5  -1 1129.39   18.20
  -3   5  -1 1133.39   19.40
  -3   5  -1 1121.99   18.60
  -3   5  -2  723.53   13.80
  -3   5  -2  718.23   12.40
  -3   5  -2  727.53   13.90
  -3   5  -3  112.99    4.40
  -3   5  -3  109.39    3.20
  -3   5  -3  101.99    4.20
  -3   5  -4   64.09    3.40
  -3   5  -4   63.29    2.30
  -3   5  -5  476.65    8.00
  -3   5  -5  478.95   10.70
  -3   5  -5  471.65   11.20
  -3   5  -6  741.43   14.80
  -3   5  -6  726.23   15.50
  -3   5  -6  726.43   15.40
  -3   5  -7  113.19    5.40
  -3   5  -7  112.49    4.90
  -3   5  -8  215.98    7.10
  -3   5  -8  226.28    8.20
  -3   5  -8  200.08    7.70
  -3   5  -9  142.39    6.80
  -3   5  -9  146.99    5.90
  -3   5  -9  149.29    7.00
  -3   5 -10    0.60    2.20
  -3   5 -10    1.50    2.10
  -3   5 -11  182.28    8.40
  -3   5 -11  186.38    8.70
  -3   5 -12    0.60    2.40
  -3   5 -12    1.50    2.20
   3  -6 -12   10.20    3.20
   3  -6 -12    9.30    3.00
   3  -6 -11   37.80    4.40
   3  -6 -11   43.60    4.80
  -3   6  10   57.69    4.40
   3  -6 -10   63.39    5.00
   3  -6 -10   57.39    4.60
  -3   6   9  172.18    6.70
   3  -6  -9  196.58    7.70
   3  -6  -9  177.18    7.30
  -3   6   8  295.37    8.70
   3  -6  -8  283.97    9.00
   3  -6  -8  282.77    9.00
  -3   6   7  510.45   12.00
   3  -6  -7  518.85   12.50
   3  -6  -7  538.75   12.60
  -3   6   6  327.27    8.70
   3  -6  -6  325.97    7.10
   3  -6  -6  332.57    9.00
  -3   6   5    0.20    1.20
  -3   6   5    3.40    1.00
   3  -6  -5    1.50    1.30
   3  -6  -5    0.70    0.80
  -3   6   4    1.60    0.80
  -3   6   4    1.80    1.10
  -3   6   4    1.30    1.10
   3  -6  -4    2.00    0.80
   3  -6  -4    0.30    1.00
  -3   6   3  193.28    4.90
  -3   6   3  190.58    5.80
   3  -6  -3  191.08    4.80
   3  -6  -3  190.48    3.20
   3  -6  -3  180.28    5.70
  -3   6   2 1219.88   19.50
  -3   6   2 1195.18   20.90
  -3   6   2 1224.18   20.70
   3  -6  -2 1214.98   19.40
   3  -6  -2 1213.08   20.70
  -3   6   1  862.91   15.40
  -3   6   1  851.11   15.80
  -3   6   1  835.22   14.50
  -3   6   0 1409.56   23.10
  -3   6   0 1428.26   22.90
  -3   6   0 1436.56   24.00
  -3   6  -1 2535.55   39.10
  -3   6  -1 2485.75   37.70
  -3   6  -2  261.47    6.20
  -3   6  -2  267.97    7.40
  -3   6  -2  256.57    7.30
  -3   6  -3  589.54   12.60
  -3   6  -3  598.34   12.80
  -3   6  -3  598.44   10.90
  -3   6  -4  293.37    6.30
  -3   6  -4  287.07    8.20
  -3   6  -4  296.47    8.20
  -3   6  -5  466.15   11.00
  -3   6  -5  457.95    8.30
  -3   6  -6   63.19    4.20
  -3   6  -6   61.39    3.90
  -3   6  -7  217.68    7.90
  -3   6  -7  229.38    7.50
  -3   6  -7  211.18    7.90
  -3   6  -8  180.18    7.50
  -3   6  -8  176.58    6.70
  -3   6  -8  179.68    7.50
  -3   6  -9    0.50    1.90
  -3   6  -9    0.10    1.60
  -3   6  -9    1.00    1.80
  -3   6 -10  106.99    6.70
  -3   6 -10  106.89    6.50
  -3   6 -11   -0.90    2.30
  -3   6 -11    0.70    2.50
   3  -7 -12  227.08    9.90
   3  -7 -12  223.68    9.80
   3  -7 -11   25.30    4.20
   3  -7 -11   16.60    3.30
  -3   7  10  120.79    6.10
   3  -7 -10  112.49    6.40
   3  -7 -10  115.89    6.60
  -3   7   9   24.70    3.20
   3  -7  -9   24.60    3.50
  -3   7   8   95.99    5.20
   3  -7  -8   92.49    5.50
  -3   7   7  245.58    7.40
  -3   7   7  243.78    8.00
   3  -7  -7  255.57    8.30
  -3   7   6  244.48    7.30
  -3   7   6  246.48    7.90
   3  -7  -6  223.58    7.60
   3  -7  -6  258.47    8.70
  -3   7   5   52.09    3.10
  -3   7   5   43.30    3.10
  -3   7   5   45.90    3.50
   3  -7  -5   45.50    3.40
   3  -7  -5   49.80    2.70
  -3   7   4   11.80    1.50
  -3   7   4    8.30    1.70
  -3   7   4   13.10    2.10
   3  -7  -4   13.30    2.20
   3  -7  -4   11.10    1.50
  -3   7   3   69.79    3.10
  -3   7   3   70.69    3.70
  -3   7   3   67.59    3.70
   3  -7  -3   73.59    3.10
   3  -7  -3   81.29    4.00
  -3   7   2  793.42   15.70
  -3   7   2  793.72   15.50
  -3   7   2  832.22   14.60
   3  -7  -2  821.62   15.70
   3  -7  -2  806.92   14.40
  -3   7   1 1749.43   28.90
  -3   7   1 1730.03   28.30
  -3   7   0  663.93   13.90
  -3   7   0  671.83   13.20
  -3   7  -1  324.57    8.70
  -3   7  -1  326.17    7.80
  -3   7  -2  555.64   11.10
  -3   7  -2  574.34   12.50
  -3   7  -2  525.85   12.20
  -3   7  -3   63.69    3.80
  -3   7  -3   65.79    3.00
  -3   7  -3   55.19    3.60
  -3   7  -4  850.91   17.60
  -3   7  -4  888.21   17.60
  -3   7  -4  890.41   15.10
  -3   7  -5    5.00    1.80
  -3   7  -5    5.90    2.00
  -3   7  -6  402.26   10.70
  -3   7  -6  392.76   11.00
  -3   7  -7  102.59    5.70
  -3   7  -7   90.29    5.30
  -3   7  -7   98.09    5.20
  -3   7  -8   59.09    4.60
  -3   7  -8   55.09    4.60
  -3   7  -8   52.79    4.10
  -3   7  -9   65.69    4.70
  -3   7  -9   76.69    5.50
  -3   7  -9   76.39    5.60
  -3   7 -10    2.10    2.20
  -3   7 -10    1.70    2.30
  -3   7 -11   52.69    5.70
  -3   7 -11   50.19    5.60
   3  -8 -11  352.96   12.30
  -3   8  10   14.80    3.10
   3  -8 -10   14.00    3.40
  -3   8   9   19.70    3.20
   3  -8  -9   16.80    3.30
  -3   8   8    4.90    2.20
   3  -8  -8    7.20    2.40
  -3   8   7   10.70    2.30
  -3   8   7    8.80    2.30
   3  -8  -7   11.00    2.60
  -3   8   6   26.00    2.90
  -3   8   6   25.70    3.10
   3  -8  -6   18.00    2.80
  -3   8   5  355.56    9.90
  -3   8   5  352.76    9.50
   3  -8  -5  367.16    8.30
   3  -8  -5  370.86   10.20
  -3   8   4  151.98    6.00
  -3   8   4  144.79    5.60
   3  -8  -4  155.28    6.10
   3  -8  -4  150.98    4.90
  -3   8   3  122.49    5.20
  -3   8   3  125.19    5.30
   3  -8  -3  117.69    5.10
   3  -8  -3  116.39    4.30
  -3   8   2  357.96    9.50
  -3   8   2  364.36    9.40
   3  -8  -2  370.56    8.50
   3  -8  -2  361.66    9.40
  -3   8   1 1024.80   18.80
  -3   8   1 1002.60   19.30
  -3   8   0   57.19    3.70
  -3   8   0   59.99    3.40
  -3   8  -1  427.76   10.80
  -3   8  -1  447.56   10.10
  -3   8  -2   13.60    2.40
  -3   8  -2    8.40    2.10
  -3   8  -2    8.60    1.70
  -3   8  -3 1095.29   21.30
  -3   8  -3 1097.19   21.30
  -3   8  -3 1146.29   19.40
  -3   8  -4    4.50    1.30
  -3   8  -4    4.00    1.80
  -3   8  -4    2.90    1.60
  -3   8  -5  495.45   12.70
  -3   8  -5  464.95   12.20
  -3   8  -6   53.09    4.10
  -3   8  -6   51.99    4.20
  -3   8  -7   67.59    4.80
  -3   8  -7   71.09    5.10
  -3   8  -8  132.79    6.90
  -3   8  -8  133.39    6.60
  -3   8  -8  122.09    6.80
  -3   8  -9   41.90    5.00
  -3   8  -9   41.90    4.60
  -3   8  -9   42.20    5.00
  -3   8 -10   19.10    4.00
  -3   8 -10   22.00    4.00
   3  -9 -11    7.80    3.40
  -3   9  10  262.97    9.80
   3  -9 -10  282.87   10.70
  -3   9   9   52.89    5.00
   3  -9  -9   59.79    5.60
  -3   9   8    8.20    2.60
   3  -9  -8   10.40    2.90
  -3   9   7    3.10    1.80
  -3   9   7    1.80    1.60
   3  -9  -7    0.80    1.90
  -3   9   6   33.40    3.50
  -3   9   6   30.20    3.80
   3  -9  -6   27.80    3.60
  -3   9   5   12.50    2.40
  -3   9   5    8.40    2.40
   3  -9  -5    9.70    2.30
  -3   9   4   71.69    4.50
  -3   9   4   79.29    4.50
   3  -9  -4   76.89    3.80
   3  -9  -4   83.09    4.90
  -3   9   3  146.89    5.90
  -3   9   3  148.99    6.10
   3  -9  -3  137.89    5.10
   3  -9  -3  141.99    6.10
  -3   9   2  132.49    5.60
  -3   9   2  131.49    5.70
   3  -9  -2  131.69    5.00
  -3   9   1    5.30    1.70
  -3   9   1    3.40    1.70
  -3   9   0  583.04   12.80
  -3   9   0  567.64   13.40
  -3   9  -1    1.70    1.50
  -3   9  -1   -0.10    1.20
  -3   9  -2 1513.05   27.60
  -3   9  -2 1533.75   27.60
  -3   9  -2 1525.45   25.90
  -3   9  -3   52.59    4.30
  -3   9  -3   52.49    3.40
  -3   9  -3   58.99    4.40
  -3   9  -4  820.62   15.50
  -3   9  -4  836.02   18.20
  -3   9  -4  829.42   18.10
  -3   9  -5   45.30    4.60
  -3   9  -5   50.29    4.90
  -3   9  -6   17.20    3.10
  -3   9  -6   19.60    3.40
  -3   9  -7   48.80    5.00
  -3   9  -7   55.39    4.60
  -3   9  -8   32.80    4.20
  -3   9  -8   35.10    4.40
  -3   9  -8   34.70    4.60
  -3   9  -9   13.70    3.30
  -3   9  -9   14.00    3.50
  -3   9  -9   14.60    3.60
  -3   9 -10   55.79    6.10
  -3   9 -10   35.90    5.00
  -3   9 -10   49.50    5.40
  -3  10  10    4.90    3.00
   3 -10 -10    2.40    2.70
  -3  10   9  133.29    7.30
   3 -10  -9  125.99    7.40
  -3  10   8    4.50    2.70
   3 -10  -8    5.00    2.30
  -3  10   7   -0.80    1.80
   3 -10  -7   -1.20    2.00
  -3  10   6    6.00    2.10
  -3  10   6    4.60    2.20
   3 -10  -6    3.80    2.10
  -3  10   5    3.60    2.00
  -3  10   5    4.10    1.90
   3 -10  -5    4.30    2.20
  -3  10   4   53.89    4.20
  -3  10   4   51.59    4.40
   3 -10  -4   58.39    4.50
   3 -10  -4   59.89    5.00
  -3  10   3    0.90    1.80
  -3  10   3    0.50    1.90
   3 -10  -3    4.10    2.00
   3 -10  -3    1.00    1.50
  -3  10   2    2.40    1.80
  -3  10   2    0.00    1.40
   3 -10  -2    0.00    1.30
  -3  10   1  231.28    7.70
  -3  10   1  241.48    8.30
  -3  10   0    1.90    1.60
  -3  10   0    3.20    1.70
  -3  10  -1  725.93   15.30
  -3  10  -1  705.73   16.30
  -3  10  -1  685.63   15.80
  -3  10  -2  203.58    6.90
  -3  10  -2  195.88    7.70
  -3  10  -2  199.08    7.80
  -3  10  -3  511.05   13.50
  -3  10  -3  492.55   13.10
  -3  10  -3  510.55   11.70
  -3  10  -4    0.20    1.90
  -3  10  -4    0.90    1.70
  -3  10  -4    2.10    1.40
  -3  10  -5  161.18    7.30
  -3  10  -5  155.18    7.40
  -3  10  -6   22.20    3.60
  -3  10  -6   33.50    4.40
  -3  10  -7   78.29    5.70
  -3  10  -7   90.49    6.20
  -3  10  -8   -0.90    2.10
  -3  10  -8    1.10    2.30
  -3  10  -9   42.60    5.40
  -3  10  -9   46.70    5.40
  -3  10  -9   37.10    4.80
  -3  11   9   -2.20    2.30
   3 -11  -9   -0.80    2.30
  -3  11   8  155.08    7.80
   3 -11  -8  159.18    8.30
  -3  11   7    1.10    2.30
   3 -11  -7    1.10    2.10
  -3  11   6    1.70    1.90
  -3  11   6    3.10    2.40
   3 -11  -6    3.10    2.40
  -3  11   5    0.60    1.80
  -3  11   5    3.00    1.90
   3 -11  -5    1.40    2.00
  -3  11   4    1.10    2.10
  -3  11   4    2.30    2.10
   3 -11  -4    0.30    1.70
  -3  11   3    1.10    1.90
  -3  11   3    0.00    1.70
   3 -11  -3    1.10    1.60
  -3  11   2    0.80    1.90
  -3  11   2    0.50    1.80
  -3  11   1   26.40    3.50
  -3  11   1   26.00    3.50
  -3  11   0  415.76   12.10
  -3  11   0  422.46   11.40
  -3  11  -1    7.30    2.40
  -3  11  -1    7.70    2.30
  -3  11  -1   10.00    2.70
  -3  11  -2  590.14   13.80
  -3  11  -2  603.14   15.50
  -3  11  -2  617.44   15.10
  -3  11  -3   -0.20    1.30
  -3  11  -3   -0.80    1.90
  -3  11  -3    1.30    2.00
  -3  11  -4  219.88    9.00
  -3  11  -4  214.48    8.70
  -3  11  -5    8.40    2.80
  -3  11  -5    6.30    2.40
  -3  11  -6  173.48    8.20
  -3  11  -6  166.78    8.30
  -3  11  -7   -0.10    2.50
  -3  11  -7   -0.30    2.30
  -3  11  -8   63.79    6.40
  -3  11  -8   55.49    6.10
  -3  12   8    1.20    2.40
   3 -12  -8   -1.50    2.30
  -3  12   7   54.59    5.90
   3 -12  -7   64.79    6.30
  -3  12   6    4.90    2.60
   3 -12  -6    7.20    3.00
  -3  12   5    8.50    2.70
  -3  12   5    4.60    2.40
   3 -12  -5   10.60    3.10
  -3  12   4   38.10    4.70
  -3  12   4   41.30    4.40
   3 -12  -4   35.10    4.60
  -3  12   3    6.30    2.50
  -3  12   3    4.90    2.40
  -3  12   2   36.10    4.40
  -3  12   2   38.30    4.50
  -3  12   1   88.59    5.70
  -3  12   1   96.59    5.80
  -3  12   0    5.80    2.10
  -3  12   0    5.70    2.30
  -3  12  -1  395.86   11.90
  -3  12  -1  391.36   12.30
  -3  12  -1  390.86   11.30
  -3  12  -2    1.00    2.20
  -3  12  -2   -1.10    1.50
  -3  12  -2   -0.80    2.00
  -3  12  -3  130.09    6.90
  -3  12  -3  127.69    6.00
  -3  12  -3  135.59    7.20
  -3  12  -4   -0.20    2.10
  -3  12  -4    2.40    2.20
  -3  12  -5  173.68    8.30
  -3  12  -5  175.18    8.50
  -3  12  -6    1.80    2.70
  -3  12  -6    2.30    2.60
  -3  12  -7  110.89    7.40
  -3  12  -7  106.19    7.30
  -3  13   7   -0.20    2.70
   3 -13  -7   -0.10    2.60
  -3  13   6    7.20    3.00
   3 -13  -6    5.60    3.10
  -3  13   5   -2.00    2.20
  -3  13   5    0.10    2.10
   3 -13  -5   -1.50    2.20
  -3  13   4    7.90    2.70
  -3  13   4    7.50    2.90
  -3  13   3   37.70    4.60
  -3  13   3   26.70    4.00
  -3  13   2   58.49    5.50
  -3  13   2   65.19    5.40
  -3  13   1   -0.60    2.00
  -3  13   1    1.90    2.30
  -3  13   0   96.49    6.50
  -3  13   0   92.29    5.90
  -3  13   0   96.49    6.10
  -3  13  -1    5.90    2.30
  -3  13  -1    7.80    2.90
  -3  13  -1    5.00    2.70
  -3  13  -2   50.69    5.30
  -3  13  -2   61.49    4.70
  -3  13  -2   52.99    5.30
  -3  13  -3   -1.10    1.90
  -3  13  -3    1.00    1.80
  -3  13  -3    0.00    2.10
  -3  13  -4  113.19    7.20
  -3  13  -4  126.39    7.40
  -3  13  -5   23.60    4.50
  -3  13  -5   29.20    4.70
  -3  13  -6  160.88    8.90
  -3  13  -6  164.38    9.00
  -3  14   5   10.20    3.30
  -3  14   4    9.50    3.00
  -3  14   4    9.70    3.10
  -3  14   3    9.00    3.30
  -3  14   3   11.70    3.10
  -3  14   2   14.10    3.20
  -3  14   2   16.50    3.60
  -3  14   1   34.70    4.80
  -3  14   1   31.30    4.40
  -3  14   0    8.80    3.00
  -3  14   0    7.90    2.80
  -3  14   0    7.00    3.10
  -3  14  -1   51.79    5.30
  -3  14  -1   42.80    5.30
  -3  14  -1   49.60    5.30
  -3  14  -2    8.00    2.60
  -3  14  -2    8.10    3.10
  -3  14  -2    5.90    2.90
  -3  14  -3  151.48    8.20
  -3  14  -3  154.08    8.70
  -3  14  -4    4.50    3.00
  -3  14  -4   14.80    3.90
  -3  15   1   17.00    3.80
  -3  15   1   13.60    3.70
  -3  15   1   16.90    3.50
  -3  15   0    9.30    3.00
  -3  15   0    8.20    3.20
  -3  15   0   13.20    3.60
  -3  15  -1   11.90    3.10
  -3  15  -1   11.20    3.50
   4  14  -5   42.90    5.40
   4  14  -4   -0.30    2.40
   4  14  -4    1.60    2.30
   4  14  -3   67.29    6.50
   4  14  -3   61.39    5.30
   4  14  -2   39.80    4.80
   4  14  -2   43.10    5.20
   4  14  -1   62.69    6.00
   4  14  -1   61.89    5.50
   4  14   0    5.00    2.60
   4  14   0    2.00    2.30
   4  14   1   53.39    5.50
   4  14   2    1.60    2.40
  -4 -14  -3    7.10    2.80
   4  14   3    8.30    3.40
   4  13  -6  110.99    7.40
   4  13  -5   14.20    3.00
   4  13  -5    8.70    3.00
   4  13  -4  119.09    6.50
   4  13  -4  113.89    6.80
   4  13  -3   17.70    3.30
   4  13  -3   15.10    3.50
   4  13  -2  214.68    8.80
   4  13  -2  209.28    8.90
   4  13  -1   25.20    4.00
   4  13  -1   26.30    4.00
   4  13   0  143.99    7.00
   4  13   0  130.29    7.00
   4  13   1    0.30    1.80
   4  13   1    3.30    2.20
  -4 -13  -2   -1.00    1.80
   4  13   2   -0.40    2.20
  -4 -13  -3   17.60    3.30
   4  13   3   14.60    3.50
  -4 -13  -4    2.60    2.30
   4  13   4    4.10    2.90
  -4 -13  -5    7.60    3.00
   4  13   5   11.50    3.50
   4  12  -8   -0.10    2.60
   4  12  -7  108.39    7.30
   4  12  -6    0.60    2.50
   4  12  -5  218.98    8.20
   4  12  -5  202.88    9.10
   4  12  -4    1.20    1.80
   4  12  -4    2.50    2.20
   4  12  -3  176.88    7.50
   4  12  -3  179.48    8.10
   4  12  -2    1.20    2.10
   4  12  -2    0.10    1.90
   4  12  -1  406.06   11.80
   4  12  -1  392.66   11.80
   4  12   0   13.90    2.90
   4  12   0   16.40    3.10
  -4 -12  -1   71.19    5.00
   4  12   1   74.09    5.20
   4  12   1   62.79    4.50
  -4 -12  -2    1.70    2.00
   4  12   2    3.90    2.40
  -4 -12  -3    3.20    2.20
   4  12   3   -0.40    2.00
  -4 -12  -4    5.20    2.50
   4  12   4    2.80    2.50
  -4 -12  -5    1.40    2.30
   4  12   5   -0.20    2.40
  -4 -12  -6    0.10    2.40
   4  12   6   -1.00    2.60
  -4 -12  -7   36.20    5.10
   4  12   7   38.20    4.90
  -4 -11   9   10.80    3.10
   4  11  -9    9.80    3.20
   4  11  -9   13.50    3.30
  -4 -11   8   13.20    3.20
   4  11  -8   13.00    3.20
   4  11  -8   12.30    3.30
  -4 -11   7    4.10    2.30
   4  11  -7    4.30    2.80
   4  11  -7    3.70    2.20
  -4 -11   6  263.07    8.90
   4  11  -6  271.97    8.80
   4  11  -6  263.77   10.20
  -4 -11   5   13.40    2.70
   4  11  -5   12.50    3.10
   4  11  -5   11.40    2.50
   4  11  -5   11.80    2.50
  -4 -11   4  342.77    9.60
   4  11  -4  358.26   11.20
   4  11  -4  367.16   10.40
  -4 -11   3    4.80    1.90
   4  11  -3    5.60    2.00
   4  11  -3    6.70    2.40
  -4 -11   2  310.47   10.40
   4  11  -2  290.17    9.40
   4  11  -2  293.37    9.60
  -4 -11   1    3.70    1.80
   4  11  -1    1.10    1.70
   4  11  -1    1.40    1.70
  -4 -11   0  184.48    7.80
   4  11   0  181.68    7.10
   4  11   0  181.38    7.40
  -4 -11  -1   25.00    3.70
  -4 -11  -1   30.70    3.70
   4  11   1   24.00    3.50
   4  11   1   26.30    3.30
  -4 -11  -2   48.30    4.00
  -4 -11  -2   39.20    4.30
   4  11   2   36.50    4.10
   4  11   2   42.80    3.60
  -4 -11  -3    1.40    1.70
  -4 -11  -3   -1.70    3.20
   4  11   3    0.70    1.90
  -4 -11  -4    9.30    2.80
   4  11   4   10.40    2.70
  -4 -11  -5    6.30    2.50
   4  11   5    5.50    2.30
  -4 -11  -6   17.80    3.50
   4  11   6   13.50    3.10
  -4 -11  -7    0.80    2.50
   4  11   7   -2.50    2.20
  -4 -11  -8   74.89    6.40
   4  11   8   80.09    6.20
  -4 -10  10   13.80    3.30
   4  10 -10    6.10    2.80
   4  10 -10    5.80    3.10
  -4 -10   9   10.50    2.80
   4  10  -9    8.40    3.10
   4  10  -9    5.90    2.80
  -4 -10   8    0.30    1.80
   4  10  -8    3.60    2.20
   4  10  -8    1.60    2.40
  -4 -10   7  156.88    6.80
   4  10  -7  159.18    6.80
   4  10  -7  155.98    7.70
  -4 -10   6    7.20    2.30
   4  10  -6    5.70    2.50
   4  10  -6    6.40    2.10
  -4 -10   5  781.02   16.40
   4  10  -5  771.22   18.00
   4  10  -5  788.62   16.10
   4  10  -5  806.22   16.50
  -4 -10   4    8.80    2.10
  -4 -10   4    7.50    2.10
   4  10  -4    5.70    1.90
   4  10  -4    8.90    2.00
   4  10  -4    6.40    2.40
  -4 -10   3 1188.48   21.40
  -4 -10   3 1195.38   23.60
   4  10  -3 1162.18   23.20
   4  10  -3 1177.78   20.80
   4  10  -3 1215.28   22.60
  -4 -10   2   22.10    3.00
  -4 -10   2   29.40    2.90
   4  10  -2   25.50    3.20
   4  10  -2   19.70    2.90
  -4 -10   1  194.98    7.60
  -4 -10   1  207.48    6.40
   4  10  -1  222.18    7.50
   4  10  -1  215.28    7.60
  -4 -10   0   29.30    3.20
  -4 -10   0   22.30    2.50
  -4 -10   0   20.50    3.00
   4  10   0   31.70    3.40
   4  10   0   28.00    3.30
  -4 -10  -1   15.70    2.70
  -4 -10  -1   12.50    2.80
  -4 -10  -1   17.40    2.30
   4  10   1   14.00    2.80
   4  10   1   20.10    2.80
  -4 -10  -2   -0.30    1.90
  -4 -10  -2    2.70    1.80
  -4 -10  -2    0.80    1.40
   4  10   2   -0.80    1.30
   4  10   2   -0.20    1.60
  -4 -10  -3   23.70    3.40
  -4 -10  -3   20.50    3.40
   4  10   3   24.10    3.40
  -4 -10  -4   28.40    3.70
  -4 -10  -4   27.70    3.80
   4  10   4   31.10    3.90
  -4 -10  -5    7.80    2.60
  -4 -10  -5   11.50    2.90
   4  10   5    9.60    2.60
  -4 -10  -6    0.50    2.20
   4  10   6   -2.80    1.80
  -4 -10  -7   62.09    5.90
   4  10   7   59.89    5.50
  -4 -10  -8    1.60    2.40
   4  10   8    5.90    2.80
  -4 -10  -9  105.59    7.50
  -4  -9  10    1.20    2.30
   4   9 -10    0.80    2.20
   4   9 -10    1.40    2.40
  -4  -9   9   45.00    4.60
   4   9  -9   50.79    5.40
   4   9  -9   47.80    4.80
  -4  -9   8  107.19    5.80
   4   9  -8  119.09    6.60
   4   9  -8   99.39    5.60
  -4  -9   7    0.10    1.50
   4   9  -7    1.80    2.00
   4   9  -7    0.00    1.60
  -4  -9   6  348.07    9.80
   4   9  -6  339.07   10.60
   4   9  -6  340.87    9.40
  -4  -9   5   13.40    2.50
   4   9  -5    9.30    2.10
   4   9  -5   14.00    2.30
   4   9  -5   10.70    2.60
  -4  -9   4 1283.87   22.80
  -4  -9   4 1285.07   24.50
   4   9  -4 1298.77   24.40
   4   9  -4 1297.87   23.20
   4   9  -4 1260.07   22.10
  -4  -9   3    1.80    1.60
  -4  -9   3    1.90    1.40
   4   9  -3   -0.10    1.40
   4   9  -3    1.50    1.20
   4   9  -3    1.70    1.30
  -4  -9   2  686.23   15.30
  -4  -9   2  673.83   13.50
   4   9  -2  673.03   12.70
   4   9  -2  690.73   14.70
   4   9  -2  667.03   14.80
  -4  -9   1   78.89    3.80
  -4  -9   1   84.79    4.80
   4   9  -1   86.39    4.50
   4   9  -1   84.29    3.40
   4   9  -1   78.09    4.30
  -4  -9   0  163.88    5.80
  -4  -9   0  146.69    5.10
  -4  -9   0  158.38    6.40
   4   9   0  143.79    5.90
   4   9   0  145.19    5.60
  -4  -9  -1   43.50    3.10
  -4  -9  -1   46.60    3.90
  -4  -9  -1   45.60    3.40
   4   9   1   45.40    3.20
   4   9   1   43.40    3.50
  -4  -9  -2  340.07    8.60
  -4  -9  -2  351.56    9.60
  -4  -9  -2  338.97   10.00
   4   9   2  337.07    9.80
   4   9   2  337.87    8.60
  -4  -9  -3   51.59    3.50
  -4  -9  -3   53.29    4.10
  -4  -9  -3   51.79    4.30
   4   9   3   47.70    4.00
   4   9   3   51.59    3.20
  -4  -9  -4   17.10    3.10
  -4  -9  -4   12.00    2.60
  -4  -9  -4   14.00    2.40
   4   9   4   14.40    2.80
  -4  -9  -5    1.70    1.80
  -4  -9  -5    2.70    2.10
  -4  -9  -5    2.70    2.10
   4   9   5    2.00    1.70
  -4  -9  -6   92.19    5.80
  -4  -9  -6   74.99    5.30
   4   9   6   80.09    5.10
  -4  -9  -7   10.60    2.80
   4   9   7    8.90    2.50
  -4  -9  -8   68.79    5.90
   4   9   8   65.89    5.20
  -4  -9  -9   32.80    4.70
  -4  -8  11   32.40    4.50
   4   8 -11   34.40    4.60
   4   8 -11   34.30    4.70
  -4  -8  10   31.50    4.30
   4   8 -10   26.30    3.90
   4   8 -10   31.40    4.20
  -4  -8   9  123.89    6.50
   4   8  -9  123.49    6.90
   4   8  -9  127.39    6.40
  -4  -8   8   62.89    4.60
   4   8  -8   52.39    4.20
   4   8  -8   63.09    4.90
  -4  -8   7  257.37    8.50
   4   8  -7  273.67    9.30
   4   8  -7  266.47    8.40
  -4  -8   6   19.60    2.90
   4   8  -6   15.50    2.50
   4   8  -6   19.20    3.10
  -4  -8   5  552.04   12.40
   4   8  -5  539.95   11.80
   4   8  -5  540.25   13.20
  -4  -8   4    5.20    1.60
  -4  -8   4    8.20    2.00
   4   8  -4    6.20    2.00
   4   8  -4    6.30    1.60
   4   8  -4   11.30    2.10
  -4  -8   3 1333.57   22.70
  -4  -8   3 1305.17   24.00
   4   8  -3 1303.47   23.80
   4   8  -3 1328.17   23.10
   4   8  -3 1329.47   21.80
  -4  -8   2    4.00    1.40
  -4  -8   2    2.60    1.60
   4   8  -2    1.80    1.00
   4   8  -2    4.40    1.60
   4   8  -2    2.70    1.30
  -4  -8   1  514.95   12.50
  -4  -8   1  556.74   11.40
   4   8  -1  559.04   12.10
   4   8  -1  558.84   10.20
   4   8  -1  560.64   12.30
  -4  -8   0  354.06    8.80
  -4  -8   0  372.36    9.90
  -4  -8   0  372.46    8.60
   4   8   0  355.06    8.80
   4   8   0  365.96    9.50
   4   8   0  361.56    7.30
  -4  -8  -1  176.78    6.50
  -4  -8  -1  164.98    5.70
  -4  -8  -1  163.38    5.40
   4   8   1  164.88    6.10
   4   8   1  159.38    5.30
  -4  -8  -2   90.39    4.40
  -4  -8  -2   83.39    4.60
  -4  -8  -2   85.29    4.00
   4   8   2   92.49    3.80
   4   8   2   87.29    4.50
  -4  -8  -3    0.30    1.40
  -4  -8  -3   -0.40    1.40
  -4  -8  -3    1.50    1.30
   4   8   3   -0.20    1.00
   4   8   3    0.60    1.60
  -4  -8  -4    0.20    1.40
  -4  -8  -4    0.30    1.60
  -4  -8  -4   -0.80    1.50
   4   8   4   -0.40    1.40
  -4  -8  -5   34.30    3.90
  -4  -8  -5   33.10    3.70
   4   8   5   41.50    3.90
  -4  -8  -6   63.29    4.80
  -4  -8  -6   61.29    4.60
   4   8   6   57.99    4.20
  -4  -8  -7   14.70    3.00
  -4  -8  -7   15.00    3.20
   4   8   7   11.20    2.50
  -4  -8  -8  113.79    6.80
   4   8   8  105.19    5.70
  -4  -8  -9  150.28    8.00
  -4  -8 -10   14.60    3.60
  -4  -7  12   49.90    5.50
   4   7 -12   51.19    5.80
   4   7 -12   52.79    5.40
  -4  -7  11   21.50    3.70
   4   7 -11   20.40    3.60
   4   7 -11   13.90    3.20
  -4  -7  10   -0.20    1.70
   4   7 -10    2.40    1.90
   4   7 -10    0.80    2.00
  -4  -7   9  162.48    7.20
   4   7  -9  163.58    7.40
   4   7  -9  161.48    7.00
  -4  -7   8  273.87    8.80
   4   7  -8  241.48    8.20
   4   7  -8  246.78    8.70
  -4  -7   7  469.05   11.90
   4   7  -7  482.55   11.50
   4   7  -7  465.35   10.60
   4   7  -7  459.25   12.20
  -4  -7   6  663.43   14.40
   4   7  -6  685.63   14.10
   4   7  -6  695.93   15.30
  -4  -7   5    3.60    1.50
   4   7  -5    0.80    1.40
   4   7  -5    3.80    1.40
  -4  -7   4  932.01   17.30
  -4  -7   4  956.60   18.30
   4   7  -4  922.61   16.90
   4   7  -4  916.01   18.00
   4   7  -4  922.51   16.50
  -4  -7   3   39.40    3.10
  -4  -7   3   33.80    2.70
   4   7  -3   43.40    3.00
   4   7  -3   41.20    2.40
   4   7  -3   44.70    2.90
  -4  -7   2 1418.86   23.30
  -4  -7   2 1429.26   24.60
   4   7  -2 1399.36   22.00
   4   7  -2 1390.76   24.10
   4   7  -2 1407.96   23.90
  -4  -7   1  107.79    4.70
  -4  -7   1  105.69    4.00
  -4  -7   1   97.79    4.00
   4   7  -1   96.69    4.10
   4   7  -1  100.09    3.20
   4   7  -1  105.59    4.40
  -4  -7   0 1181.38   20.00
  -4  -7   0 1139.79   21.00
  -4  -7   0 1200.28   20.10
   4   7   0 1179.38   18.00
   4   7   0 1159.48   20.70
   4   7   0 1168.28   20.00
  -4  -7  -1  392.26    9.10
  -4  -7  -1  392.96    9.90
  -4  -7  -1  391.86    9.00
   4   7   1  390.76    9.50
   4   7   1  381.36    8.50
  -4  -7  -2  104.19    4.40
  -4  -7  -2   89.19    4.50
  -4  -7  -2  101.69    4.20
   4   7   2   99.49    3.60
   4   7   2   99.19    4.50
  -4  -7  -3   24.00    2.60
  -4  -7  -3   30.70    3.10
  -4  -7  -3   27.10    2.90
   4   7   3   20.80    2.50
   4   7   3   23.90    1.90
  -4  -7  -4   47.50    3.70
  -4  -7  -4   50.39    3.70
   4   7   4   48.50    3.50
  -4  -7  -5  143.19    6.20
  -4  -7  -5  139.49    6.10
   4   7   5  145.69    5.80
  -4  -7  -6   23.90    3.30
  -4  -7  -6   29.40    3.70
   4   7   6   26.20    3.00
  -4  -7  -7  173.48    7.30
  -4  -7  -7  170.98    7.50
   4   7   7  173.18    6.60
  -4  -7  -8   71.59    5.20
  -4  -7  -8   70.49    5.30
   4   7   8   74.59    4.50
  -4  -7  -9   13.90    3.40
  -4  -7 -10  192.48    9.30
  -4  -6  12   71.59    5.90
   4   6 -12   65.79    5.60
   4   6 -12   77.09    5.60
  -4  -6  11    9.10    2.70
   4   6 -11   10.10    2.60
   4   6 -11   12.70    3.20
  -4  -6  10   64.89    4.80
   4   6 -10   69.19    5.10
   4   6 -10   69.99    4.90
  -4  -6   9   53.69    4.60
   4   6  -9   58.89    4.50
   4   6  -9   67.59    4.70
  -4  -6   8  544.85   13.20
   4   6  -8  536.45   11.50
   4   6  -8  519.85   13.10
   4   6  -8  509.45   12.50
  -4  -6   7  477.45   11.90
   4   6  -7  497.05   11.70
   4   6  -7  515.55   12.50
   4   6  -7  510.95   10.70
  -4  -6   6  311.47    8.60
   4   6  -6  307.47    8.90
   4   6  -6  316.57    8.20
  -4  -6   5  527.05   11.50
   4   6  -5  521.75   10.90
   4   6  -5  510.15   11.90
  -4  -6   4   44.50    3.00
  -4  -6   4   41.90    2.80
   4   6  -4   39.60    2.40
   4   6  -4   42.70    3.10
  -4  -6   3  308.07    8.00
  -4  -6   3  281.97    7.30
   4   6  -3  293.57    7.80
   4   6  -3  310.57    6.70
   4   6  -3  309.47    7.40
  -4  -6   2  483.25   10.10
  -4  -6   2  496.15   10.90
   4   6  -2  505.35   10.60
   4   6  -2  489.95    9.00
   4   6  -2  490.85   10.30
  -4  -6   1 2067.99   33.30
  -4  -6   1 2083.29   31.70
  -4  -6   1 2068.19   32.30
   4   6  -1 2134.69   32.90
   4   6  -1 2080.79   32.60
   4   6  -1 2127.09   30.50
  -4  -6   0 1109.69   19.80
  -4  -6   0 1113.09   18.40
  -4  -6   0 1070.29   18.70
   4   6   0 1094.09   16.50
   4   6   0 1102.99   19.20
   4   6   0 1113.09   18.60
  -4  -6  -1  989.60   17.20
  -4  -6  -1  985.70   17.40
  -4  -6  -1 1008.20   18.30
   4   6   1 1000.90   16.70
   4   6   1  969.50   17.70
  -4  -6  -2  291.27    7.60
  -4  -6  -2  294.07    7.40
  -4  -6  -2  285.07    8.00
   4   6   2  300.67    7.70
   4   6   2  295.97    6.40
  -4  -6  -3    9.10    1.90
  -4  -6  -3    6.80    1.70
   4   6   3    5.60    1.40
   4   6   3    7.60    1.10
  -4  -6  -4  209.88    6.70
  -4  -6  -4  203.78    6.90
   4   6   4  210.88    5.00
   4   6   4  198.38    6.30
  -4  -6  -5   47.00    3.50
  -4  -6  -5   47.70    3.70
  -4  -6  -5   46.40    2.60
   4   6   5   45.40    3.20
  -4  -6  -6  657.43   12.60
  -4  -6  -6  656.83   15.00
  -4  -6  -6  653.53   14.90
   4   6   6  659.23   13.80
  -4  -6  -7  319.87    8.20
  -4  -6  -7  326.37   10.00
  -4  -6  -7  314.77   10.00
   4   6   7  324.67    8.80
  -4  -6  -8  136.59    6.60
  -4  -6  -8  127.49    6.70
   4   6   8  122.29    5.40
  -4  -6  -9  216.88    8.90
  -4  -6 -10    0.60    2.40
  -4  -6 -11   38.90    5.30
  -4  -5  12    6.60    2.60
   4   5 -12    3.30    2.50
   4   5 -12    4.10    2.30
  -4  -5  11   97.59    6.10
   4   5 -11   86.29    5.70
   4   5 -11  108.59    6.00
  -4  -5  10    9.10    2.60
   4   5 -10    5.10    2.10
   4   5 -10    6.40    2.30
  -4  -5   9  438.26   12.00
   4   5  -9  446.96   11.80
   4   5  -9  441.66   10.50
   4   5  -9  435.56   11.80
  -4  -5   8    8.00    2.20
   4   5  -8    8.80    2.20
   4   5  -8    9.00    2.20
   4   5  -8   12.30    2.00
  -4  -5   7  949.60   18.60
   4   5  -7  968.40   18.90
   4   5  -7  966.50   16.90
   4   5  -7  952.70   18.20
  -4  -5   6  750.72   15.00
   4   5  -6  729.43   13.20
   4   5  -6  726.63   14.30
   4   5  -6  724.93   15.00
  -4  -5   5  156.98    5.40
   4   5  -5  158.38    5.60
   4   5  -5  148.19    4.80
  -4  -5   4  606.04   12.20
  -4  -5   4  612.84   12.10
   4   5  -4  586.44   12.30
   4   5  -4  602.34   11.30
  -4  -5   3  251.47    6.70
  -4  -5   3  256.57    6.50
   4   5  -3  251.07    5.70
   4   5  -3  257.37    6.40
  -4  -5   2  942.71   16.30
  -4  -5   2  958.90   16.80
   4   5  -2  950.00   16.30
   4   5  -2  913.11   16.40
   4   5  -2  919.91   14.70
  -4  -5   1  365.86    7.30
  -4  -5   1  357.46    8.00
  -4  -5   1  369.06    8.50
   4   5  -1  360.06    8.10
   4   5  -1  356.86    7.90
   4   5  -1  367.26    6.40
  -4  -5   0 1450.95   23.90
  -4  -5   0 1445.56   23.20
  -4  -5   0 1452.55   22.50
   4   5   0 1430.56   23.40
   4   5   0 1438.96   22.70
   4   5   0 1426.06   20.60
  -4  -5  -1  202.98    6.00
  -4  -5  -1  195.88    5.30
  -4  -5  -1  207.08    5.80
   4   5   1  200.58    5.70
   4   5   1  187.68    4.80
  -4  -5  -2    9.90    1.80
  -4  -5  -2   11.90    1.70
   4   5   2   11.60    1.20
   4   5   2   18.30    2.00
  -4  -5  -3  786.72   15.60
  -4  -5  -3  812.02   15.10
   4   5   3  822.52   15.00
   4   5   3  818.82   12.80
  -4  -5  -4    2.10    1.20
  -4  -5  -4    4.70    1.00
  -4  -5  -4    2.80    1.40
   4   5   4    3.40    0.60
   4   5   4    4.20    1.40
  -4  -5  -5  948.51   16.10
  -4  -5  -5  952.40   18.60
  -4  -5  -5  986.40   18.40
   4   5   5  942.81   17.30
  -4  -5  -6  128.89    5.70
  -4  -5  -6  135.09    5.90
  -4  -5  -6  125.89    4.40
   4   5   6  123.19    4.90
  -4  -5  -7  446.66   11.90
  -4  -5  -7  423.36   11.60
  -4  -5  -7  433.56    9.90
   4   5   7  439.66   10.10
  -4  -5  -8  316.17   10.00
  -4  -5  -8  304.57    8.50
  -4  -5  -8  316.37   10.10
  -4  -5  -9   76.99    5.60
  -4  -5  -9   67.89    5.20
  -4  -5  -9   65.39    4.30
  -4  -5 -10    1.70    2.30
  -4  -5 -11   -4.20    2.30
  -4  -4  13    2.00    2.40
   4   4 -13    6.80    3.20
  -4  -4  12  149.88    7.70
   4   4 -12  165.48    7.30
   4   4 -12  151.18    7.80
  -4  -4  11   51.39    5.10
   4   4 -11   48.40    4.60
   4   4 -11   40.20    4.50
  -4  -4  10  808.02   18.30
   4   4 -10  839.22   17.90
   4   4 -10  818.12   18.30
  -4  -4   9    4.90    2.10
   4   4  -9    5.90    2.00
   4   4  -9    4.70    1.90
   4   4  -9    7.20    1.80
  -4  -4   8  416.06   10.90
   4   4  -8  429.66   10.90
   4   4  -8  430.36   10.90
   4   4  -8  425.56    9.40
  -4  -4   7  170.48    6.20
   4   4  -7  176.88    5.10
   4   4  -7  175.08    6.20
   4   4  -7  178.08    6.10
   4   4  -6  277.17    7.30
   4   4  -6  271.97    6.30
   4   4  -6  293.77    8.00
  -4  -4   5  984.30   17.80
   4   4  -5  996.40   17.30
   4   4  -5 1000.50   18.20
   4   4  -5 1011.00   16.10
  -4  -4   4    7.90    1.50
  -4  -4   4    8.60    1.40
   4   4  -4    5.50    1.40
   4   4  -4   11.40    1.50
  -4  -4   3  815.42   14.70
  -4  -4   3  837.42   14.70
   4   4  -3  820.72   14.70
   4   4  -3  840.82   13.70
   4   4  -3  839.92   15.00
  -4  -4   2  612.04   11.70
  -4  -4   2  630.04   11.70
   4   4  -2  626.34   11.50
   4   4  -2  634.94   11.90
   4   4  -2  628.24   10.20
   4   4  -2  624.14   11.70
  -4  -4   1  899.21   15.30
  -4  -4   1  888.41   15.60
  -4  -4   1  884.31   14.00
   4   4  -1  881.31   15.00
   4   4  -1  895.81   13.20
   4   4  -1  876.01   15.10
   4   4  -1  892.51   15.50
  -4  -4   0 1188.78   19.70
  -4  -4   0 1180.08   18.30
  -4  -4   0 1146.19   19.30
   4   4   0 1183.58   19.60
   4   4   0 1174.38   19.20
   4   4   0 1174.98   16.50
   4   4   0 1196.38   18.60
  -4  -4  -1 1172.58   18.30
  -4  -4  -1 1098.89   19.00
  -4  -4  -1 1129.79   19.30
   4   4   1 1131.69   17.60
   4   4   1 1125.49   18.70
   4   4   1 1141.59   15.90
  -4  -4  -2 1803.82   28.70
  -4  -4  -2 1803.62   27.70
   4   4   2 1781.92   26.00
   4   4   2 1765.92   27.80
  -4  -4  -3  221.18    6.10
  -4  -4  -3  225.58    6.60
  -4  -4  -3  233.18    4.70
   4   4   3  234.58    6.00
   4   4   3  233.98    4.20
  -4  -4  -4 1181.88   20.80
  -4  -4  -4 1233.58   21.60
  -4  -4  -4 1211.38   18.90
   4   4   4 1217.68   20.20
  -4  -4  -5  106.59    4.80
  -4  -4  -5  107.29    3.60
   4   4   5  106.29    4.00
  -4  -4  -6  328.67    9.30
  -4  -4  -6  335.17    7.80
  -4  -4  -6  340.07    9.30
   4   4   6  328.27    7.90
  -4  -4  -7  706.93   15.70
  -4  -4  -7  709.43   13.90
  -4  -4  -7  684.13   15.50
   4   4   7  726.73   13.60
  -4  -4  -8  283.07    9.40
  -4  -4  -8  279.57    8.10
  -4  -4  -8  299.87    9.60
  -4  -4  -9   82.69    5.50
  -4  -4  -9   69.29    4.20
  -4  -4  -9   77.79    5.30
  -4  -4 -10   11.90    3.10
  -4  -4 -10   21.40    3.10
  -4  -4 -11    0.30    1.90
  -4  -4 -11    3.00    2.90
  -4  -4 -12   18.20    4.20
  -4  -3  13   85.79    6.10
   4   3 -13   75.29    6.20
  -4  -3  12    2.30    2.10
   4   3 -12    1.70    2.10
   4   3 -12    2.20    2.00
  -4  -3  11  716.73   17.30
   4   3 -11  724.33   17.30
   4   3 -11  711.93   16.20
  -4  -3  10  119.09    6.20
   4   3 -10  118.89    5.20
   4   3 -10  127.69    5.90
   4   3 -10  119.99    6.20
  -4  -3   9  845.92   17.80
   4   3  -9  834.02   15.90
   4   3  -9  843.82   17.30
   4   3  -9  837.12   17.60
  -4  -3   8  192.88    6.70
   4   3  -8  181.28    5.50
   4   3  -8  190.48    6.60
   4   3  -8  182.58    6.60
  -4  -3   7  171.18    6.10
   4   3  -7  173.98    4.90
   4   3  -7  181.78    6.10
   4   3  -7  170.08    5.80
  -4  -3   6    1.30    1.10
   4   3  -6    1.80    1.20
   4   3  -6    2.70    0.90
   4   3  -6    2.80    1.20
  -4  -3   5  508.75   10.80
   4   3  -5  534.05    9.20
   4   3  -5  514.35   10.40
   4   3  -5  520.85   10.90
   4   3  -5  538.45   10.40
  -4  -3   4   89.59    3.30
  -4  -3   4   87.29    3.60
   4   3  -4   85.49    2.50
   4   3  -4   97.89    3.80
   4   3  -4   83.89    3.30
   4   3  -4   92.29    3.20
  -4  -3   3   37.40    2.20
  -4  -3   3   37.00    2.20
   4   3  -3   39.00    2.30
   4   3  -3   36.80    1.90
   4   3  -3   37.30    2.30
  -4  -3   2 1390.36   21.70
  -4  -3   2 1381.16   21.80
   4   3  -2 1359.96   21.70
   4   3  -2 1361.56   21.60
   4   3  -2 1384.26   20.30
  -4  -3   1  927.41   15.70
  -4  -3   1  943.61   14.20
  -4  -3   1  945.11   15.80
   4   3  -1  966.10   13.70
   4   3  -1  946.61   15.60
   4   3  -1  949.31   15.80
   4   3  -1  924.21   15.30
  -4  -3   0  744.53   13.00
  -4  -3   0  719.93   11.60
  -4  -3   0  726.63   12.90
   4   3   0  711.43   12.80
   4   3   0  732.03   12.00
   4   3   0  721.93   12.50
  -4  -3  -1 3405.96   49.10
  -4  -3  -1 3491.85   50.29
  -4  -3  -1 3361.06   50.19
   4   3   1 3456.45   49.60
   4   3   1 3371.16   48.30
   4   3   1 3481.65   50.29
  -4  -3  -2  963.20   15.90
  -4  -3  -2  956.60   14.00
  -4  -3  -2  924.11   16.60
   4   3   2  962.70   15.90
   4   3   2  973.50   16.80
   4   3   2  942.41   14.20
  -4  -3  -3 3414.86   49.70
  -4  -3  -3 3372.46   47.70
  -4  -3  -3 3360.76   50.49
   4   3   3 3359.46   49.10
  -4  -3  -4   43.20    3.00
  -4  -3  -4   40.90    2.70
  -4  -3  -4   42.90    2.10
   4   3   4   44.50    2.40
  -4  -3  -5 1085.39   17.80
  -4  -3  -5 1070.39   19.50
  -4  -3  -5 1090.49   19.90
   4   3   5 1078.29   17.90
  -4  -3  -6  380.36    8.50
  -4  -3  -6  372.96    9.90
  -4  -3  -6  371.06    9.70
   4   3   6  379.36    8.10
  -4  -3  -7  492.35   12.20
  -4  -3  -7  470.95   11.90
  -4  -3  -7  464.35   10.50
   4   3   7  483.45    9.70
  -4  -3  -8  128.29    5.20
  -4  -3  -8  118.69    6.00
  -4  -3  -8  109.19    5.60
  -4  -3  -9  388.26   11.50
  -4  -3  -9  378.56   11.50
  -4  -3  -9  376.36   10.20
  -4  -3 -10   37.50    4.60
  -4  -3 -10   41.70    4.10
  -4  -3 -11    4.70    2.50
  -4  -3 -11    4.10    2.30
  -4  -3 -12    1.80    2.90
  -4  -3 -12    2.80    2.40
  -4  -2  13   13.80    3.50
   4   2 -13   16.20    4.00
  -4  -2  12  457.45   13.40
   4   2 -12  434.56   13.30
  -4  -2  11   26.40    3.60
   4   2 -11   28.60    3.80
  -4  -2  10  949.01   19.60
   4   2 -10  939.01   19.60
   4   2 -10  898.71   17.70
   4   2 -10  906.91   18.60
  -4  -2   9  190.08    7.00
   4   2  -9  185.08    6.90
   4   2  -9  198.58    6.80
   4   2  -9  182.88    6.00
  -4  -2   8  565.74   12.60
  -4  -2   8  536.95   10.30
   4   2  -8  546.25   11.10
   4   2  -8  545.15   12.20
   4   2  -8  547.45   12.50
  -4  -2   7   24.90    2.80
   4   2  -7   23.60    1.90
   4   2  -7   24.40    2.70
   4   2  -7   30.50    3.00
  -4  -2   6  252.47    7.00
   4   2  -6  252.67    5.70
   4   2  -6  253.67    6.80
   4   2  -6  251.57    6.10
   4   2  -6  248.58    6.80
  -4  -2   5   -0.50    1.00
   4   2  -5    0.10    0.80
   4   2  -5    0.30    0.90
   4   2  -5   -0.60    0.90
   4   2  -5   -0.20    0.60
  -4  -2   4  314.57    7.20
   4   2  -4  319.67    7.30
   4   2  -4  315.37    6.60
   4   2  -4  321.57    5.60
   4   2  -4  320.97    6.90
  -4  -2   3  811.92   14.10
  -4  -2   3  837.62   13.50
   4   2  -3  830.42   12.00
   4   2  -3  825.42   13.30
   4   2  -3  823.22   13.50
   4   2  -3  801.22   14.10
  -4  -2   2  173.48    4.30
  -4  -2   2  168.98    4.50
   4   2  -2  171.28    4.30
   4   2  -2  173.78    4.50
   4   2  -2  172.28    3.70
   4   2  -2  178.28    2.80
  -4  -2   1  189.58    3.40
  -4  -2   1  189.78    4.60
  -4  -2   1  188.68    4.80
   4   2  -1  188.18    3.40
   4   2  -1  180.88    4.50
   4   2  -1  202.28    3.60
  -4  -2   0 1472.75   23.60
  -4  -2   0 1565.54   23.60
  -4  -2   0 1546.25   22.20
   4   2   0 1528.25   23.50
   4   2   0 1507.75   22.60
  -4  -2  -1 1017.40   14.20
  -4  -2  -1  998.60   15.70
  -4  -2  -1 1023.80   16.80
   4   2   1  965.90   15.00
   4   2   1 1017.00   16.10
   4   2   1 1027.60   16.80
  -4  -2  -2 6024.70   84.79
  -4  -2  -2 5947.30   85.69
  -4  -2  -2 5986.70   85.79
   4   2   2 6186.78   85.69
   4   2   2 5997.60   86.19
  -4  -2  -3   32.30    2.10
  -4  -2  -3   34.90    1.60
  -4  -2  -3   30.90    2.30
   4   2   3   33.20    1.90
  -4  -2  -4 3502.35   50.89
  -4  -2  -4 3598.64   53.19
  -4  -2  -4 3622.74   52.69
   4   2   4 3501.55   50.99
  -4  -2  -5  683.93   13.80
  -4  -2  -5  722.43   14.40
  -4  -2  -5  695.63   12.60
   4   2   5  699.63   12.10
  -4  -2  -6  764.22   14.20
  -4  -2  -6  764.52   15.50
  -4  -2  -6  757.72   15.80
   4   2   6  799.72   13.20
  -4  -2  -7    2.30    1.50
  -4  -2  -7    0.40    1.30
  -4  -2  -7    0.60    1.10
  -4  -2  -8  219.08    6.90
  -4  -2  -8  206.08    7.70
  -4  -2  -8  236.68    8.20
  -4  -2  -9    3.30    1.70
  -4  -2  -9    5.90    2.20
  -4  -2  -9    2.50    2.30
  -4  -2 -10   34.50    3.80
  -4  -2 -10   27.70    4.00
  -4  -2 -11   27.60    3.80
  -4  -2 -11   34.10    4.60
  -4  -2 -12    2.80    2.80
  -4  -2 -12    1.90    2.40
  -4  -1  13  406.36   13.20
   4   1 -13  419.06   13.60
  -4  -1  12   28.90    4.10
   4   1 -12   32.10    4.70
  -4  -1  11  640.54   15.70
   4   1 -11  629.24   15.90
   4   1 -11  621.34   14.10
  -4  -1  10   82.89    5.00
   4   1 -10   77.69    4.40
   4   1 -10   78.19    5.10
  -4  -1   9  606.34   13.90
   4   1  -9  593.64   13.90
   4   1  -9  607.14   12.60
  -4  -1   8  308.77    8.60
  -4  -1   8  305.67    7.00
   4   1  -8  301.47    7.50
   4   1  -8  304.57    8.60
   4   1  -8  303.27    8.20
  -4  -1   7  620.74   13.00
  -4  -1   7  629.54   11.50
   4   1  -7  624.54   13.10
   4   1  -7  644.14   12.90
   4   1  -7  608.24   11.60
   4   1  -7  636.64   11.70
  -4  -1   6  176.68    5.50
   4   1  -6  167.18    4.50
   4   1  -6  178.18    5.60
   4   1  -6  177.88    4.60
   4   1  -6  172.08    5.40
  -4  -1   5  190.18    5.50
   4   1  -5  188.78    5.40
   4   1  -5  194.58    4.40
   4   1  -5  191.68    4.60
   4   1  -5  196.58    5.40
  -4  -1   4   13.50    1.70
   4   1  -4   11.20    1.60
   4   1  -4    9.80    1.40
   4   1  -4   11.40    0.90
   4   1  -4   13.20    1.20
  -4  -1   3  172.08    3.80
  -4  -1   3  163.08    4.40
   4   1  -3  161.08    4.50
   4   1  -3  161.68    4.10
   4   1  -3  166.08    3.80
   4   1  -3  167.48    2.90
  -4  -1   2  250.77    5.50
  -4  -1   2  244.48    4.90
   4   1  -2  235.88    5.40
   4   1  -2  248.18    4.90
   4   1  -2  249.18    4.90
  -4  -1   1  365.76    5.40
  -4  -1   1  355.86    7.10
  -4  -1   1  356.26    6.60
   4   1  -1  356.66    6.60
   4   1  -1  350.46    6.80
   4   1  -1  352.36    6.00
  -4  -1   0  776.02   11.80
  -4  -1   0  797.22   12.90
  -4  -1   0  742.63   13.10
   4   1   0  788.92   12.80
  -4  -1  -1 3374.56   47.60
  -4  -1  -1 3432.16   48.90
  -4  -1  -1 3298.07   47.90
   4   1   1 3424.06   48.80
  -4  -1  -2  466.25    8.80
  -4  -1  -2  475.55    8.00
  -4  -1  -2  485.85    9.50
   4   1   2  485.15    9.40
  -4  -1  -3 4637.34   63.49
  -4  -1  -3 4580.84   64.19
  -4  -1  -3 4496.85   65.39
  -4  -1  -3 4601.54   66.09
   4   1   3 4503.35   65.99
  -4  -1  -4  127.29    3.70
  -4  -1  -4  124.09    4.40
  -4  -1  -4  124.29    4.60
  -4  -1  -5 2663.03   42.30
  -4  -1  -5 2778.32   42.00
  -4  -1  -5 2744.33   40.70
  -4  -1  -6  152.08    5.60
  -4  -1  -6  151.98    5.80
  -4  -1  -6  145.99    4.90
  -4  -1  -7  446.86   11.30
  -4  -1  -7  445.26   10.10
  -4  -1  -7  431.06   10.90
  -4  -1  -8    3.80    1.60
  -4  -1  -8    2.40    1.60
  -4  -1  -8    3.00    1.70
  -4  -1  -9   -1.50    1.70
  -4  -1  -9    1.90    1.80
  -4  -1  -9    1.40    1.60
  -4  -1 -10   59.09    4.80
  -4  -1 -10   64.59    4.60
  -4  -1 -11    4.00    2.20
  -4  -1 -11    3.80    2.80
  -4  -1 -12    2.00    2.50
  -4  -1 -12    0.60    2.30
  -4   0  13    3.80    2.50
   4   0 -13    0.10    2.60
  -4   0  12  599.94   15.80
   4   0 -12  636.14   16.50
  -4   0  11    0.70    1.70
   4   0 -11   -1.20    1.70
   4   0 -11    1.20    2.00
  -4   0  10  301.87    9.30
   4   0 -10  308.57    9.80
   4   0 -10  287.47    8.50
  -4   0   9   -0.10    1.30
   4   0  -9   -0.20    1.60
   4   0  -9   -0.30    1.00
   4   0  -9   -0.90    1.30
  -4   0   8 1290.07   22.90
  -4   0   8 1294.17   21.00
   4   0  -8 1276.77   23.20
   4   0  -8 1280.47   21.70
  -4   0   7    1.30    1.20
  -4   0   7    3.60    1.10
   4   0  -7   -1.30    0.90
   4   0  -7    0.30    1.20
   4   0  -7    0.10    0.70
  -4   0   6 1003.10   17.90
  -4   0   6 1053.59   17.10
   4   0  -6 1014.10   16.30
   4   0  -6 1034.20   16.90
   4   0  -6 1041.70   18.30
  -4   0   5   -1.20    0.70
   4   0  -5   -0.90    0.60
   4   0  -5   -1.80    0.70
   4   0  -5   -0.20    0.50
  -4   0   4   27.00    1.90
   4   0  -4   25.40    1.30
   4   0  -4   24.00    1.90
   4   0  -4   22.90    1.40
  -4   0   3   -0.20    0.70
  -4   0   3   -0.90    0.40
   4   0  -3   -0.90    0.40
   4   0  -3    1.20    0.50
   4   0  -3   -1.10    0.60
  -4   0   2   19.80    1.00
  -4   0   2   24.20    1.50
  -4   0   2   19.10    0.80
   4   0  -2   20.40    1.30
   4   0  -2   19.90    1.00
  -4   0   1    0.50    0.70
  -4   0   1    1.20    0.60
   4   0  -1    0.00    0.50
  -4   0   0 2396.36   35.00
  -4   0   0 2334.27   34.50
  -4   0   0 2427.46   33.80
   4   0   0 2376.36   34.40
  -4   0  -1   -1.00    0.50
  -4   0  -1    2.60    0.70
  -4   0  -1   -1.70    0.50
   4   0   1   -0.90    0.60
  -4   0  -2 4603.74   64.49
  -4   0  -2 4537.45   66.89
  -4   0  -2 4475.55   63.69
  -4   0  -3   -0.10    0.40
  -4   0  -3   -1.30    0.70
  -4   0  -3   -0.30    0.60
  -4   0  -3   -1.30    0.70
  -4   0  -4 7304.57  102.99
  -4   0  -4 7173.28  101.99
  -4   0  -4 7204.58  101.49
  -4   0  -4 6958.30  101.09
  -4   0  -5    3.20    0.60
  -4   0  -5    0.60    0.90
  -4   0  -5   -0.50    1.10
  -4   0  -5   -0.70    1.00
  -4   0  -6 3053.69   43.90
  -4   0  -6 3152.18   48.50
  -4   0  -6 3142.99   48.10
  -4   0  -6 3134.09   47.00
  -4   0  -7   -0.80    1.10
  -4   0  -7   -0.40    1.30
  -4   0  -7    0.00    1.10
  -4   0  -8   22.20    3.20
  -4   0  -8   18.80    2.90
  -4   0  -8   17.50    2.60
  -4   0  -9   -1.10    1.60
  -4   0  -9   -2.00    1.50
  -4   0  -9    1.00    1.60
  -4   0 -10   -1.40    1.60
  -4   0 -10   -1.20    1.70
  -4   0 -11    0.70    2.10
  -4   0 -11   -1.70    2.00
  -4   0 -12   34.60    4.50
  -4   0 -12   35.70    5.10
   4  -1 -13  370.36   12.60
  -4   1  12   35.90    4.20
   4  -1 -12   31.50    4.50
   4  -1 -12   28.00    3.90
  -4   1  11  642.54   15.30
   4  -1 -11  609.14   14.30
   4  -1 -11  599.34   15.40
  -4   1  10   77.09    4.70
   4  -1 -10   69.49    4.90
   4  -1 -10   82.89    4.60
  -4   1   9  599.74   13.60
  -4   1   9  602.54   12.00
   4  -1  -9  622.84   14.30
   4  -1  -9  627.34   13.10
  -4   1   8  304.87    7.30
  -4   1   8  321.77    8.50
   4  -1  -8  298.47    7.80
   4  -1  -8  299.77    6.90
   4  -1  -8  312.47    8.80
  -4   1   7  649.54   12.00
  -4   1   7  618.94   12.70
   4  -1  -7  631.84   11.10
   4  -1  -7  644.34   12.20
   4  -1  -7  608.24   13.10
  -4   1   6  178.08    5.00
  -4   1   6  167.68    5.10
   4  -1  -6  172.98    4.10
   4  -1  -6  175.28    4.80
   4  -1  -6  172.18    5.60
  -4   1   5  195.38    5.20
  -4   1   5  194.98    5.10
   4  -1  -5  188.78    3.80
   4  -1  -5  184.08    5.40
   4  -1  -5  194.58    4.70
  -4   1   4    8.50    1.30
  -4   1   4   12.60    1.50
   4  -1  -4    7.60    1.30
   4  -1  -4   11.10    0.70
   4  -1  -4   13.00    1.30
  -4   1   3  166.08    4.10
   4  -1  -3  161.88    3.50
  -4   1   2  247.98    4.00
  -4   1   2  244.18    5.00
   4  -1  -2  240.88    5.30
   4  -1  -2  249.58    4.00
   4  -1  -2  241.38    4.50
  -4   1   1  361.96    6.80
  -4   1   1  377.06    6.20
  -4   1   0  774.22   12.30
  -4   1  -1 3471.35   49.70
  -4   1  -2  511.05    9.60
  -4   1  -2  484.75    8.50
  -4   1  -2  478.95    9.10
  -4   1  -2  473.85    8.80
  -4   1  -3 4802.32   67.39
  -4   1  -3 4687.03   68.29
  -4   1  -3 4800.22   69.29
  -4   1  -3 4647.44   67.89
  -4   1  -4  126.59    3.30
  -4   1  -4  128.49    4.70
  -4   1  -4  125.19    4.40
  -4   1  -4  130.99    4.20
  -4   1  -5 2746.03   39.40
  -4   1  -5 2696.83   41.90
  -4   1  -5 2731.63   41.30
  -4   1  -5 2754.62   42.50
  -4   1  -6  147.49    5.80
  -4   1  -6  154.28    5.70
  -4   1  -6  147.09    3.80
  -4   1  -6  144.79    5.10
  -4   1  -7  442.06   11.20
  -4   1  -7  477.65    9.40
  -4   1  -7  447.46   11.50
  -4   1  -7  436.66   10.60
  -4   1  -8    2.50    1.60
  -4   1  -8    3.30    1.90
  -4   1  -8    1.00    1.60
  -4   1  -9    0.10    1.90
  -4   1  -9    0.90    1.70
  -4   1  -9    0.70    1.80
  -4   1 -10   52.19    4.40
  -4   1 -10   61.19    5.10
  -4   1 -11    5.60    2.60
  -4   1 -11    6.40    2.60
  -4   1 -12    4.00    2.90
  -4   1 -12    0.50    2.40
   4  -2 -13   15.80    3.80
  -4   2  12  429.16   12.50
   4  -2 -12  426.66   12.20
   4  -2 -12  440.46   13.40
  -4   2  11   38.90    4.10
   4  -2 -11   33.80    4.10
   4  -2 -11   34.70    3.90
  -4   2  10  928.41   18.90
   4  -2 -10  912.81   18.50
   4  -2 -10  953.90   19.90
  -4   2   9  195.68    6.80
  -4   2   9  192.28    5.90
   4  -2  -9  185.68    6.50
   4  -2  -9  195.98    7.20
  -4   2   8  533.35   11.10
  -4   2   8  562.44   12.00
   4  -2  -8  541.85   12.60
   4  -2  -8  533.65   11.60
   4  -2  -8  540.15   10.30
  -4   2   7   19.70    2.10
  -4   2   7   23.30    2.20
   4  -2  -7   24.50    2.40
   4  -2  -7   23.70    2.60
   4  -2  -7   23.10    1.60
  -4   2   6  244.68    6.30
  -4   2   6  253.47    6.40
   4  -2  -6  255.97    5.00
   4  -2  -6  244.78    6.20
   4  -2  -6  252.37    7.00
  -4   2   5    0.00    0.80
  -4   2   5   -0.50    0.80
   4  -2  -5    1.10    1.00
   4  -2  -5    1.00    0.40
   4  -2  -5    1.10    1.00
  -4   2   4  332.07    7.20
  -4   2   4  332.77    6.60
   4  -2  -4  317.37    6.60
   4  -2  -4  315.27    7.30
  -4   2   3  836.02   14.10
  -4   2   3  845.12   13.20
   4  -2  -3  798.42   14.10
   4  -2  -3  821.92   13.30
  -4   2   2  170.28    4.50
  -4   2   2  179.58    3.00
  -4   2   2  180.28    3.80
   4  -2  -2  178.28    4.00
  -4   2   1  190.98    4.00
  -4   2   1  189.48    4.60
  -4   2   0 1534.05   23.10
  -4   2  -1  975.80   16.20
  -4   2  -1 1029.40   15.60
  -4   2  -2 6037.80   87.79
  -4   2  -2 6001.60   85.69
  -4   2  -2 6207.08   89.79
  -4   2  -3   35.40    2.40
  -4   2  -3   37.70    2.00
  -4   2  -3   35.90    1.50
  -4   2  -3   35.50    2.20
  -4   2  -4 3583.04   52.99
  -4   2  -4 3521.55   52.49
  -4   2  -4 3602.34   51.39
  -4   2  -4 3578.24   49.70
  -4   2  -5  713.63   13.70
  -4   2  -5  688.73   14.00
  -4   2  -5  708.03   12.30
  -4   2  -6  760.62   13.20
  -4   2  -6  750.42   14.90
  -4   2  -6  758.22   15.40
  -4   2  -7    0.10    1.30
  -4   2  -7    1.50    1.40
  -4   2  -7   -0.40    0.80
  -4   2  -7   -0.10    1.50
  -4   2  -8  217.48    7.80
  -4   2  -8  210.08    7.30
  -4   2  -8  215.08    8.00
  -4   2  -9    1.30    1.80
  -4   2  -9    4.20    2.30
  -4   2  -9    1.70    1.90
  -4   2 -10   34.80    4.40
  -4   2 -10   34.40    4.10
  -4   2 -11   32.20    4.20
  -4   2 -11   32.30    4.30
  -4   2 -12    2.10    2.60
  -4   2 -12    6.90    2.90
   4  -3 -13   73.79    6.10
   4  -3 -13   90.89    6.40
   4  -3 -12    2.50    2.50
   4  -3 -12    1.40    2.30
  -4   3  11  731.03   16.60
   4  -3 -11  738.33   16.60
   4  -3 -11  759.92   17.90
  -4   3  10  126.59    5.80
   4  -3 -10  127.79    6.30
   4  -3 -10  119.49    5.80
  -4   3   9  867.21   17.20
  -4   3   9  863.41   16.40
   4  -3  -9  861.91   17.20
   4  -3  -9  877.91   18.40
  -4   3   8  183.38    6.00
  -4   3   8  187.78    6.00
   4  -3  -8  179.88    6.10
   4  -3  -8  181.88    6.70
  -4   3   7  172.18    5.50
  -4   3   7  170.08    5.40
   4  -3  -7  179.88    6.20
   4  -3  -7  166.08    5.60
   4  -3  -7  176.18    4.20
  -4   3   6    3.60    1.10
  -4   3   6    3.80    1.30
   4  -3  -6    2.20    1.30
   4  -3  -6    4.30    0.70
   4  -3  -6    1.80    1.10
  -4   3   5  521.25   10.60
  -4   3   5  521.25    9.80
   4  -3  -5  523.95   10.30
   4  -3  -5  526.65    8.10
  -4   3   4   87.09    2.80
  -4   3   4   86.09    3.50
   4  -3  -4   84.09    3.20
  -4   3   3   40.20    1.70
  -4   3   3   32.50    2.20
   4  -3  -3   35.90    2.00
  -4   3   2 1401.46   20.30
  -4   3   2 1392.56   20.00
  -4   3   2 1415.96   22.10
   4  -3  -2 1379.96   21.50
  -4   3   1  989.10   14.50
  -4   3   1  951.60   15.90
  -4   3   0  745.03   12.50
  -4   3   0  726.83   13.10
  -4   3  -1 3445.46   49.30
  -4   3  -1 3466.45   50.29
  -4   3  -2  971.90   16.40
  -4   3  -2  978.60   16.70
  -4   3  -2  969.00   15.20
  -4   3  -3 3397.16   49.40
  -4   3  -3 3422.16   47.70
  -4   3  -3 3318.87   49.90
  -4   3  -4   42.00    1.50
  -4   3  -4   44.60    2.70
  -4   3  -4   42.70    2.90
  -4   3  -4   44.50    2.40
  -4   3  -5 1091.09   19.70
  -4   3  -5 1088.79   18.20
  -4   3  -5 1056.69   19.20
  -4   3  -6  347.87    9.50
  -4   3  -6  391.26    9.60
  -4   3  -6  374.36    8.30
  -4   3  -7  496.25   11.80
  -4   3  -7  460.15   11.80
  -4   3  -7  472.35   10.00
  -4   3  -8  117.99    5.70
  -4   3  -8  113.39    5.70
  -4   3  -9  386.56   12.00
  -4   3  -9  360.66   11.10
  -4   3  -9  382.86   11.10
  -4   3 -10   38.80    4.60
  -4   3 -10   40.60    4.50
  -4   3 -11    4.20    2.60
  -4   3 -11    6.20    2.80
  -4   3 -12    3.30    2.80
  -4   3 -12    3.30    2.60
   4  -4 -13    2.90    2.70
   4  -4 -13    4.50    2.80
   4  -4 -12  163.88    8.20
   4  -4 -12  165.28    7.70
   4  -4 -11   39.60    4.60
   4  -4 -11   47.50    4.70
  -4   4  10  806.72   17.60
   4  -4 -10  799.42   18.20
   4  -4 -10  823.22   17.50
  -4   4   9    6.10    1.90
  -4   4   9    7.30    1.90
   4  -4  -9    5.60    2.10
   4  -4  -9    6.70    2.20
  -4   4   8  435.56   10.10
  -4   4   8  428.36   10.20
   4  -4  -8  435.86   11.20
   4  -4  -8  440.26   10.80
  -4   4   7  181.68    5.50
  -4   4   7  188.38    6.10
   4  -4  -7  198.98    6.20
   4  -4  -7  184.18    6.10
   4  -4  -7  179.58    6.40
  -4   4   6  278.27    6.60
  -4   4   6  284.07    7.50
   4  -4  -6  281.17    5.40
   4  -4  -6  277.57    7.30
   4  -4  -6  281.77    7.90
  -4   4   5 1001.40   16.00
  -4   4   5  995.10   17.60
   4  -4  -5  973.70   17.90
   4  -4  -5  959.30   17.20
   4  -4  -5 1001.80   14.70
  -4   4   4   13.90    0.90
  -4   4   4    9.30    1.10
  -4   4   4    6.40    1.40
   4  -4  -4   14.70    1.80
   4  -4  -4    9.70    0.80
  -4   4   3  845.32   15.10
  -4   4   3  841.52   12.80
  -4   4   3  854.61   12.90
   4  -4  -3  840.42   14.70
  -4   4   2  626.34   10.10
  -4   4   2  640.34    9.50
   4  -4  -2  631.94   11.50
  -4   4   1  912.81   13.10
  -4   4   1  885.71   14.20
  -4   4   1  900.91   15.30
  -4   4   1  904.11   15.90
  -4   4   0 1144.89   19.60
  -4   4   0 1213.58   19.00
  -4   4  -1 1148.49   19.30
  -4   4  -1 1140.89   18.20
  -4   4  -2 1830.12   28.80
  -4   4  -2 1847.42   29.00
  -4   4  -2 1803.62   27.20
  -4   4  -3  229.38    6.20
  -4   4  -3  235.58    6.50
  -4   4  -3  231.78    5.00
  -4   4  -4 1271.47   21.20
  -4   4  -4 1215.68   21.60
  -4   4  -4 1259.97   18.80
  -4   4  -5  107.59    4.60
  -4   4  -5  108.29    2.40
  -4   4  -5   91.39    4.50
  -4   4  -5  104.99    4.20
  -4   4  -6  359.56    8.40
  -4   4  -6  326.77    9.20
  -4   4  -6  326.07    9.10
  -4   4  -7  694.63   15.70
  -4   4  -7  728.63   14.20
  -4   4  -7  716.83   15.50
  -4   4  -8  270.67    9.20
  -4   4  -8  269.47    8.80
  -4   4  -8  277.27    7.70
  -4   4  -9   69.19    5.20
  -4   4  -9   76.29    5.20
  -4   4 -10   20.80    3.40
  -4   4 -10   22.50    3.70
  -4   4 -11    2.70    2.40
  -4   4 -11    0.00    2.00
  -4   4 -12   19.30    4.20
  -4   4 -12   21.80    4.10
   4  -5 -12    2.20    2.50
   4  -5 -12    5.00    2.80
   4  -5 -11   91.69    5.80
   4  -5 -11   91.59    6.10
  -4   5  10    6.50    2.20
   4  -5 -10    6.50    2.40
   4  -5 -10    4.90    2.40
  -4   5   9  434.76   11.00
   4  -5  -9  435.26   11.50
   4  -5  -9  459.15   12.20
  -4   5   8    8.90    2.00
   4  -5  -8   16.60    2.70
   4  -5  -8   14.10    2.60
  -4   5   7  962.90   16.90
  -4   5   7  956.20   18.20
   4  -5  -7  969.00   18.40
   4  -5  -7  971.40   19.00
  -4   5   6  719.83   14.70
  -4   5   6  734.53   13.00
   4  -5  -6  747.13   14.70
   4  -5  -6  759.42   15.30
   4  -5  -6  733.93   12.00
  -4   5   5  163.48    4.10
  -4   5   5  155.78    5.40
  -4   5   5  162.58    3.70
   4  -5  -5  147.29    5.10
   4  -5  -5  158.78    3.60
  -4   5   4  608.34   10.00
  -4   5   4  616.04   10.20
  -4   5   4  617.44   12.40
   4  -5  -4  604.14   12.10
   4  -5  -4  618.44   10.00
  -4   5   3  244.68    6.70
  -4   5   3  258.27    5.30
  -4   5   3  258.37    4.50
   4  -5  -3  265.87    6.70
   4  -5  -3  266.97    5.20
  -4   5   2  928.91   14.80
  -4   5   2  949.51   16.90
  -4   5   2  925.51   16.40
   4  -5  -2  914.41   16.20
  -4   5   1  382.36    8.30
  -4   5   1  369.16    7.30
  -4   5   1  363.26    8.60
  -4   5   0 1431.66   24.10
  -4   5   0 1467.25   22.80
  -4   5   0 1464.95   23.20
  -4   5  -1  201.08    5.30
  -4   5  -1  214.88    6.20
  -4   5  -2   15.50    2.00
  -4   5  -2   11.90    1.90
  -4   5  -2   10.40    1.30
  -4   5  -3  816.92   15.60
  -4   5  -3  840.42   13.80
  -4   5  -3  829.42   15.90
  -4   5  -4    4.60    1.40
  -4   5  -4    4.50    1.60
  -4   5  -4    4.50    0.90
  -4   5  -5  967.50   18.80
  -4   5  -5 1024.70   15.80
  -4   5  -5  959.10   18.10
  -4   5  -6  139.49    5.30
  -4   5  -6  136.29    5.90
  -4   5  -6  127.29    5.80
  -4   5  -7  444.26   11.80
  -4   5  -7  447.76   11.70
  -4   5  -7  437.16   10.70
  -4   5  -8  298.47    9.70
  -4   5  -8  318.87    8.80
  -4   5  -8  311.77   10.00
  -4   5  -9   72.19    5.20
  -4   5  -9   62.99    5.00
  -4   5 -10    1.50    2.20
  -4   5 -10    3.60    2.10
  -4   5 -11   -0.80    2.20
  -4   5 -11    3.40    2.50
   4  -6 -12   75.49    6.00
   4  -6 -12   74.29    6.00
   4  -6 -11   18.00    3.50
   4  -6 -11   11.40    3.00
  -4   6  10   63.39    4.50
   4  -6 -10   57.69    4.70
   4  -6 -10   71.39    5.30
  -4   6   9   70.99    4.70
   4  -6  -9   61.79    4.70
   4  -6  -9   65.49    4.70
  -4   6   8  555.14   13.00
   4  -6  -8  549.45   13.30
   4  -6  -8  558.54   13.80
  -4   6   7  527.95   12.30
   4  -6  -7  518.75   12.40
  -4   6   6  313.27    8.70
   4  -6  -6  321.87    8.80
  -4   6   5  543.85   11.90
  -4   6   5  521.55    9.50
   4  -6  -5  516.45   11.60
   4  -6  -5  518.45    9.30
  -4   6   4   41.90    2.10
  -4   6   4   38.50    2.80
   4  -6  -4   41.70    2.00
   4  -6  -4   41.50    2.80
  -4   6   3  316.87    8.10
  -4   6   3  309.07    6.50
  -4   6   3  311.27    8.20
   4  -6  -3  311.97    6.40
   4  -6  -3  309.67    7.90
  -4   6   2  498.65    9.50
  -4   6   2  508.75   10.80
  -4   6   2  511.65   11.20
  -4   6   1 2127.89   34.00
  -4   6   1 2138.69   33.20
  -4   6   1 2099.99   32.00
  -4   6   0 1109.49   19.70
  -4   6   0 1074.69   20.50
  -4   6   0 1090.09   18.70
  -4   6  -1 1000.70   18.40
  -4   6  -1  990.90   17.10
  -4   6  -2  294.97    8.10
  -4   6  -2  300.87    6.90
  -4   6  -2  292.37    8.10
  -4   6  -3   10.20    2.00
  -4   6  -3    9.30    1.40
  -4   6  -3    9.70    1.80
  -4   6  -4  201.48    6.90
  -4   6  -4  204.88    6.60
  -4   6  -4  202.98    5.00
  -4   6  -5   41.10    3.10
  -4   6  -5   44.50    3.40
  -4   6  -6  676.43   15.30
  -4   6  -6  672.33   14.60
  -4   6  -7  323.97   10.10
  -4   6  -7  327.97   10.20
  -4   6  -7  323.27    9.30
  -4   6  -8  129.19    5.80
  -4   6  -8  124.69    6.50
  -4   6  -8  134.19    6.70
  -4   6  -9  198.88    8.40
  -4   6  -9  207.48    8.50
  -4   6 -10   -0.50    1.90
  -4   6 -10   -0.30    1.80
  -4   6 -11   49.30    5.50
  -4   6 -11   55.09    5.90
   4  -7 -12   52.29    5.60
   4  -7 -12   58.79    6.10
   4  -7 -11   17.00    3.60
   4  -7 -11   19.20    3.50
  -4   7  10    1.00    1.90
   4  -7 -10    0.10    2.10
  -4   7   9  172.38    7.10
   4  -7  -9  166.18    7.40
  -4   7   8  259.57    8.60
   4  -7  -8  270.77    9.00
  -4   7   7  491.45   12.20
   4  -7  -7  483.15   12.30
  -4   7   6  704.23   15.10
  -4   7   6  675.13   14.50
   4  -7  -6  689.23   15.00
  -4   7   5    2.30    1.60
  -4   7   5    3.00    1.40
   4  -7  -5    2.60    1.00
   4  -7  -5    6.00    1.90
  -4   7   4  946.21   18.10
  -4   7   4  944.71   18.00
  -4   7   4  910.11   15.80
   4  -7  -4  926.31   17.80
   4  -7  -4  938.11   15.60
  -4   7   3   37.80    2.30
  -4   7   3   39.70    3.10
  -4   7   3   39.80    3.00
   4  -7  -3   39.10    2.30
   4  -7  -3   41.70    3.00
  -4   7   2 1401.46   24.50
  -4   7   2 1417.46   22.50
  -4   7   2 1374.96   23.90
  -4   7   1  107.69    4.80
  -4   7   1  103.49    4.40
  -4   7   0 1192.88   20.50
  -4   7   0 1156.58   21.30
  -4   7  -1  387.86    9.90
  -4   7  -1  390.96    8.90
  -4   7  -2   95.19    4.60
  -4   7  -2  107.49    5.00
  -4   7  -2  105.19    4.00
  -4   7  -3   25.20    3.00
  -4   7  -3   20.90    2.60
  -4   7  -3   29.00    2.20
  -4   7  -4   50.19    3.70
  -4   7  -4   48.50    2.60
  -4   7  -4   49.70    3.80
  -4   7  -5  153.38    6.30
  -4   7  -5  142.39    6.40
  -4   7  -6   26.40    3.60
  -4   7  -6   32.80    3.60
  -4   7  -7  171.98    7.50
  -4   7  -7  188.48    7.80
  -4   7  -7  175.88    7.10
  -4   7  -8   76.59    5.40
  -4   7  -8   81.89    5.00
  -4   7  -8   81.69    5.60
  -4   7  -9   14.20    2.90
  -4   7  -9   10.10    3.10
  -4   7  -9   10.90    3.10
  -4   7 -10  186.38    9.00
  -4   7 -10  186.98    8.90
   4  -8 -11   34.00    4.70
  -4   8  10   30.20    4.00
   4  -8 -10   35.10    4.40
  -4   8   9  106.79    6.00
   4  -8  -9  124.59    6.60
  -4   8   8   55.59    4.50
  -4   8   8   67.09    4.40
   4  -8  -8   63.29    4.80
  -4   8   7  253.17    8.70
  -4   8   7  273.07    8.40
   4  -8  -7  263.37    8.90
  -4   8   6   14.50    2.40
  -4   8   6   13.80    2.70
   4  -8  -6   20.00    2.90
  -4   8   5  560.14   13.10
  -4   8   5  555.04   12.80
   4  -8  -5  532.45   12.90
  -4   8   4    4.40    1.70
  -4   8   4    7.20    1.90
   4  -8  -4    6.70    1.90
   4  -8  -4    7.40    1.40
  -4   8   3 1349.16   24.00
  -4   8   3 1347.67   24.10
   4  -8  -3 1281.67   23.70
   4  -8  -3 1342.17   21.90
  -4   8   2    3.10    1.50
  -4   8   2   14.30    2.40
  -4   8   1  569.44   13.10
  -4   8   1  576.14   12.50
  -4   8   0  368.56    9.30
  -4   8   0  372.56   10.10
  -4   8  -1  158.28    5.50
  -4   8  -1  160.98    6.30
  -4   8  -2   84.39    4.60
  -4   8  -2   79.59    4.60
  -4   8  -2  102.49    4.20
  -4   8  -3    0.90    1.10
  -4   8  -3   -0.40    1.50
  -4   8  -3    0.60    1.50
  -4   8  -4   -0.20    1.00
  -4   8  -4    0.20    1.40
  -4   8  -4    0.10    1.50
  -4   8  -5   23.70    3.30
  -4   8  -5   29.90    3.60
  -4   8  -6   60.89    4.50
  -4   8  -6   55.89    4.70
  -4   8  -7   15.30    2.90
  -4   8  -7   14.00    3.00
  -4   8  -8  102.79    6.40
  -4   8  -8  105.49    6.10
  -4   8  -8  111.79    6.50
  -4   8  -9  154.68    7.90
  -4   8  -9  158.98    7.40
  -4   8  -9  143.39    7.70
  -4   8 -10   16.60    3.70
  -4   8 -10   15.50    3.60
  -4   9  10    1.50    2.50
   4  -9 -10   -0.70    2.50
  -4   9   9   50.99    5.00
   4  -9  -9   48.90    5.00
  -4   9   8  110.69    6.20
   4  -9  -8  108.29    6.30
  -4   9   7    1.40    1.70
  -4   9   7    0.10    1.80
   4  -9  -7    0.60    1.90
  -4   9   6  357.26   10.60
  -4   9   6  337.97    9.90
   4  -9  -6  341.97   10.50
  -4   9   5   11.70    2.40
  -4   9   5   11.70    2.40
   4  -9  -5    9.60    2.40
  -4   9   4 1302.47   24.00
  -4   9   4 1253.77   24.00
   4  -9  -4 1284.37   24.10
  -4   9   3    1.20    1.60
  -4   9   3    2.50    1.90
   4  -9  -3    1.00    1.30
   4  -9  -3   -0.10    1.50
  -4   9   2  692.93   15.00
  -4   9   2  682.33   15.30
  -4   9   1   82.69    4.70
  -4   9   1   89.19    4.60
  -4   9   0  142.69    5.70
  -4   9   0  147.89    6.30
  -4   9  -1   49.30    3.50
  -4   9  -1   44.70    3.80
  -4   9  -2  363.46   10.60
  -4   9  -2  359.26   10.50
  -4   9  -2  345.87    9.10
  -4   9  -3   52.59    4.30
  -4   9  -3   56.39    3.50
  -4   9  -3   51.99    4.30
  -4   9  -4   19.10    3.30
  -4   9  -4   15.90    3.10
  -4   9  -4   11.50    2.10
  -4   9  -5    1.20    2.10
  -4   9  -5    2.20    1.90
  -4   9  -6   94.59    5.80
  -4   9  -6   93.19    5.80
  -4   9  -7   10.70    3.00
  -4   9  -7   11.90    3.20
  -4   9  -8   78.29    5.80
  -4   9  -8   81.19    5.70
  -4   9  -8   69.49    5.70
  -4   9  -9   34.30    4.80
  -4   9  -9   38.20    4.70
  -4   9  -9   42.50    5.30
  -4  10  10    7.40    3.20
   4 -10 -10    5.70    2.90
  -4  10   9    6.20    2.80
   4 -10  -9    5.20    2.80
  -4  10   8   -0.20    2.10
   4 -10  -8    1.10    2.20
  -4  10   7  158.28    7.50
  -4  10   7  154.78    6.90
   4 -10  -7  162.18    7.60
  -4  10   6    6.70    2.50
  -4  10   6    8.00    2.30
   4 -10  -6    7.20    2.30
  -4  10   5  816.72   17.90
  -4  10   5  817.32   18.30
   4 -10  -5  840.92   18.40
  -4  10   4    4.00    2.00
  -4  10   4   12.90    2.70
   4 -10  -4    7.60    2.50
  -4  10   3 1191.68   23.00
  -4  10   3 1149.39   22.80
  -4  10   2   24.20    3.10
  -4  10   2   20.30    3.20
  -4  10   1  222.68    7.70
  -4  10   1  205.28    7.80
  -4  10   0   31.90    3.50
  -4  10   0   23.90    3.30
  -4  10  -1   13.90    2.50
  -4  10  -1   12.00    2.60
  -4  10  -2   -0.10    1.90
  -4  10  -2    1.10    1.60
  -4  10  -2   -0.20    1.80
  -4  10  -3   27.40    3.00
  -4  10  -3   22.80    3.50
  -4  10  -3   15.10    3.10
  -4  10  -4   41.00    4.70
  -4  10  -4   29.40    4.10
  -4  10  -5    8.00    2.70
  -4  10  -5    8.00    2.60
  -4  10  -6   -1.30    1.70
  -4  10  -6   -2.20    1.80
  -4  10  -7   55.99    5.50
  -4  10  -7   59.49    5.90
  -4  10  -8    8.90    3.20
  -4  10  -8    4.90    2.60
  -4  10  -8    2.60    2.80
  -4  10  -9   98.99    7.20
  -4  10  -9  112.29    7.30
  -4  10  -9  105.49    7.20
  -4  11   9   12.80    3.60
   4 -11  -9   13.70    3.60
  -4  11   8   13.90    3.40
   4 -11  -8   14.70    3.50
  -4  11   7    4.50    2.70
   4 -11  -7    7.10    2.80
  -4  11   6  275.97   10.10
  -4  11   6  272.07    9.40
   4 -11  -6  283.47   10.10
  -4  11   5   15.10    3.00
  -4  11   5   12.40    3.00
   4 -11  -5   12.60    3.10
  -4  11   4  361.76   11.00
  -4  11   4  360.96   11.20
   4 -11  -4  358.06   11.20
  -4  11   3    3.90    2.10
  -4  11   3    3.90    2.10
  -4  11   2  302.27   10.10
  -4  11   2  311.37    9.90
  -4  11   1    4.20    2.00
  -4  11   1    0.10    1.70
  -4  11   0  166.58    7.00
  -4  11   0  184.68    7.70
  -4  11  -1   28.70    3.90
  -4  11  -1   20.90    3.00
  -4  11  -1   20.80    3.30
  -4  11  -2   46.00    4.90
  -4  11  -2   37.10    4.40
  -4  11  -2   44.50    3.80
  -4  11  -3   -2.40    1.70
  -4  11  -3    0.00    2.10
  -4  11  -3   -1.50    1.40
  -4  11  -4    8.70    2.80
  -4  11  -4    5.10    2.40
  -4  11  -5    4.40    2.40
  -4  11  -5    3.90    2.50
  -4  11  -6   14.90    3.60
  -4  11  -6   14.00    3.20
  -4  11  -7    1.40    2.60
  -4  11  -7   -0.30    2.40
  -4  11  -8   80.19    6.80
  -4  11  -8   75.19    6.30
  -4  12   8    3.20    2.90
   4 -12  -8    2.90    2.60
  -4  12   7  121.29    7.50
   4 -12  -7  130.49    7.70
  -4  12   6    0.30    2.30
  -4  12   6   -1.10    1.90
   4 -12  -6    1.10    2.40
  -4  12   5  220.58    9.30
  -4  12   5  213.98    8.70
   4 -12  -5  218.28    9.30
  -4  12   4    1.10    2.10
  -4  12   4   -1.20    1.80
  -4  12   3  187.18    8.20
  -4  12   3  172.58    7.90
  -4  12   2    2.00    1.90
  -4  12   2    1.30    2.10
  -4  12   1  409.86   12.00
  -4  12   1  389.76   12.30
  -4  12   0   24.70    3.90
  -4  12   0   17.40    3.20
  -4  12  -1   75.39    5.60
  -4  12  -1   60.09    4.80
  -4  12  -1   70.79    5.60
  -4  12  -2    1.90    2.40
  -4  12  -2    1.60    1.80
  -4  12  -2    0.80    2.30
  -4  12  -3   -0.20    1.60
  -4  12  -3   -1.80    1.80
  -4  12  -3   -1.90    2.10
  -4  12  -4    1.10    2.40
  -4  12  -4    2.40    2.30
  -4  12  -5    2.00    2.20
  -4  12  -5   -1.90    2.20
  -4  12  -6    1.00    2.50
  -4  12  -6    0.40    2.50
  -4  12  -7   40.20    5.70
  -4  12  -7   32.80    4.90
  -4  13   6  120.79    7.70
   4 -13  -6  114.09    7.50
  -4  13   5   11.70    3.40
  -4  13   5    9.30    2.90
  -4  13   4  124.19    7.40
  -4  13   4  133.19    7.20
  -4  13   3   15.40    3.40
  -4  13   3   16.40    3.50
  -4  13   2  220.68    9.40
  -4  13   2  219.08    9.20
  -4  13   1   25.60    4.20
  -4  13   1   30.30    4.30
  -4  13   0  146.19    7.30
  -4  13   0  137.39    7.30
  -4  13   0  133.79    7.60
  -4  13  -1    2.20    2.40
  -4  13  -1   -0.20    1.80
  -4  13  -1    2.00    2.50
  -4  13  -2   -0.90    1.80
  -4  13  -2    0.30    2.40
  -4  13  -2    0.10    2.20
  -4  13  -3   22.30    4.30
  -4  13  -3   26.90    4.50
  -4  13  -4    0.80    2.40
  -4  13  -4   -0.50    2.10
  -4  13  -5   13.60    3.70
  -4  13  -5   10.40    3.50
  -4  14   5   53.89    5.90
  -4  14   5   45.70    5.60
  -4  14   4    2.60    2.70
  -4  14   4    0.70    2.50
  -4  14   3   71.79    6.10
  -4  14   3   69.79    5.80
  -4  14   2   51.09    5.80
  -4  14   2   33.40    4.70
  -4  14   1   60.79    6.30
  -4  14   1   65.89    5.70
  -4  14   0    6.20    3.00
  -4  14   0    2.40    2.40
  -4  14   0    3.20    2.50
  -4  14  -1   63.59    6.50
  -4  14  -1   44.60    4.70
  -4  14  -1   44.80    5.20
  -4  14  -2    2.60    2.70
  -4  14  -2    5.30    2.40
  -4  14  -2    3.00    2.70
  -4  14  -3    5.90    3.40
  -4  14  -3    8.70    3.20
  -4  14  -4   28.80    4.90
   5  14  -4    6.00    2.60
   5  14  -4    7.20    3.00
   5  14  -3    7.60    2.90
   5  14  -3    7.30    2.90
   5  14  -2   48.50    5.40
   5  14  -2   45.20    5.10
   5  14  -1   23.10    4.00
   5  14  -1   22.00    3.90
   5  14   0   29.60    4.10
   5  14   0   34.70    4.80
   5  14   1    9.60    3.00
  -5 -14  -2   23.40    4.00
   5  14   2   20.70    4.00
  -5 -14  -3   42.90    5.00
   5  14   3   58.09    6.30
   5  13  -6   98.49    7.30
   5  13  -5   -0.30    2.00
   5  13  -5    1.20    2.70
   5  13  -4    8.20    2.50
   5  13  -4    5.70    2.70
   5  13  -3   30.10    4.60
   5  13  -3   34.00    4.20
   5  13  -2    0.10    2.30
   5  13  -2    0.90    2.10
   5  13  -1   12.40    3.20
   5  13  -1   15.90    3.40
   5  13   0   23.60    3.80
   5  13   0   27.20    3.90
   5  13   1   74.29    5.60
  -5 -13  -2  132.19    7.00
   5  13   2  132.09    7.30
  -5 -13  -3   43.30    5.10
   5  13   3   48.20    5.50
  -5 -13  -4  111.99    7.00
   5  13   4  109.99    7.00
  -5 -13  -5   20.60    3.90
   5  13   5   15.40    3.70
   5  12  -8    0.50    2.30
   5  12  -7  189.38    9.20
   5  12  -6   -0.30    2.30
   5  12  -5    9.70    2.60
   5  12  -5   12.00    3.30
   5  12  -4    1.30    2.30
   5  12  -4    1.40    1.90
   5  12  -3    8.90    2.60
   5  12  -3    4.50    2.30
   5  12  -2    0.60    2.00
   5  12  -2    2.10    2.20
   5  12  -1    0.80    2.20
   5  12  -1    1.20    2.00
   5  12   0   13.20    2.90
   5  12   0   21.20    3.70
  -5 -12  -1  192.68    7.70
   5  12   1  183.18    8.20
   5  12   1  176.18    7.20
  -5 -12  -2   38.00    4.40
   5  12   2   36.20    4.40
  -5 -12  -3  176.88    7.90
   5  12   3  192.28    8.40
  -5 -12  -4    4.40    2.20
   5  12   4    6.70    2.90
  -5 -12  -5  158.38    7.80
   5  12   5  177.08    8.60
  -5 -12  -6   29.00    4.40
   5  12   6   24.40    4.40
  -5 -11   9    7.60    3.00
   5  11  -9   14.20    3.50
  -5 -11   8  192.28    8.30
   5  11  -8  199.98    9.50
  -5 -11   7   -2.40    1.80
   5  11  -7    2.00    2.50
  -5 -11   6   28.10    3.60
   5  11  -6   24.40    4.00
  -5 -11   5    3.70    2.10
   5  11  -5    4.20    2.00
   5  11  -5    3.80    2.40
  -5 -11   4   12.10    2.50
   5  11  -4   22.10    3.70
   5  11  -4   16.40    2.90
  -5 -11   3   18.50    2.70
   5  11  -3   15.60    2.90
   5  11  -3   17.20    3.10
  -5 -11   2   39.40    3.60
   5  11  -2   41.70    4.20
   5  11  -2   39.70    4.20
  -5 -11   1   -0.40    1.60
   5  11  -1   -1.20    1.60
   5  11  -1    0.20    1.50
  -5 -11   0  104.09    5.40
   5  11   0  107.79    5.60
   5  11   0  107.19    5.80
  -5 -11  -1   58.79    4.40
   5  11   1   60.19    4.90
   5  11   1   64.09    4.40
  -5 -11  -2  415.06   11.70
   5  11   2  433.56   12.50
  -5 -11  -3   16.60    3.00
   5  11   3   19.50    3.30
  -5 -11  -4  197.68    8.20
   5  11   4  189.48    8.20
  -5 -11  -5    2.00    2.30
   5  11   5   -1.20    2.10
  -5 -11  -6  197.48    8.80
   5  11   6  194.98    8.70
  -5 -11  -7   16.00    3.60
   5  11   7   15.00    3.50
  -5 -10  10    1.20    2.50
   5  10 -10    3.10    2.70
   5  10 -10    2.30    2.70
  -5 -10   9  200.18    8.70
   5  10  -9  201.98    8.40
   5  10  -9  218.08    9.80
  -5 -10   8    3.30    2.10
   5  10  -8    1.70    2.10
   5  10  -8    0.70    2.20
  -5 -10   7   24.60    3.50
   5  10  -7   23.30    3.20
   5  10  -7   29.60    4.10
  -5 -10   6    6.80    2.30
   5  10  -6    3.20    1.90
   5  10  -6    2.90    2.10
  -5 -10   5  114.29    5.70
   5  10  -5  114.49    6.40
   5  10  -5  124.19    5.80
  -5 -10   4   55.29    4.60
  -5 -10   4   52.29    3.90
   5  10  -4   51.49    4.50
   5  10  -4   50.79    4.00
  -5 -10   3  282.27    9.40
  -5 -10   3  261.27    8.00
   5  10  -3  274.27    9.20
   5  10  -3  259.87    8.60
  -5 -10   2    2.80    1.70
  -5 -10   2    6.10    2.10
   5  10  -2    2.70    1.90
   5  10  -2    6.60    2.20
  -5 -10   1    5.30    1.70
  -5 -10   1    2.70    1.90
   5  10  -1    3.60    1.80
   5  10  -1    2.70    1.70
  -5 -10   0   26.30    2.90
  -5 -10   0   24.60    3.00
  -5 -10   0   21.40    3.30
   5  10   0   18.70    2.80
   5  10   0   23.00    3.30
  -5 -10  -1  538.35   14.10
  -5 -10  -1  558.64   12.40
  -5 -10  -1  558.84   13.20
   5  10   1  593.14   14.20
   5  10   1  554.44   12.80
  -5 -10  -2   14.80    2.50
  -5 -10  -2   18.40    3.30
  -5 -10  -2   16.40    2.80
   5  10   2   19.70    2.60
   5  10   2   21.10    3.10
  -5 -10  -3  772.82   18.10
  -5 -10  -3  801.62   17.40
  -5 -10  -3  783.22   16.30
   5  10   3  798.12   17.80
  -5 -10  -4    2.80    2.60
  -5 -10  -4    6.40    3.10
  -5 -10  -4    6.50    2.30
   5  10   4    4.60    2.30
  -5 -10  -5  256.17    9.30
   5  10   5  252.87    9.30
  -5 -10  -6   22.80    3.70
   5  10   6   15.30    3.10
  -5 -10  -7  124.89    7.30
   5  10   7  119.29    6.80
  -5 -10  -8   13.50    3.50
   5  10   8    7.50    3.00
  -5  -9  10  346.17   11.90
   5   9 -10  354.56   12.20
   5   9 -10  355.46   11.50
  -5  -9   9    0.80    2.00
   5   9  -9   -0.90    1.90
   5   9  -9    3.40    2.20
  -5  -9   8  106.39    6.00
   5   9  -8   99.09    5.50
   5   9  -8  108.09    6.50
  -5  -9   7   -0.20    1.60
   5   9  -7   -0.30    1.50
   5   9  -7   -0.40    1.60
  -5  -9   6  160.38    6.60
   5   9  -6  161.68    6.10
   5   9  -6  162.78    7.20
  -5  -9   5   48.40    3.80
  -5  -9   5   31.50    3.60
   5   9  -5   41.10    4.30
   5   9  -5   46.80    3.30
  -5  -9   4  318.67    9.80
  -5  -9   4  305.17    8.80
   5   9  -4  287.17    9.20
   5   9  -4  293.87    7.70
   5   9  -4  296.17    8.70
  -5  -9   3   85.09    4.40
  -5  -9   3   83.69    4.90
   5   9  -3   80.89    4.60
   5   9  -3   87.19    3.70
   5   9  -3   94.39    5.10
  -5  -9   2    0.20    1.50
  -5  -9   2    1.00    1.30
   5   9  -2    1.60    1.40
   5   9  -2    1.00    1.30
  -5  -9   1    2.20    1.30
  -5  -9   1    2.70    1.70
   5   9  -1   -0.20    1.30
   5   9  -1    1.00    1.40
  -5  -9   0   31.90    3.00
  -5  -9   0   23.60    3.00
  -5  -9   0   31.60    3.10
   5   9   0   28.10    2.90
   5   9   0   26.50    3.20
  -5  -9  -1  117.29    5.90
  -5  -9  -1  126.59    5.10
  -5  -9  -1  128.49    5.40
   5   9   1  139.29    5.30
   5   9   1  120.89    5.70
  -5  -9  -2  381.26   10.00
  -5  -9  -2  354.76   10.70
  -5  -9  -2  369.96    9.60
   5   9   2  340.07   10.00
   5   9   2  365.46    8.90
  -5  -9  -3   83.69    4.80
  -5  -9  -3   82.99    5.40
  -5  -9  -3   92.29    4.80
   5   9   3   75.69    4.90
  -5  -9  -4 1086.29   21.10
  -5  -9  -4 1124.09   22.00
  -5  -9  -4 1093.99   22.50
   5   9   4 1105.89   21.90
  -5  -9  -5   72.69    5.30
  -5  -9  -5   70.79    4.60
  -5  -9  -5   88.69    5.50
   5   9   5   85.79    5.20
  -5  -9  -6  188.58    8.10
   5   9   6  197.18    7.80
  -5  -9  -7   13.90    3.30
   5   9   7   12.30    2.80
  -5  -9  -8   71.19    6.00
   5   9   8   85.89    5.60
  -5  -9  -9    2.60    2.60
  -5  -8  11  225.68    9.60
   5   8 -11  231.08    9.90
   5   8 -11  237.08    9.70
  -5  -8  10    0.50    1.90
   5   8 -10    2.00    2.30
   5   8 -10   -0.30    2.00
  -5  -8   9  177.58    7.70
   5   8  -9  182.08    8.20
   5   8  -9  173.38    7.40
  -5  -8   8   12.90    2.90
   5   8  -8   12.80    3.00
   5   8  -8    8.90    2.20
  -5  -8   7   91.39    5.10
   5   8  -7   79.59    4.60
   5   8  -7   83.69    5.20
  -5  -8   6  116.19    5.60
   5   8  -6  117.59    5.80
   5   8  -6  106.89    4.80
  -5  -8   5  286.47    8.40
  -5  -8   5  271.47    8.80
   5   8  -5  256.27    8.60
   5   8  -5  288.77    7.60
  -5  -8   4   54.09    3.60
  -5  -8   4   57.69    4.10
   5   8  -4   63.89    3.30
   5   8  -4   58.39    3.70
   5   8  -4   50.39    3.70
  -5  -8   3   11.20    2.00
  -5  -8   3   12.10    2.30
   5   8  -3   11.00    2.00
   5   8  -3   13.60    2.30
   5   8  -3   10.80    1.60
  -5  -8   2   80.89    4.00
  -5  -8   2   76.89    4.50
   5   8  -2   70.89    4.00
   5   8  -2   78.49    3.00
   5   8  -2   71.29    4.10
  -5  -8   1   67.49    4.20
  -5  -8   1   62.99    3.60
  -5  -8   1   62.79    3.30
   5   8  -1   65.19    2.80
   5   8  -1   67.19    3.90
   5   8  -1   61.79    3.70
  -5  -8   0  239.48    7.90
  -5  -8   0  234.58    6.80
  -5  -8   0  230.98    6.90
   5   8   0  244.18    7.60
   5   8   0  250.87    7.10
  -5  -8  -1  268.17    7.50
  -5  -8  -1  255.07    8.30
  -5  -8  -1  273.47    7.60
   5   8   1  262.77    7.10
   5   8   1  266.47    8.10
  -5  -8  -2   98.49    5.30
  -5  -8  -2  103.29    4.70
  -5  -8  -2   97.59    4.60
   5   8   2   92.29    4.70
   5   8   2   99.59    4.00
  -5  -8  -3 1455.35   25.40
  -5  -8  -3 1422.26   26.40
  -5  -8  -3 1432.76   25.20
   5   8   3 1385.36   25.50
  -5  -8  -4   13.70    2.50
  -5  -8  -4   10.60    2.40
  -5  -8  -4   10.90    2.60
   5   8   4   12.10    2.40
  -5  -8  -5  833.12   18.50
  -5  -8  -5  829.12   17.90
   5   8   5  868.11   17.80
  -5  -8  -6   67.39    4.80
  -5  -8  -6   73.19    5.20
   5   8   6   76.49    4.80
  -5  -8  -7   29.10    4.00
   5   8   7   35.00    3.90
  -5  -8  -8    8.20    2.90
   5   8   8    8.90    2.60
  -5  -8  -9   70.09    6.50
  -5  -8 -10    1.70    2.80
  -5  -7  12   89.49    6.40
   5   7 -12   92.09    6.40
  -5  -7  11    1.80    2.40
   5   7 -11    1.60    2.20
   5   7 -11   -3.40    1.90
  -5  -7  10  126.09    6.90
   5   7 -10  129.69    6.90
   5   7 -10  114.69    6.30
  -5  -7   9    2.60    2.10
   5   7  -9    2.50    1.90
   5   7  -9    1.00    1.90
  -5  -7   8  362.66   10.70
   5   7  -8  370.16   10.30
   5   7  -8  374.36   11.20
  -5  -7   7  136.59    6.20
   5   7  -7  133.99    6.30
   5   7  -7  138.99    5.70
  -5  -7   6  639.94   14.20
   5   7  -6  633.74   14.70
   5   7  -6  630.44   13.30
  -5  -7   5   64.29    4.00
  -5  -7   5   66.59    4.00
   5   7  -5   77.79    3.70
   5   7  -5   63.49    4.00
  -5  -7   4  161.48    5.70
  -5  -7   4  154.88    6.00
   5   7  -4  162.78    6.20
   5   7  -4  152.88    4.80
  -5  -7   3    2.00    1.30
  -5  -7   3    2.10    1.30
   5   7  -3    1.00    1.30
   5   7  -3    1.60    0.90
   5   7  -3    0.50    1.20
  -5  -7   2    5.20    1.40
  -5  -7   2    3.50    1.50
   5   7  -2    4.20    1.40
   5   7  -2    4.60    1.00
   5   7  -2    3.00    1.40
  -5  -7   1 1065.29   20.00
  -5  -7   1 1063.49   18.10
  -5  -7   1 1058.19   18.90
   5   7  -1 1063.69   19.00
   5   7  -1 1068.99   16.40
   5   7  -1 1060.49   19.40
  -5  -7   0    4.20    1.50
  -5  -7   0    4.40    1.30
  -5  -7   0    7.50    1.70
   5   7   0    4.30    0.70
   5   7   0    4.50    1.50
   5   7   0    3.50    1.20
  -5  -7  -1  610.64   13.60
  -5  -7  -1  621.44   12.40
  -5  -7  -1  613.84   12.70
   5   7   1  583.44   12.80
   5   7   1  599.64   11.80
  -5  -7  -2  635.74   13.10
  -5  -7  -2  635.34   14.10
  -5  -7  -2  621.74   13.30
   5   7   2  635.84   13.50
   5   7   2  620.34   11.70
  -5  -7  -3    3.30    1.50
  -5  -7  -3    3.20    1.70
  -5  -7  -3    0.90    1.20
   5   7   3    3.40    1.60
   5   7   3    3.60    1.10
  -5  -7  -4 1569.54   27.90
  -5  -7  -4 1521.85   26.90
   5   7   4 1516.55   26.70
  -5  -7  -5    6.90    2.30
  -5  -7  -5    5.60    2.10
   5   7   5    6.00    1.80
  -5  -7  -6  563.24   14.30
  -5  -7  -6  588.44   14.30
   5   7   6  583.94   13.40
  -5  -7  -7  155.08    7.20
  -5  -7  -7  141.59    7.00
   5   7   7  142.29    6.10
  -5  -7  -8   55.99    4.80
   5   7   8   59.39    6.50
  -5  -7  -9   46.70    5.40
  -5  -7 -10   38.60    5.30
  -5  -6  12   30.90    4.30
   5   6 -12   24.20    4.10
   5   6 -12   24.80    3.90
  -5  -6  11   93.49    6.30
   5   6 -11   92.79    6.00
   5   6 -11   89.29    6.00
  -5  -6  10    6.10    2.30
   5   6 -10    6.20    2.40
   5   6 -10    9.00    2.60
  -5  -6   9  376.96   11.20
   5   6  -9  378.46   11.30
   5   6  -9  380.76   10.90
  -5  -6   8  239.98    8.20
   5   6  -8  239.68    7.80
   5   6  -8  228.08    8.30
  -5  -6   7  803.42   16.90
   5   6  -7  797.52   16.10
   5   6  -7  817.82   17.30
  -5  -6   6  151.78    5.90
   5   6  -6  154.98    5.40
   5   6  -6  151.38    6.10
  -5  -6   5   26.40    2.70
  -5  -6   5   26.60    2.90
   5   6  -5   24.60    2.40
   5   6  -5   27.20    2.90
  -5  -6   4    2.30    1.30
  -5  -6   4    4.20    1.50
   5   6  -4    0.70    1.10
   5   6  -4    3.10    1.00
  -5  -6   3   11.00    2.00
  -5  -6   3    7.30    1.60
   5   6  -3    7.00    1.40
   5   6  -3    4.40    1.40
   5   6  -3    6.00    1.20
  -5  -6   2 1357.36   22.80
  -5  -6   2 1358.26   23.40
   5   6  -2 1347.17   20.50
   5   6  -2 1324.97   22.80
   5   6  -2 1358.66   22.80
  -5  -6   1   34.20    2.70
  -5  -6   1   36.70    2.30
  -5  -6   1   42.10    3.10
   5   6  -1   43.40    2.70
   5   6  -1   39.70    1.60
  -5  -6   0 3537.45   53.59
  -5  -6   0 3479.25   52.69
  -5  -6   0 3599.74   51.79
   5   6   0 3579.04   53.09
   5   6   0 3538.35   49.10
   5   6   0 3502.25   51.99
  -5  -6  -1  397.56    9.30
  -5  -6  -1  382.76    8.60
  -5  -6  -1  394.76    9.80
   5   6   1  378.06    8.10
   5   6   1  384.46    6.00
   5   6   1  390.06    9.30
  -5  -6  -2   47.40    3.20
  -5  -6  -2   46.40    3.30
  -5  -6  -2   45.50    2.90
   5   6   2   45.80    2.30
   5   6   2   48.60    3.00
  -5  -6  -3  325.07    9.10
  -5  -6  -3  331.27    8.50
   5   6   3  326.47    8.50
   5   6   3  328.07    6.50
  -5  -6  -4   63.59    3.80
  -5  -6  -4   47.90    3.70
   5   6   4   49.70    3.40
  -5  -6  -5  667.93   15.30
  -5  -6  -5  686.23   14.90
  -5  -6  -5  744.83   15.80
   5   6   5  661.13   14.10
  -5  -6  -6    7.00    2.30
  -5  -6  -6    7.40    2.30
   5   6   6    3.90    1.70
  -5  -6  -7  757.52   17.10
  -5  -6  -7  742.73   17.20
   5   6   7  757.62   15.50
  -5  -6  -8  124.79    6.70
  -5  -6  -8  130.49    6.70
  -5  -6  -9   37.60    4.80
  -5  -6 -10   40.60    5.00
  -5  -6 -11    5.70    3.50
  -5  -5  12   54.69    5.60
   5   5 -12   50.99    5.10
   5   5 -12   58.69    5.70
  -5  -5  11    8.70    2.60
   5   5 -11    7.80    2.70
   5   5 -11    8.90    2.60
  -5  -5  10   60.99    4.80
   5   5 -10   48.70    4.70
   5   5 -10   53.29    4.90
  -5  -5   9   71.69    4.90
   5   5  -9   68.29    4.70
   5   5  -9   65.09    4.40
  -5  -5   8  601.14   14.00
   5   5  -8  590.94   13.50
   5   5  -8  600.14   14.10
  -5  -5   7  202.08    7.00
   5   5  -7  175.98    5.20
   5   5  -7  192.18    6.50
   5   5  -7  184.18    6.90
  -5  -5   6  322.07    8.80
   5   5  -6  314.27    8.10
   5   5  -6  324.87    7.00
   5   5  -6  316.77    8.90
  -5  -5   5   94.89    4.20
  -5  -5   5  101.09    4.40
   5   5  -5   91.79    4.40
   5   5  -5   99.69    3.80
  -5  -5   4   40.50    2.80
  -5  -5   4   39.60    2.70
   5   5  -4   42.00    2.30
   5   5  -4   33.90    2.60
  -5  -5   3  695.03   13.50
  -5  -5   3  708.53   13.60
   5   5  -3  704.63   11.90
   5   5  -3  678.63   13.60
  -5  -5   2  137.99    4.70
  -5  -5   2  148.89    5.00
   5   5  -2  139.69    4.70
   5   5  -2  141.69    3.40
   5   5  -2  131.69    4.60
  -5  -5   1 2572.44   39.40
  -5  -5   1 2585.84   37.70
  -5  -5   1 2587.04   39.80
   5   5  -1 2569.04   39.20
   5   5  -1 2550.84   38.80
   5   5  -1 2618.24   36.30
  -5  -5   0 1359.36   22.90
  -5  -5   0 1334.67   22.50
  -5  -5   0 1321.07   21.10
   5   5   0 1364.56   22.40
   5   5   0 1313.27   21.40
  -5  -5  -1 1797.42   27.60
  -5  -5  -1 1750.52   28.70
  -5  -5  -1 1759.32   29.00
   5   5   1 1755.52   28.30
   5   5   1 1788.62   26.90
  -5  -5  -2  768.32   15.00
  -5  -5  -2  795.92   15.40
  -5  -5  -2  772.22   14.20
   5   5   2  753.22   12.70
   5   5   2  765.52   14.50
  -5  -5  -3   46.10    3.00
  -5  -5  -3   48.40    3.30
   5   5   3   45.40    1.80
   5   5   3   46.30    2.90
  -5  -5  -4    9.00    2.00
  -5  -5  -4    7.70    1.10
  -5  -5  -4    9.30    1.90
   5   5   4    6.00    1.40
  -5  -5  -5   48.60    3.60
  -5  -5  -5   52.49    3.90
  -5  -5  -5   48.70    2.50
   5   5   5   47.60    3.20
  -5  -5  -6  942.81   19.50
  -5  -5  -6  956.30   19.20
  -5  -5  -6  955.50   16.60
   5   5   6  966.80   17.80
  -5  -5  -7   77.39    4.90
  -5  -5  -7   72.79    5.00
  -5  -5  -7   77.59    3.90
   5   5   7   72.99    4.10
  -5  -5  -8  528.45   13.90
  -5  -5  -8  500.25   13.60
  -5  -5  -9   66.99    5.30
  -5  -5 -10   -0.90    2.60
  -5  -5 -11   50.09    5.90
  -5  -4  13   17.80    3.80
   5   4 -13   25.20    4.20
  -5  -4  12   59.29    5.10
   5   4 -12   56.29    5.60
   5   4 -12   62.59    5.00
  -5  -4  11   25.60    3.70
   5   4 -11   32.80    4.20
   5   4 -11   39.30    4.40
  -5  -4  10    6.30    2.50
   5   4 -10    5.40    2.20
   5   4 -10    8.90    2.40
  -5  -4   9  250.67    8.60
   5   4  -9  243.78    8.20
   5   4  -9  264.17    8.60
  -5  -4   8  175.28    6.70
   5   4  -8  186.58    5.50
   5   4  -8  186.78    6.80
   5   4  -8  179.78    6.80
  -5  -4   7  796.62   16.40
   5   4  -7  813.12   16.00
   5   4  -7  837.62   16.80
   5   4  -7  823.92   14.20
  -5  -4   6  261.97    7.70
   5   4  -6  282.37    7.90
   5   4  -6  270.57    7.20
   5   4  -6  261.67    5.80
  -5  -4   5  443.26    9.60
  -5  -4   5  426.16    9.90
   5   4  -5  432.46   10.10
   5   4  -5  426.96    7.80
   5   4  -5  438.26    9.20
  -5  -4   4 1183.48   20.30
  -5  -4   4 1215.88   20.00
   5   4  -4 1163.28   19.00
   5   4  -4 1133.19   20.30
  -5  -4   3    0.30    0.90
  -5  -4   3    0.30    0.80
   5   4  -3    1.00    0.90
   5   4  -3    0.80    0.70
  -5  -4   2 1866.51   29.00
  -5  -4   2 1762.82   28.80
   5   4  -2 1875.51   28.90
   5   4  -2 1873.31   26.80
  -5  -4   1  530.85    9.00
  -5  -4   1  541.45   10.80
  -5  -4   1  525.35   10.60
   5   4  -1  511.55   10.40
   5   4  -1  520.85   10.10
   5   4  -1  530.65    8.00
  -5  -4   0 1656.43   26.40
  -5  -4   0 1636.94   26.20
  -5  -4   0 1639.24   24.60
   5   4   0 1585.34   25.70
   5   4   0 1633.74   25.00
  -5  -4  -1  495.65   10.60
  -5  -4  -1  505.55    9.40
  -5  -4  -1  488.65   10.50
   5   4   1  494.65    8.90
   5   4   1  478.65    9.90
  -5  -4  -2 1703.93   26.70
  -5  -4  -2 1719.43   28.10
   5   4   2 1779.92   24.10
   5   4   2 1648.34   25.00
   5   4   2 1664.33   26.90
  -5  -4  -3   35.20    2.50
  -5  -4  -3   35.10    2.90
  -5  -4  -3   32.80    1.50
   5   4   3   34.80    2.40
   5   4   3   36.70    1.30
  -5  -4  -4    2.60    0.80
  -5  -4  -4    2.20    1.20
  -5  -4  -4    4.20    1.40
   5   4   4    2.20    1.10
  -5  -4  -5  233.48    7.60
  -5  -4  -5  225.78    5.60
   5   4   5  229.48    6.30
  -5  -4  -6  429.56    9.20
  -5  -4  -6  444.16   11.50
   5   4   6  429.46    9.60
  -5  -4  -7 1185.68   23.10
  -5  -4  -7 1186.08   20.80
  -5  -4  -7 1209.08   23.50
   5   4   7 1235.78   20.80
  -5  -4  -8  136.59    5.40
  -5  -4  -8  138.19    6.80
  -5  -4  -8  154.78    7.10
  -5  -4  -9  161.98    6.30
  -5  -4  -9  176.38    8.00
  -5  -4 -10  195.68    8.90
  -5  -4 -11    0.70    2.50
  -5  -3  13   69.89    5.80
   5   3 -13   51.99    5.80
  -5  -3  12    6.40    2.90
   5   3 -12    8.60    2.70
  -5  -3  11   53.79    4.70
   5   3 -11   49.20    4.90
   5   3 -11   65.59    4.70
  -5  -3  10  175.08    7.30
   5   3 -10  162.48    6.80
   5   3 -10  156.28    6.90
  -5  -3   9    3.10    1.90
   5   3  -9    0.80    1.60
   5   3  -9    0.20    1.70
  -5  -3   8  284.67    8.60
   5   3  -8  284.97    6.90
   5   3  -8  265.37    8.10
   5   3  -8  281.27    8.40
  -5  -3   7  104.09    4.80
   5   3  -7  101.39    4.60
   5   3  -7  101.29    4.50
   5   3  -7  101.19    3.50
  -5  -3   6  452.45   10.60
   5   3  -6  471.85    8.50
   5   3  -6  471.65   10.20
   5   3  -6  462.65   10.70
  -5  -3   5 2241.08   35.30
   5   3  -5 2244.68   34.40
   5   3  -5 2277.37   34.30
   5   3  -5 2239.88   35.40
   5   3  -5 2265.97   32.40
  -5  -3   4  100.29    4.10
  -5  -3   4  111.79    3.80
   5   3  -4  102.89    2.50
   5   3  -4  100.89    4.10
   5   3  -4  120.39    3.70
   5   3  -4  108.99    3.80
  -5  -3   3 4882.11   68.29
  -5  -3   3 4775.22   68.79
   5   3  -3 4771.32   68.19
   5   3  -3 4653.93   68.69
   5   3  -3 4749.42   67.09
  -5  -3   2 1753.72   26.90
  -5  -3   2 1678.43   27.20
   5   3  -2 1767.72   25.30
   5   3  -2 1742.93   26.90
   5   3  -2 1739.53   27.00
  -5  -3   1  840.52   14.90
  -5  -3   1  847.42   12.90
  -5  -3   1  866.21   14.80
   5   3  -1  837.02   14.20
   5   3  -1  822.32   14.60
   5   3  -1  839.62   12.30
  -5  -3   0  426.56    9.10
  -5  -3   0  426.46    8.90
  -5  -3   0  420.56    7.50
   5   3   0  417.66    8.80
   5   3   0  416.16    7.90
  -5  -3  -1 1721.93   27.70
  -5  -3  -1 1743.83   27.70
  -5  -3  -1 1708.43   26.20
   5   3   1 1824.22   29.10
   5   3   1 1722.33   26.90
   5   3   1 1707.43   25.60
  -5  -3  -2   19.00    2.20
  -5  -3  -2   12.60    1.50
  -5  -3  -2   16.50    0.90
   5   3   2   14.20    1.60
  -5  -3  -3 2086.69   31.30
  -5  -3  -3 2151.88   33.60
  -5  -3  -3 2085.09   34.50
  -5  -3  -3 2496.75   31.30
   5   3   3 2096.99   33.00
  -5  -3  -4   17.40    2.20
  -5  -3  -4   16.20    2.30
  -5  -3  -4   17.10    1.40
   5   3   4   13.30    1.60
  -5  -3  -5   40.50    2.30
  -5  -3  -5   36.40    3.10
  -5  -3  -5   38.50    3.10
   5   3   5   36.50    2.40
  -5  -3  -6  334.47    9.50
  -5  -3  -6  331.87    9.20
  -5  -3  -6  339.57    7.80
   5   3   6  328.37    7.60
  -5  -3  -7  140.39    6.20
  -5  -3  -7  143.59    5.10
  -5  -3  -7  145.89    6.40
  -5  -3  -8  512.35   13.30
  -5  -3  -8  500.15   11.50
  -5  -3  -8  476.75   13.10
  -5  -3  -9  111.59    6.40
  -5  -3  -9   91.49    6.00
  -5  -3  -9  101.49    5.00
  -5  -3 -10   62.89    4.70
  -5  -3 -10   55.29    5.70
  -5  -3 -11  272.27   10.90
  -5  -2  13    0.80    2.20
   5   2 -13   -0.90    1.90
  -5  -2  12   33.80    4.40
   5   2 -12   54.19    5.50
  -5  -2  11    0.90    1.90
   5   2 -11   -1.70    1.80
  -5  -2  10   34.10    3.80
   5   2 -10   35.30    4.10
   5   2 -10   37.90    4.00
  -5  -2   9   10.40    2.30
   5   2  -9   18.40    2.30
   5   2  -9   17.70    2.90
   5   2  -9    8.80    2.30
  -5  -2   8   10.60    2.10
   5   2  -8    9.60    2.00
   5   2  -8    9.80    2.00
   5   2  -8    9.80    1.60
  -5  -2   7  312.47    8.40
   5   2  -7  314.67    8.40
   5   2  -7  321.07    6.90
   5   2  -7  312.57    8.40
  -5  -2   6 1228.38   22.00
   5   2  -6 1293.57   21.80
   5   2  -6 1291.87   20.80
   5   2  -6 1303.07   22.30
   5   2  -6 1283.67   19.70
  -5  -2   5 1187.68   20.50
   5   2  -5 1227.08   18.10
   5   2  -5 1207.28   20.80
   5   2  -5 1201.98   20.10
   5   2  -5 1224.38   19.40
  -5  -2   4 6224.18   86.89
  -5  -2   4 6344.57   88.19
   5   2  -4 6142.29   86.89
   5   2  -4 6175.08   87.19
   5   2  -4 6083.99   86.59
   5   2  -4 6127.59   88.19
  -5  -2   3  657.33   12.10
  -5  -2   3  668.73   11.40
   5   2  -3  652.83   11.10
   5   2  -3  638.04   12.10
   5   2  -3  653.13   11.40
  -5  -2   2 2371.76   35.30
  -5  -2   2 2345.77   34.60
   5   2  -2 2331.97   34.60
   5   2  -2 2336.87   33.60
   5   2  -2 2324.07   35.00
  -5  -2   1  989.10   14.40
  -5  -2   1 1016.70   16.30
  -5  -2   1  986.00   16.70
   5   2  -1  964.50   16.20
   5   2  -1  984.90   16.00
   5   2  -1  981.10   14.50
  -5  -2   0  435.56    6.60
  -5  -2   0  449.06    7.70
  -5  -2   0  442.76    9.30
  -5  -2   0  444.46    9.00
   5   2   0  442.76    8.10
   5   2   0  485.75    9.10
  -5  -2  -1  804.42   11.50
  -5  -2  -1  781.32   14.10
  -5  -2  -1  785.72   13.00
  -5  -2  -2 1317.77   20.70
  -5  -2  -2 1276.57   21.60
  -5  -2  -2 1306.97   19.00
  -5  -2  -3  253.27    6.90
  -5  -2  -3  259.57    4.10
  -5  -2  -3  266.67    6.50
  -5  -2  -3  250.77    5.20
  -5  -2  -4  536.65    9.60
  -5  -2  -4  525.95   11.60
  -5  -2  -4  523.75   11.00
   5   2   4  525.85    9.90
  -5  -2  -5  537.55   12.10
  -5  -2  -5  508.25   10.00
  -5  -2  -5  513.85   11.40
  -5  -2  -6   49.80    2.80
  -5  -2  -6   45.00    3.30
  -5  -2  -6   52.19    3.80
  -5  -2  -7   11.60    2.20
  -5  -2  -7   15.40    2.70
  -5  -2  -7   14.00    2.10
  -5  -2  -8  374.56   11.20
  -5  -2  -8  361.56    9.50
  -5  -2  -8  390.86   11.20
  -5  -2  -9  100.89    6.20
  -5  -2  -9   94.89    5.00
  -5  -2  -9   89.39    5.70
  -5  -2 -10  424.76   13.00
  -5  -2 -10  409.26   11.40
  -5  -2 -11   -1.30    2.00
  -5  -2 -11   -4.50    2.30
  -5  -2 -12  221.08   10.30
  -5  -2 -12  237.28    9.90
  -5  -1  13   70.79    5.90
   5   1 -13   72.99    6.20
  -5  -1  12    1.90    2.10
   5   1 -12   -1.70    2.10
  -5  -1  11   60.19    4.80
   5   1 -11   54.39    4.60
  -5  -1  10   52.79    4.30
   5   1 -10   64.49    4.70
   5   1 -10   51.79    4.10
  -5  -1   9    9.80    2.30
   5   1  -9    9.80    1.90
   5   1  -9    9.90    2.30
  -5  -1   8   54.89    3.00
  -5  -1   8   57.59    3.70
   5   1  -8   51.49    3.70
   5   1  -8   52.79    2.90
  -5  -1   7  597.34   12.60
   5   1  -7  570.34   12.50
   5   1  -7  606.44   12.70
   5   1  -7  585.14   10.90
   5   1  -7  576.94   10.80
  -5  -1   6  334.57    8.20
   5   1  -6  321.37    8.00
   5   1  -6  319.67    6.50
   5   1  -6  316.27    6.70
   5   1  -6  327.37    8.20
  -5  -1   5 2642.64   40.30
   5   1  -5 2714.73   40.20
   5   1  -5 2646.54   38.60
   5   1  -5 2676.03   38.00
   5   1  -5 2644.74   40.60
  -5  -1   4    2.20    0.70
  -5  -1   4    1.60    0.90
   5   1  -4    2.10    0.60
   5   1  -4    2.30    0.90
   5   1  -4    3.20    0.80
   5   1  -4    1.10    1.00
  -5  -1   3 4563.34   65.89
  -5  -1   3 4451.15   64.29
   5   1  -3 4450.05   64.59
   5   1  -3 4492.65   63.59
   5   1  -3 4487.55   63.09
  -5  -1   2 1390.46   21.70
  -5  -1   2 1351.76   20.80
   5   1  -2 1389.76   20.80
   5   1  -2 1349.96   20.50
  -5  -1   1 5195.28   73.79
  -5  -1   1 5254.97   77.19
  -5  -1   1 5111.89   73.59
   5   1  -1 5175.08   72.89
  -5  -1   0   91.29    2.40
  -5  -1   0   91.89    3.20
   5   1   0   90.49    3.10
  -5  -1  -1  783.12   12.90
  -5  -1  -1  793.32   13.90
  -5  -1  -1  785.82   12.00
   5   1   1  802.72   13.80
  -5  -1  -2  550.74    9.10
  -5  -1  -2  565.74   10.20
  -5  -1  -2  523.05   10.80
   5   1   2  554.94   10.80
  -5  -1  -3  145.69    5.00
  -5  -1  -3  143.59    3.70
  -5  -1  -3  151.78    3.10
  -5  -1  -4  469.25    9.00
  -5  -1  -4  458.95   10.50
  -5  -1  -4  479.75   10.20
  -5  -1  -4  461.65    7.00
  -5  -1  -5  560.54   12.40
  -5  -1  -5  542.85   11.80
  -5  -1  -5  543.15   10.60
  -5  -1  -6    9.90    2.10
  -5  -1  -6    8.00    1.50
  -5  -1  -6   10.00    2.00
  -5  -1  -7   80.89    4.50
  -5  -1  -7   82.29    4.70
  -5  -1  -7   83.59    4.00
  -5  -1  -8   22.60    3.30
  -5  -1  -8   20.00    2.60
  -5  -1  -8   15.00    2.70
  -5  -1  -9 1003.20   21.50
  -5  -1  -9  992.60   21.20
  -5  -1  -9  991.60   19.70
  -5  -1 -10   56.59    4.50
  -5  -1 -10   51.89    5.30
  -5  -1 -11  480.65   13.30
  -5  -1 -11  494.85   14.80
  -5  -1 -12    5.30    2.70
  -5  -1 -12    3.60    3.20
  -5   0  13   -0.30    2.00
   5   0 -13   -0.70    2.50
  -5   0  12   41.90    4.60
   5   0 -12   52.19    5.30
  -5   0  11   -0.80    1.70
   5   0 -11   -1.00    1.80
  -5   0  10   76.49    4.80
   5   0 -10   69.29    4.80
   5   0 -10   72.59    4.20
  -5   0   9   -0.50    1.30
  -5   0   9   -0.50    1.00
   5   0  -9    0.50    1.50
   5   0  -9   -0.30    1.20
  -5   0   8    6.60    1.50
  -5   0   8    7.30    1.80
   5   0  -8    9.10    1.60
   5   0  -8    4.30    1.70
  -5   0   7    0.80    1.20
  -5   0   7   -0.50    1.00
   5   0  -7    0.60    0.90
   5   0  -7    1.50    0.80
   5   0  -7   -0.10    1.00
  -5   0   6 2112.89   32.40
  -5   0   6 2077.39   33.00
   5   0  -6 2111.19   33.30
   5   0  -6 2097.29   31.30
   5   0  -6 2142.99   30.90
  -5   0   5    0.50    0.80
   5   0  -5    0.80    0.60
   5   0  -5    0.70    0.90
   5   0  -5    0.80    0.70
  -5   0   4 4411.16   63.39
   5   0  -4 4488.15   63.49
   5   0  -4 4380.46   61.49
   5   0  -4 4392.06   61.39
  -5   0   3    0.60    0.50
  -5   0   3   -0.30    0.60
   5   0  -3    1.80    0.50
   5   0  -3   -0.50    0.40
   5   0  -3   -0.70    0.70
  -5   0   2 7206.08  106.09
  -5   0   2 7785.42  102.19
  -5   0   2 7014.10  102.99
   5   0  -2 6884.01  101.69
   5   0  -2 6858.61  100.79
  -5   0   1   -3.90    0.60
  -5   0   1   -0.20    0.70
   5   0  -1   -2.40    0.50
  -5   0   0 1869.31   26.60
  -5   0   0 1768.22   28.00
  -5   0   0 1822.62   27.50
   5   0   0 1852.91   27.40
  -5   0  -1    0.00    0.60
  -5   0  -1    0.60    0.50
  -5   0  -1    3.50    0.80
   5   0   1    0.70    0.60
  -5   0  -2   19.60    1.60
  -5   0  -2   20.70    2.00
  -5   0  -2   19.20    1.30
  -5   0  -3   -0.90    0.70
  -5   0  -3    1.10    0.90
  -5   0  -3    0.80    0.50
  -5   0  -3    0.10    0.60
  -5   0  -4  760.82   14.40
  -5   0  -4  767.62   12.00
  -5   0  -4  767.82   15.00
  -5   0  -4  770.52   13.50
  -5   0  -5    0.70    1.10
  -5   0  -5   -0.30    1.10
  -5   0  -5    0.30    0.90
  -5   0  -5    1.10    0.50
  -5   0  -6  401.26   10.20
  -5   0  -6  418.46   10.70
  -5   0  -6  415.36    9.50
  -5   0  -7    0.80    1.30
  -5   0  -7    1.10    1.50
  -5   0  -7   -0.40    1.50
  -5   0  -8  514.25   13.40
  -5   0  -8  523.45   12.10
  -5   0  -8  489.55   12.70
  -5   0  -9    0.50    1.90
  -5   0  -9    1.40    1.70
  -5   0  -9    0.10    1.90
  -5   0 -10  646.44   15.60
  -5   0 -10  696.43   17.10
  -5   0 -11   -1.10    2.00
  -5   0 -11   -0.10    2.50
  -5   0 -12  242.98    9.60
  -5   0 -12  244.28   10.70
  -5   1  13   69.89    5.60
   5  -1 -13   52.89    5.60
  -5   1  12    1.90    2.10
   5  -1 -12   -2.70    1.80
  -5   1  11   55.79    4.60
   5  -1 -11   59.19    5.40
   5  -1 -11   57.49    4.50
  -5   1  10   65.99    4.40
   5  -1 -10   54.19    4.30
   5  -1 -10   57.99    3.90
  -5   1   9   10.30    1.80
  -5   1   9    7.60    2.00
   5  -1  -9   10.30    2.00
   5  -1  -9    9.60    2.20
  -5   1   8   55.99    3.20
  -5   1   8   53.69    3.40
   5  -1  -8   53.59    3.20
   5  -1  -8   52.09    3.80
  -5   1   7  577.34   11.70
  -5   1   7  585.14   12.10
   5  -1  -7  579.44   10.10
   5  -1  -7  582.74   10.50
   5  -1  -7  603.84   12.90
   5  -1  -7  593.34   11.30
  -5   1   6  319.87    7.50
  -5   1   6  306.77    7.50
   5  -1  -6  325.27    6.90
   5  -1  -6  314.27    8.10
   5  -1  -6  311.47    5.70
  -5   1   5 2696.63   40.30
  -5   1   5 2727.33   40.20
   5  -1  -5 2660.13   37.60
   5  -1  -5 2663.83   39.00
   5  -1  -5 2709.23   40.80
  -5   1   4    1.70    0.90
  -5   1   4    1.20    0.90
   5  -1  -4    7.70    1.40
   5  -1  -4    3.60    0.40
   5  -1  -4    3.70    0.80
  -5   1   3 4400.56   62.79
  -5   1   3 4437.06   61.79
   5  -1  -3 4432.66   63.29
   5  -1  -3 4342.27   63.29
   5  -1  -3 4484.55   62.09
  -5   1   2 1376.66   19.70
  -5   1   2 1346.67   20.90
   5  -1  -2 1352.86   19.60
  -5   1   1 5177.18   74.69
  -5   1   1 5110.19   73.69
  -5   1   0   88.09    2.90
  -5   1   0   91.99    3.20
  -5   1  -1  803.42   13.80
  -5   1  -2  546.85   10.30
  -5   1  -2  549.74   10.70
  -5   1  -2  563.54   10.10
  -5   1  -2  539.45    9.80
  -5   1  -3  147.59    4.30
  -5   1  -3  143.99    3.80
  -5   1  -3  150.08    4.90
  -5   1  -3  154.08    4.80
  -5   1  -4  476.85    9.60
  -5   1  -4  464.85    8.50
  -5   1  -4  452.95   10.10
  -5   1  -4  457.85   10.40
  -5   1  -5  551.94   12.30
  -5   1  -5  556.94    9.70
  -5   1  -5  544.55   11.20
  -5   1  -6    7.90    1.70
  -5   1  -6    7.40    1.80
  -5   1  -6    7.70    1.10
  -5   1  -6    9.20    2.10
  -5   1  -7   83.29    4.30
  -5   1  -7   74.69    4.60
  -5   1  -7   81.89    4.70
  -5   1  -8   22.40    2.90
  -5   1  -8   27.60    3.70
  -5   1  -8   16.20    2.90
  -5   1  -9  926.81   21.10
  -5   1  -9  965.80   20.60
  -5   1  -9  979.50   19.60
  -5   1 -10   50.69    5.10
  -5   1 -10   54.29    4.60
  -5   1 -11  448.36   13.10
  -5   1 -11  466.55   14.10
  -5   1 -12    3.60    3.10
  -5   1 -12    7.30    3.00
  -5   2  13   -0.40    2.10
   5  -2 -13   -4.90    2.20
  -5   2  12   36.30    4.40
   5  -2 -12   41.30    4.80
  -5   2  11    0.70    1.70
   5  -2 -11   -1.80    1.70
   5  -2 -11   -1.20    1.80
  -5   2  10   29.00    3.60
   5  -2 -10   49.30    4.80
   5  -2 -10   33.20    3.50
  -5   2   9   17.00    2.60
  -5   2   9   15.20    2.30
   5  -2  -9   12.10    2.40
   5  -2  -9   14.70    2.40
  -5   2   8   11.20    1.90
  -5   2   8    9.80    1.90
   5  -2  -8   14.20    2.20
   5  -2  -8   20.30    2.80
  -5   2   7  309.57    8.00
  -5   2   7  326.77    8.00
   5  -2  -7  335.47    8.90
   5  -2  -7  328.27    6.10
   5  -2  -7  323.17    7.70
  -5   2   6 1260.57   21.20
  -5   2   6 1242.98   20.90
   5  -2  -6 1269.07   20.50
   5  -2  -6 1266.77   18.10
   5  -2  -6 1259.97   18.20
  -5   2   5 1222.18   19.70
  -5   2   5 1213.28   20.30
   5  -2  -5 1201.48   19.30
   5  -2  -5 1206.18   20.70
  -5   2   4 6143.79   87.39
  -5   2   4 6281.67   86.49
   5  -2  -4 6038.00   86.09
   5  -2  -4 6139.39   87.69
  -5   2   3  652.33   11.00
  -5   2   3  644.14   11.90
   5  -2  -3  650.13   10.90
  -5   2   2 2289.37   34.90
  -5   2   2 2323.17   33.90
  -5   2   2 2384.56   32.80
  -5   2   1 1002.30   16.60
  -5   2   1 1010.80   15.90
  -5   2   1 1015.10   15.40
  -5   2   0  428.26    8.00
  -5   2  -2 1289.87   20.90
  -5   2  -2 1302.47   20.60
  -5   2  -3  264.07    6.50
  -5   2  -3  268.67    6.10
  -5   2  -3  267.47    6.80
  -5   2  -4  524.65    9.90
  -5   2  -4  531.45   10.80
  -5   2  -4  515.65   11.10
  -5   2  -4  526.55    8.80
  -5   2  -5  519.75   11.90
  -5   2  -5  506.15    8.20
  -5   2  -5  520.65   11.10
  -5   2  -5  515.95   11.50
  -5   2  -5  515.15    9.80
  -5   2  -6   41.40    3.50
  -5   2  -6   45.00    3.30
  -5   2  -6   45.00    2.40
  -5   2  -6   45.20    3.20
  -5   2  -7   10.20    2.30
  -5   2  -7   16.90    2.60
  -5   2  -7    7.50    1.90
  -5   2  -8  341.87   10.60
  -5   2  -8  370.56   10.70
  -5   2  -8  353.06   10.00
  -5   2  -9  101.09    5.40
  -5   2  -9  105.09    6.10
  -5   2 -10  429.66   13.00
  -5   2 -10  451.55   12.60
  -5   2 -11    2.50    2.30
  -5   2 -11   -1.40    2.50
  -5   2 -12  217.38    9.40
  -5   2 -12  227.08   10.00
   5  -3 -13   61.19    6.40
  -5   3  12   11.10    2.70
   5  -3 -12    5.70    2.90
   5  -3 -12    8.20    3.10
  -5   3  11   50.69    4.30
   5  -3 -11   55.09    4.60
   5  -3 -11   57.39    4.80
  -5   3  10  179.18    6.50
  -5   3  10  171.28    6.70
   5  -3 -10  167.88    7.30
   5  -3 -10  173.18    6.70
  -5   3   9    1.30    1.50
  -5   3   9    3.60    1.70
   5  -3  -9    2.90    1.70
   5  -3  -9    2.40    1.60
  -5   3   8  288.87    7.80
  -5   3   8  273.67    7.70
   5  -3  -8  288.67    8.80
   5  -3  -8  280.47    7.80
  -5   3   7  104.19    4.40
  -5   3   7  103.99    4.10
   5  -3  -7  100.29    4.70
   5  -3  -7  105.29    4.30
  -5   3   6  473.95    9.60
  -5   3   6  459.55   10.20
   5  -3  -6  480.85   10.90
   5  -3  -6  455.85    9.70
  -5   3   5 2267.27   35.00
  -5   3   5 2263.57   33.70
   5  -3  -5 2232.38   35.40
   5  -3  -5 2240.88   34.00
  -5   3   4  104.29    3.20
  -5   3   4  100.09    3.90
   5  -3  -4  102.49    3.50
  -5   3   3 4868.01   69.39
  -5   3   3 4796.12   67.39
   5  -3  -3 4775.32   68.19
  -5   3   2 1740.63   27.10
  -5   3   2 1727.83   24.80
  -5   3   2 1748.13   25.40
  -5   3   1  864.41   15.00
  -5   3   1  890.01   13.80
  -5   3   0  427.46    8.40
  -5   3  -1 1776.52   26.80
  -5   3  -1 1767.12   27.80
  -5   3  -2   14.50    1.40
  -5   3  -2   14.50    1.70
  -5   3  -2   15.30    1.80
  -5   3  -3 2156.18   32.60
  -5   3  -3 2100.79   33.00
  -5   3  -3 2100.19   31.00
  -5   3  -4   16.00    1.20
  -5   3  -4   17.60    1.90
  -5   3  -4   19.70    2.30
  -5   3  -4   16.40    2.30
  -5   3  -5   39.60    3.10
  -5   3  -5   37.80    1.40
  -5   3  -5   36.90    2.40
  -5   3  -5   36.80    2.90
  -5   3  -6  344.57    9.20
  -5   3  -6  343.37    8.00
  -5   3  -6  348.77    9.70
  -5   3  -7  139.39    4.80
  -5   3  -7  143.19    6.00
  -5   3  -7  145.29    6.40
  -5   3  -8  511.95   13.60
  -5   3  -8  494.25   13.10
  -5   3  -8  488.05   12.50
  -5   3  -9  105.89    5.70
  -5   3  -9  106.59    6.20
  -5   3 -10   59.89    5.70
  -5   3 -10   50.19    5.00
  -5   3 -11  277.57   10.40
  -5   3 -11  304.67   11.40
   5  -4 -13   24.50    4.20
   5  -4 -12   49.70    5.00
   5  -4 -12   55.09    5.50
   5  -4 -11   30.70    4.20
   5  -4 -11   27.90    3.70
  -5   4  10    3.80    1.90
  -5   4  10    2.20    1.80
   5  -4 -10    6.10    2.20
   5  -4 -10    3.00    2.20
  -5   4   9  253.37    7.60
  -5   4   9  252.97    7.80
   5  -4  -9  258.27    8.90
   5  -4  -9  263.47    8.20
  -5   4   8  200.48    6.20
  -5   4   8  192.58    6.50
   5  -4  -8  183.58    6.40
   5  -4  -8  187.28    7.10
  -5   4   7  799.32   15.90
  -5   4   7  822.32   15.10
   5  -4  -7  834.12   15.90
   5  -4  -7  844.32   17.00
  -5   4   6  269.27    6.50
  -5   4   6  265.67    7.40
   5  -4  -6  266.07    7.80
   5  -4  -6  283.37    7.30
  -5   4   5  431.36    8.30
  -5   4   5  431.66    9.80
   5  -4  -5  418.56    9.20
  -5   4   4 1188.78   20.20
  -5   4   4 1163.38   18.00
   5  -4  -4 1160.58   19.40
  -5   4   3   -1.20    0.90
  -5   4   3    0.80    0.60
   5  -4  -3    0.20    0.80
  -5   4   2 1911.71   27.00
  -5   4   2 1837.72   27.10
  -5   4   2 1885.41   29.40
  -5   4   1  524.95    9.30
  -5   4   1  545.55    8.80
  -5   4   1  550.34   10.60
  -5   4   0 1682.63   27.20
  -5   4   0 1698.03   26.30
  -5   4  -1  495.05    9.50
  -5   4  -1  499.55   10.50
  -5   4  -2 1661.03   27.40
  -5   4  -2 1689.43   27.20
  -5   4  -2 1714.73   25.80
  -5   4  -3   33.10    2.70
  -5   4  -3   36.20    1.90
  -5   4  -3   35.90    2.50
  -5   4  -4    1.20    0.60
  -5   4  -4    0.80    1.10
  -5   4  -4    2.50    1.10
  -5   4  -5  237.68    6.80
  -5   4  -5  243.38    7.40
  -5   4  -5  247.68    7.70
  -5   4  -6  418.36   10.80
  -5   4  -6  427.36   11.00
  -5   4  -6  426.36    9.80
  -5   4  -7 1258.67   21.70
  -5   4  -7 1241.18   23.90
  -5   4  -7 1215.88   23.30
  -5   4  -8  153.88    6.80
  -5   4  -8  146.29    6.90
  -5   4  -9  181.28    7.90
  -5   4  -9  172.78    7.40
  -5   4 -10  193.48    8.60
  -5   4 -10  206.68    8.50
  -5   4 -11    1.40    2.50
  -5   4 -11    0.00    2.20
   5  -5 -12   40.20    4.90
   5  -5 -12   54.89    5.30
   5  -5 -11    5.80    2.60
   5  -5 -11    4.20    2.40
  -5   5  10   52.49    4.20
   5  -5 -10   61.59    5.00
   5  -5 -10   56.59    4.50
  -5   5   9   66.69    4.50
  -5   5   9   66.49    3.90
   5  -5  -9   79.19    5.20
   5  -5  -9   73.39    4.70
  -5   5   8  610.14   13.70
  -5   5   8  632.04   12.70
   5  -5  -8  616.94   14.50
   5  -5  -8  620.74   13.80
  -5   5   7  185.58    6.60
  -5   5   7  185.98    5.40
   5  -5  -7  184.68    6.40
   5  -5  -7  187.18    6.90
  -5   5   6  320.17    7.10
  -5   5   6  335.67    8.80
   5  -5  -6  313.77    8.30
  -5   5   5  100.59    3.20
  -5   5   5  108.69    2.40
  -5   5   5  100.59    4.50
   5  -5  -5  112.99    4.40
  -5   5   4   38.50    1.70
  -5   5   4   39.80    2.90
  -5   5   4   39.10    1.50
   5  -5  -4   38.30    2.60
  -5   5   3  703.43   11.30
  -5   5   3  701.93   13.70
  -5   5   3  702.23   10.70
   5  -5  -3  685.83   13.10
  -5   5   2  146.09    4.90
  -5   5   2  136.69    2.70
  -5   5   2  136.59    3.60
  -5   5   1 2651.03   39.60
  -5   5   1 2541.55   40.30
  -5   5   1 2562.34   38.00
  -5   5   1 2660.23   36.50
  -5   5   0 1341.77   21.20
  -5   5   0 1323.77   21.80
  -5   5   0 1322.87   22.70
  -5   5  -1 1817.02   29.40
  -5   5  -1 1804.12   28.10
  -5   5  -2  795.92   15.20
  -5   5  -2  778.72   13.70
  -5   5  -2  782.72   15.40
  -5   5  -3   56.49    3.20
  -5   5  -3   44.30    2.30
  -5   5  -3   51.69    3.40
  -5   5  -4   10.80    1.30
  -5   5  -4   12.00    1.90
  -5   5  -4    7.00    1.80
  -5   5  -5   53.99    3.60
  -5   5  -5   51.09    3.40
  -5   5  -6  962.50   18.20
  -5   5  -6  962.00   19.20
  -5   5  -6  923.61   19.20
  -5   5  -7   76.49    4.20
  -5   5  -7   77.29    4.90
  -5   5  -7   76.09    4.80
  -5   5  -8  524.55   14.00
  -5   5  -8  527.05   13.70
  -5   5  -8  527.85   12.60
  -5   5  -9   62.69    5.00
  -5   5  -9   54.69    4.70
  -5   5 -10    1.90    2.30
  -5   5 -10    0.20    1.80
  -5   5 -11   55.49    5.90
  -5   5 -11   50.19    5.60
   5  -6 -12   32.00    4.60
   5  -6 -12   33.70    4.70
   5  -6 -11   93.09    5.90
   5  -6 -11   92.99    6.30
  -5   6  10    7.00    2.30
   5  -6 -10    8.60    2.60
   5  -6 -10    4.40    2.40
  -5   6   9  395.56   10.90
   5  -6  -9  399.86   11.20
   5  -6  -9  385.56   11.60
  -5   6   8  244.78    8.10
   5  -6  -8  237.58    8.00
  -5   6   7  852.61   17.20
   5  -6  -7  807.12   16.80
  -5   6   6  161.28    6.20
   5  -6  -6  168.38    6.10
  -5   6   5   33.60    3.30
  -5   6   5   28.50    1.70
   5  -6  -5   26.30    2.70
  -5   6   4    6.80    1.00
  -5   6   4    1.70    1.20
   5  -6  -4   10.70    1.90
  -5   6   3    6.80    1.10
  -5   6   3   12.10    1.90
  -5   6   3    5.90    1.80
   5  -6  -3    8.70    1.60
  -5   6   2 1372.66   23.20
  -5   6   2 1353.66   23.80
  -5   6   2 1348.07   21.20
  -5   6   1   41.80    3.10
  -5   6   1   42.20    2.30
  -5   6   1   36.20    2.70
  -5   6   0 3485.05   53.89
  -5   6   0 3643.24   52.99
  -5   6  -1  408.66    9.00
  -5   6  -1  415.06   10.10
  -5   6  -2   47.00    3.30
  -5   6  -2   43.90    3.20
  -5   6  -2   43.20    2.60
  -5   6  -3  331.77    7.50
  -5   6  -3  338.97    9.20
  -5   6  -3  346.67    9.10
  -5   6  -4   61.39    2.70
  -5   6  -4   60.09    3.80
  -5   6  -4   62.89    4.00
  -5   6  -5  671.73   14.60
  -5   6  -5  672.83   15.10
  -5   6  -6    3.90    2.10
  -5   6  -6   12.50    2.60
  -5   6  -6    5.60    1.90
  -5   6  -7  756.52   17.20
  -5   6  -7  763.02   17.30
  -5   6  -7  743.23   16.10
  -5   6  -8  132.29    6.80
  -5   6  -8  126.49    5.80
  -5   6  -8  127.29    6.60
  -5   6  -9   38.60    4.60
  -5   6  -9   33.30    4.30
  -5   6 -10   40.00    5.00
  -5   6 -10   44.70    5.10
  -5   6 -11    3.50    2.70
  -5   6 -11    5.50    2.90
   5  -7 -11    3.20    2.70
  -5   7  10  130.79    6.60
   5  -7 -10  139.69    6.90
  -5   7   9    1.60    1.80
   5  -7  -9    1.90    2.00
  -5   7   8  362.76   10.50
   5  -7  -8  374.26   10.70
  -5   7   7  133.09    6.10
   5  -7  -7  136.79    6.10
  -5   7   6  635.64   14.30
   5  -7  -6  638.04   14.20
  -5   7   5   67.29    4.10
  -5   7   5   63.29    4.00
   5  -7  -5   67.29    4.00
  -5   7   4  157.08    6.00
  -5   7   4  153.68    5.90
   5  -7  -4  167.78    5.90
  -5   7   3    3.00    1.40
  -5   7   3    4.90    1.10
  -5   7   3   -0.20    1.10
   5  -7  -3    0.30    1.10
  -5   7   2    3.90    1.10
  -5   7   2    4.20    1.40
  -5   7   2    3.90    1.40
  -5   7   1 1095.59   20.40
  -5   7   1 1071.59   19.50
  -5   7   0    5.20    0.70
  -5   7   0    4.40    1.50
  -5   7   0    2.70    1.40
  -5   7  -1  588.64   13.40
  -5   7  -1  616.04   12.30
  -5   7  -2  629.54   14.00
  -5   7  -2  620.24   12.30
  -5   7  -2  631.84   14.20
  -5   7  -3    3.10    1.20
  -5   7  -3    2.20    1.50
  -5   7  -3    3.10    1.50
  -5   7  -4 1536.45   24.70
  -5   7  -4 1574.94   28.10
  -5   7  -4 1554.54   27.70
  -5   7  -5    2.40    1.70
  -5   7  -5    2.00    1.80
  -5   7  -6  590.64   14.10
  -5   7  -6  587.54   14.70
  -5   7  -7  143.29    6.40
  -5   7  -7  138.09    7.00
  -5   7  -7  142.49    6.90
  -5   7  -8   57.39    4.30
  -5   7  -8   62.79    5.20
  -5   7  -8   59.69    5.10
  -5   7  -9   46.70    5.30
  -5   7  -9   46.30    5.30
  -5   7 -10   49.00    5.70
  -5   7 -10   44.80    5.40
  -5   8  11  247.18   10.30
   5  -8 -11  226.68    9.70
  -5   8  10   -1.00    1.90
   5  -8 -10    4.90    2.70
  -5   8   9  178.58    7.70
   5  -8  -9  183.58    7.90
  -5   8   8   17.30    3.10
  -5   8   8   10.00    2.50
   5  -8  -8   12.10    2.90
  -5   8   7   86.79    5.30
  -5   8   7   97.69    5.30
   5  -8  -7   84.39    5.00
  -5   8   6  107.29    5.40
  -5   8   6  109.19    5.50
   5  -8  -6  110.69    5.60
  -5   8   5  275.77    8.90
  -5   8   5  299.37    9.00
   5  -8  -5  289.67    8.90
  -5   8   4   56.99    3.90
  -5   8   4   58.89    4.00
   5  -8  -4   55.79    3.90
  -5   8   3   10.90    2.30
  -5   8   3   11.60    2.30
  -5   8   2   76.89    4.20
  -5   8   2   83.39    4.50
  -5   8   1   60.49    4.10
  -5   8   1   68.79    4.00
  -5   8   0  251.17    8.20
  -5   8   0  248.48    7.40
  -5   8  -1  261.17    8.50
  -5   8  -1  271.87    7.60
  -5   8  -2   94.79    5.20
  -5   8  -2  103.89    4.40
  -5   8  -2   99.19    5.10
  -5   8  -3 1436.46   26.70
  -5   8  -3 1471.15   24.10
  -5   8  -3 1389.96   26.20
  -5   8  -4   13.20    2.70
  -5   8  -4   14.90    2.00
  -5   8  -4   12.30    2.60
  -5   8  -5  854.71   18.50
  -5   8  -5  847.82   18.80
  -5   8  -6   72.39    5.00
  -5   8  -6   80.49    5.50
  -5   8  -7   25.40    3.60
  -5   8  -7   25.00    4.00
  -5   8  -7   29.10    4.00
  -5   8  -8    8.20    2.80
  -5   8  -8    7.50    2.60
  -5   8  -8    3.00    2.30
  -5   8  -9   71.49    6.10
  -5   8  -9   72.39    6.00
  -5   8 -10   -3.50    2.30
  -5   8 -10    1.70    2.70
  -5   9  10  373.76   12.10
   5  -9 -10  372.56   12.40
  -5   9   9    0.30    2.20
   5  -9  -9    3.30    2.40
  -5   9   8  113.69    6.40
  -5   9   8  111.09    5.90
   5  -9  -8  119.09    6.50
  -5   9   7    0.10    1.70
  -5   9   7    1.00    1.80
   5  -9  -7    0.40    1.80
  -5   9   6  168.68    7.30
  -5   9   6  177.88    7.10
   5  -9  -6  174.28    7.30
  -5   9   5   44.10    4.20
  -5   9   5   43.90    4.40
   5  -9  -5   45.80    4.00
  -5   9   4  296.27    9.40
  -5   9   4  310.87    9.50
   5  -9  -4  285.97    9.00
  -5   9   3   94.19    5.30
  -5   9   3   87.39    4.90
  -5   9   2    1.00    1.50
  -5   9   2    0.00    1.60
  -5   9   1   -0.30    1.40
  -5   9   1    1.10    1.70
  -5   9   0   30.90    3.20
  -5   9   0   29.70    3.50
  -5   9  -1  126.99    5.30
  -5   9  -1  134.49    6.20
  -5   9  -2  377.76    9.50
  -5   9  -2  369.36   10.90
  -5   9  -2  378.86   11.10
  -5   9  -3   73.99    5.10
  -5   9  -3   84.99    5.30
  -5   9  -3   81.39    4.10
  -5   9  -4 1113.39   22.70
  -5   9  -4 1110.49   22.90
  -5   9  -5   83.59    5.40
  -5   9  -5   75.09    5.50
  -5   9  -6  202.58    8.80
  -5   9  -6  194.88    8.20
  -5   9  -7   13.40    3.40
  -5   9  -7   13.60    3.10
  -5   9  -8   75.49    6.00
  -5   9  -8   90.99    6.10
  -5   9  -8   87.79    6.30
  -5   9  -9   -0.20    2.60
  -5   9  -9    4.10    2.90
  -5   9  -9    3.50    2.50
  -5  10  10    5.30    3.00
   5 -10 -10    4.80    3.00
  -5  10   9  205.38    9.10
   5 -10  -9  219.98    9.50
  -5  10   8    3.40    2.40
   5 -10  -8    4.40    2.60
  -5  10   7   21.60    3.40
  -5  10   7   26.00    3.70
   5 -10  -7   28.70    4.00
  -5  10   6    4.70    2.00
  -5  10   6    2.90    2.20
   5 -10  -6    7.10    2.60
  -5  10   5  120.69    6.30
  -5  10   5  116.69    6.10
   5 -10  -5  131.89    6.60
  -5  10   4   50.39    4.30
  -5  10   4   54.29    4.40
  -5  10   3  270.77    9.30
  -5  10   3  247.38    8.70
  -5  10   2    4.50    1.90
  -5  10   2    2.20    1.80
  -5  10   1    2.80    1.80
  -5  10   1    2.30    1.60
  -5  10   0   19.90    2.90
  -5  10   0   24.00    3.60
  -5  10  -1  553.34   14.40
  -5  10  -1  584.94   13.40
  -5  10  -2   21.20    3.50
  -5  10  -2   16.30    2.50
  -5  10  -2   26.10    3.90
  -5  10  -3  794.02   16.30
  -5  10  -3  822.32   18.80
  -5  10  -3  811.82   18.70
  -5  10  -4    5.10    2.20
  -5  10  -4    5.70    2.60
  -5  10  -5  270.27   10.30
  -5  10  -5  266.27    9.80
  -5  10  -6   20.80    3.60
  -5  10  -6   20.80    3.70
  -5  10  -7  125.29    7.20
  -5  10  -7  136.39    7.90
  -5  10  -8   13.90    3.80
  -5  10  -8    9.60    3.20
  -5  10  -8    8.60    3.20
  -5  11   9   11.60    3.40
   5 -11  -9   10.40    3.70
  -5  11   8  177.48    8.50
   5 -11  -8  207.88    9.30
  -5  11   7    1.40    2.30
  -5  11   7    1.90    2.50
   5 -11  -7   -0.70    1.90
  -5  11   6   23.90    3.90
  -5  11   6   30.10    4.00
   5 -11  -6   31.90    4.20
  -5  11   5    6.70    2.50
  -5  11   5    3.70    2.20
   5 -11  -5    3.80    2.40
  -5  11   4   19.70    3.50
  -5  11   4   10.80    2.90
  -5  11   3   21.20    3.60
  -5  11   3   20.00    3.60
  -5  11   2   47.30    5.00
  -5  11   2   49.99    4.70
  -5  11   1   -1.70    1.50
  -5  11   1   -1.00    1.60
  -5  11   0  112.89    6.20
  -5  11   0  106.89    5.50
  -5  11  -1   53.29    4.60
  -5  11  -1   57.59    4.30
  -5  11  -1   62.59    5.20
  -5  11  -2  395.56   12.40
  -5  11  -2  429.06   12.90
  -5  11  -2  399.66   10.90
  -5  11  -3   19.10    3.50
  -5  11  -3   22.00    3.00
  -5  11  -3   21.70    3.70
  -5  11  -4  178.88    8.40
  -5  11  -4  190.18    8.70
  -5  11  -5   -2.10    1.90
  -5  11  -5    1.60    2.30
  -5  11  -6  202.98    9.20
  -5  11  -6  196.78    9.20
  -5  11  -7   24.50    4.50
  -5  11  -7   15.20    3.60
  -5  12   8    4.10    2.50
   5 -12  -8    2.30    2.70
  -5  12   7  181.28    8.90
   5 -12  -7  190.98    9.00
  -5  12   6   -0.70    2.40
  -5  12   6    0.90    2.20
   5 -12  -6    1.20    2.40
  -5  12   5   11.40    3.30
  -5  12   5    8.70    2.90
  -5  12   4   -1.10    2.20
  -5  12   4    3.60    2.50
  -5  12   3    9.20    2.90
  -5  12   3   10.00    3.00
  -5  12   2    1.20    2.30
  -5  12   2    1.60    2.00
  -5  12   1    1.60    2.20
  -5  12   1   -0.60    1.70
  -5  12   0   13.30    2.90
  -5  12   0   18.20    3.50
  -5  12  -1  176.28    8.30
  -5  12  -1  196.98    7.80
  -5  12  -1  185.88    8.50
  -5  12  -2   42.60    5.10
  -5  12  -2   38.30    4.00
  -5  12  -2   28.20    4.10
  -5  12  -3  186.38    8.80
  -5  12  -3  198.28    9.10
  -5  12  -4    4.40    2.60
  -5  12  -4    7.70    2.90
  -5  12  -5  139.69    8.20
  -5  12  -5  178.58    8.90
  -5  12  -6   31.50    4.80
  -5  12  -6   33.50    5.20
  -5  13   6   77.59    6.30
  -5  13   6  103.59    7.00
  -5  13   5   -1.40    2.10
  -5  13   5    0.80    2.40
  -5  13   4   11.10    3.30
  -5  13   4    6.80    2.70
  -5  13   3   26.00    4.20
  -5  13   3   20.60    3.80
  -5  13   2    0.90    2.30
  -5  13   2    1.40    2.50
  -5  13   1   13.70    3.10
  -5  13   1   12.50    3.30
  -5  13   0   26.50    4.20
  -5  13   0   31.60    4.20
  -5  13   0   30.70    4.20
  -5  13  -1   75.69    6.10
  -5  13  -1   78.19    6.30
  -5  13  -1   69.99    5.30
  -5  13  -2  131.89    7.80
  -5  13  -2  133.59    7.70
  -5  13  -2  125.49    6.60
  -5  13  -3   43.60    5.70
  -5  13  -3   48.90    5.50
  -5  13  -4  112.09    7.50
  -5  13  -4  105.59    7.10
  -5  13  -5   19.90    4.20
  -5  13  -5   18.10    3.90
  -5  14   4    7.10    3.10
  -5  14   4    9.50    3.10
  -5  14   3    5.10    2.90
  -5  14   3    8.80    3.20
  -5  14   2   42.00    5.20
  -5  14   2   34.60    4.70
  -5  14   1   31.80    4.60
  -5  14   1   21.10    4.10
  -5  14   0   30.10    4.60
  -5  14   0   31.80    5.00
  -5  14   0   33.40    4.50
  -5  14  -1   12.70    3.30
  -5  14  -1   14.30    3.70
  -5  14  -1   10.70    3.40
  -5  14  -2   18.50    4.00
  -5  14  -2   14.30    3.70
  -5  14  -2   26.40    5.20
  -5  14  -3   41.20    5.20
  -5  14  -3   47.90    5.80
   6  14  -3  120.39    7.60
   6  14  -3  137.59    7.60
   6  14  -2    0.60    2.60
   6  14  -2    4.50    2.60
   6  14  -1  119.09    7.40
   6  14  -1  107.69    6.80
   6  14   0    3.20    2.50
   6  14   1   43.90    5.20
  -6 -14  -2    1.10    2.20
   6  14   2   -1.40    2.60
   6  13  -6   17.00    4.10
   6  13  -5   15.20    3.60
   6  13  -4   44.60    5.30
   6  13  -4   41.30    4.80
   6  13  -3   -0.10    2.10
   6  13  -3    2.70    2.60
   6  13  -2  133.89    7.10
   6  13  -2  147.69    7.60
   6  13  -1    1.70    2.40
   6  13  -1    3.80    2.50
   6  13   0  197.18    8.20
   6  13   0  172.98    8.30
  -6 -13  -1   34.20    4.20
   6  13   1   21.60    3.90
  -6 -13  -2   32.50    4.20
   6  13   2   36.00    4.80
  -6 -13  -3   -0.50    1.90
   6  13   3    0.30    2.20
  -6 -13  -4   18.90    3.60
   6  13   4   20.50    4.30
  -6 -12   7   10.50    3.20
   6  12  -7    6.70    3.10
  -6 -12   6    2.10    2.30
   6  12  -6    0.50    2.10
   6  12  -5  128.09    7.40
   6  12  -4   12.20    2.90
   6  12  -4   13.80    3.20
   6  12  -3  111.29    6.60
   6  12  -3  123.49    6.50
   6  12  -2    1.60    2.10
   6  12  -2   -2.40    1.70
   6  12  -1  320.67   10.30
   6  12  -1  299.47   10.40
   6  12   0    5.50    2.40
   6  12   0    6.20    2.40
  -6 -12  -1  185.68    7.60
   6  12   1  193.68    8.60
  -6 -12  -2   -0.40    1.80
   6  12   2    0.70    2.00
  -6 -12  -3   16.60    3.20
   6  12   3   22.20    3.80
  -6 -12  -4    2.40    2.20
   6  12   4    4.20    2.50
  -6 -12  -5   24.00    4.00
   6  12   5   27.60    4.50
  -6 -12  -6    7.60    3.30
   6  12   6    7.20    2.90
  -6 -11   9    5.20    2.90
   6  11  -9    4.80    3.10
  -6 -11   8    5.10    2.70
   6  11  -8    2.90    2.90
  -6 -11   7    6.00    2.60
   6  11  -7    5.80    2.80
  -6 -11   6  162.58    7.30
   6  11  -6  151.68    7.90
  -6 -11   5    4.90    2.30
   6  11  -5    2.30    2.00
  -6 -11   4  279.37    9.00
   6  11  -4  287.27    9.50
   6  11  -4  295.77   10.30
  -6 -11   3   -0.80    1.70
   6  11  -3   -1.70    1.50
   6  11  -3    0.10    1.90
  -6 -11   2  231.28    7.80
   6  11  -2  226.88    8.50
   6  11  -2  236.48    8.70
  -6 -11   1    0.30    1.60
   6  11  -1    0.10    1.80
   6  11  -1    1.60    1.70
  -6 -11   0  424.16   11.30
  -6 -11   0  388.06   10.60
   6  11   0  428.46   11.30
   6  11   0  429.36   12.20
  -6 -11  -1    1.20    1.70
   6  11   1    0.90    1.70
   6  11   1    1.10    2.10
  -6 -11  -2  188.38    7.60
   6  11   2  187.28    8.20
  -6 -11  -3   50.59    4.80
   6  11   3   56.39    4.70
  -6 -11  -4   32.20    4.20
   6  11   4   40.40    4.70
  -6 -11  -5    3.40    2.50
   6  11   5    3.60    2.40
  -6 -11  -6    3.00    2.50
   6  11   6    4.10    2.70
  -6 -11  -7   21.40    4.20
   6  11   7   18.70    3.90
  -6 -10   9    3.40    2.60
   6  10  -9    5.70    3.20
   6  10  -9    5.60    2.90
  -6 -10   8   -0.80    2.00
   6  10  -8   -1.50    2.00
  -6 -10   7   61.89    4.90
   6  10  -7   57.89    5.70
  -6 -10   6    0.00    1.80
   6  10  -6    0.20    1.90
  -6 -10   5  306.47    9.50
   6  10  -5  315.87   10.60
  -6 -10   4   41.60    4.80
  -6 -10   4   41.40    4.00
   6  10  -4   50.79    4.50
   6  10  -4   41.50    4.20
  -6 -10   3  248.48    8.00
  -6 -10   3  248.88    9.10
   6  10  -3  247.38    8.40
   6  10  -3  258.97    8.90
  -6 -10   2   12.90    2.80
  -6 -10   2   13.80    2.40
   6  10  -2    9.90    2.50
   6  10  -2   16.30    2.90
  -6 -10   1  199.08    6.90
  -6 -10   1  191.38    7.90
   6  10  -1  199.58    7.70
   6  10  -1  206.58    7.40
  -6 -10   0    4.00    2.10
  -6 -10   0    4.50    1.70
  -6 -10   0    5.80    2.00
   6  10   0    5.00    1.90
   6  10   0    3.60    1.90
  -6 -10  -1  529.05   12.50
  -6 -10  -1  526.45   14.00
  -6 -10  -1  513.65   12.60
   6  10   1  531.65   12.20
   6  10   1  503.45   13.30
  -6 -10  -2    1.20    2.00
  -6 -10  -2   -1.50    1.50
  -6 -10  -2    2.20    1.60
   6  10   2    1.30    2.00
  -6 -10  -3  238.18    8.20
  -6 -10  -3  256.67    8.80
   6  10   3  251.37    9.00
  -6 -10  -4   58.39    4.70
  -6 -10  -4   67.69    4.70
   6  10   4   62.49    5.00
  -6 -10  -5    5.40    2.70
  -6 -10  -5    8.50    2.80
   6  10   5    6.50    2.60
  -6 -10  -6    4.20    2.30
   6  10   6    6.00    2.60
  -6 -10  -7    6.60    3.00
   6  10   7    3.40    2.70
  -6 -10  -8    0.60    2.70
   6  10   8   -0.60    2.50
  -6  -9  10   61.49    5.90
   6   9 -10   63.39    5.50
   6   9 -10   63.59    5.70
  -6  -9   9   14.00    3.20
   6   9  -9   12.90    3.00
   6   9  -9   21.20    4.00
  -6  -9   8    0.00    2.00
   6   9  -8   -3.00    1.60
   6   9  -8   -1.70    2.00
  -6  -9   7   -0.50    1.80
   6   9  -7    1.90    2.00
   6   9  -7    1.30    1.60
  -6  -9   6   71.19    4.80
   6   9  -6   62.99    5.00
   6   9  -6   62.39    4.00
  -6  -9   5   60.29    4.60
  -6  -9   5   58.89    4.30
   6   9  -5   62.79    4.80
  -6  -9   4  696.53   15.20
  -6  -9   4  693.73   16.10
   6   9  -4  710.03   16.10
  -6  -9   3   10.60    2.30
  -6  -9   3    9.30    2.40
   6   9  -3    9.30    2.30
   6   9  -3    7.20    2.10
  -6  -9   2  603.14   13.30
  -6  -9   2  599.74   14.50
   6   9  -2  588.64   13.70
   6   9  -2  599.34   13.90
  -6  -9   1   37.60    3.20
  -6  -9   1   43.00    4.30
  -6  -9   1   37.70    3.00
   6   9  -1   41.90    3.40
   6   9  -1   37.30    3.60
  -6  -9   0  117.89    5.20
  -6  -9   0  127.59    5.10
  -6  -9   0  109.69    5.80
   6   9   0  118.29    5.10
   6   9   0  110.69    5.50
  -6  -9  -1    0.60    1.60
  -6  -9  -1    2.90    1.60
  -6  -9  -1    1.60    1.70
   6   9   1    0.80    1.30
   6   9   1   -0.40    1.40
  -6  -9  -2  613.24   13.80
  -6  -9  -2  617.54   15.10
  -6  -9  -2  612.24   13.90
   6   9   2  603.94   14.50
   6   9   2  595.64   12.70
  -6  -9  -3    2.10    2.00
  -6  -9  -3    0.00    1.70
  -6  -9  -3   -0.10    1.60
   6   9   3    0.60    1.80
  -6  -9  -4  220.68    8.80
  -6  -9  -4  213.78    7.90
  -6  -9  -4  236.88    8.30
   6   9   4  220.78    8.10
  -6  -9  -5   19.40    3.10
  -6  -9  -5   24.80    3.50
   6   9   5   21.70    3.30
  -6  -9  -6   -0.20    2.00
  -6  -9  -6   -0.70    2.00
   6   9   6    1.00    2.00
  -6  -9  -7   24.30    4.10
   6   9   7   19.30    3.40
  -6  -9  -8    8.10    3.20
   6   9   8    7.60    3.00
  -6  -9  -9    5.40    3.10
  -6  -8  11   68.09    5.70
   6   8 -11   72.99    5.90
   6   8 -11   63.79    5.50
  -6  -8  10   29.80    4.20
   6   8 -10   21.00    4.00
   6   8 -10   28.40    4.10
  -6  -8   9   14.80    3.10
   6   8  -9   26.10    3.90
   6   8  -9   15.60    3.00
  -6  -8   8   41.20    4.40
   6   8  -8   47.90    3.90
   6   8  -8   45.80    4.70
  -6  -8   7   76.59    5.00
   6   8  -7   75.29    5.10
   6   8  -7   73.79    4.30
  -6  -8   6  124.49    5.80
   6   8  -6  134.89    6.50
   6   8  -6  121.29    5.10
  -6  -8   5  202.58    7.50
  -6  -8   5  204.78    7.30
   6   8  -5  204.98    6.20
   6   8  -5  195.28    7.60
  -6  -8   4   56.99    3.90
  -6  -8   4   46.40    3.80
   6   8  -4   46.60    2.80
   6   8  -4   40.10    3.50
  -6  -8   3 1282.27   24.00
  -6  -8   3 1292.67   23.20
   6   8  -3 1299.77   23.30
   6   8  -3 1266.37   23.50
  -6  -8   2    0.00    1.20
  -6  -8   2    0.60    1.30
   6   8  -2    0.40    1.40
   6   8  -2    5.00    1.70
  -6  -8   1  715.63   14.70
  -6  -8   1  694.43   15.60
  -6  -8   1  718.23   13.80
   6   8  -1  709.13   14.60
   6   8  -1  723.93   15.20
  -6  -8   0   51.89    3.20
  -6  -8   0   52.89    3.50
  -6  -8   0   46.00    3.70
   6   8   0   52.19    3.30
   6   8   0   52.49    3.80
  -6  -8  -1  227.58    6.90
  -6  -8  -1  225.88    7.20
   6   8   1  217.88    6.40
   6   8   1  226.38    7.60
  -6  -8  -2  106.39    5.60
  -6  -8  -2  112.99    5.00
  -6  -8  -2  107.69    5.10
   6   8   2  109.89    5.30
   6   8   2  119.39    4.30
  -6  -8  -3  481.35   11.70
  -6  -8  -3  471.95   12.70
  -6  -8  -3  494.75   12.10
   6   8   3  465.05   11.90
  -6  -8  -4   50.69    4.20
  -6  -8  -4   51.99    4.10
  -6  -8  -4   49.50    4.10
   6   8   4   47.10    4.00
  -6  -8  -5   29.40    3.90
  -6  -8  -5   23.80    3.40
   6   8   5   26.20    3.40
  -6  -8  -6   96.69    5.80
   6   8   6   93.19    5.40
  -6  -8  -7    1.40    2.20
   6   8   7    4.20    2.20
  -6  -8  -8   64.79    6.10
  -6  -8  -9   54.99    6.00
  -6  -7  11    9.10    3.10
   6   7 -11    7.70    2.80
   6   7 -11    4.90    2.70
  -6  -7  10    3.00    2.20
   6   7 -10    2.40    2.30
   6   7 -10    2.20    2.20
  -6  -7   9   43.30    4.50
   6   7  -9   44.00    4.60
   6   7  -9   41.40    4.20
  -6  -7   8    9.60    2.60
   6   7  -8    9.30    2.50
   6   7  -8   10.20    2.40
  -6  -7   7  621.94   14.80
   6   7  -7  655.23   14.00
   6   7  -7  668.63   15.60
  -6  -7   6   16.70    2.70
   6   7  -6   18.10    2.90
   6   7  -6   18.10    2.40
  -6  -7   5   85.59    4.60
  -6  -7   5   89.69    4.70
   6   7  -5   82.19    4.60
   6   7  -5   83.99    3.80
  -6  -7   4  405.16   10.10
  -6  -7   4  380.66   10.20
   6   7  -4  403.76    8.50
   6   7  -4  385.76   10.30
  -6  -7   3   22.60    2.70
  -6  -7   3   28.90    3.20
   6   7  -3   26.30    3.00
   6   7  -3   22.00    1.80
  -6  -7   2 1225.48   22.60
  -6  -7   2 1235.58   21.90
   6   7  -2 1260.57   22.10
   6   7  -2 1240.68   18.90
   6   7  -2 1189.68   21.80
  -6  -7   1    5.20    1.80
  -6  -7   1    5.10    1.60
  -6  -7   1    5.50    1.40
   6   7  -1    3.60    1.40
   6   7  -1    1.90    1.20
  -6  -7   0  667.33   13.90
  -6  -7   0  639.64   14.40
  -6  -7   0  671.13   12.90
   6   7   0  665.33   13.10
   6   7   0  683.83   14.20
  -6  -7  -1   46.10    3.00
  -6  -7  -1   47.50    3.30
  -6  -7  -1   39.80    3.30
   6   7   1   48.10    2.70
   6   7   1   46.00    3.40
  -6  -7  -2  218.58    7.20
  -6  -7  -2  215.88    7.60
  -6  -7  -2  234.78    6.90
   6   7   2  222.08    7.20
   6   7   2  220.78    5.80
  -6  -7  -3   24.60    3.30
  -6  -7  -3   22.80    2.90
  -6  -7  -3   16.70    2.40
   6   7   3   29.00    3.20
  -6  -7  -4  343.17   10.30
  -6  -7  -4  328.77    9.30
   6   7   4  337.97    9.50
  -6  -7  -5  119.59    5.80
  -6  -7  -5  106.69    5.80
   6   7   5  122.09    5.60
  -6  -7  -6   57.39    4.60
  -6  -7  -6   56.89    4.80
   6   7   6   45.30    3.80
  -6  -7  -7  307.17   10.30
   6   7   7  308.07    9.30
  -6  -7  -8   17.80    3.50
  -6  -7  -9   49.50    5.40
  -6  -7 -10   72.59    6.80
  -6  -6  12   13.50    3.60
   6   6 -12   13.00    3.40
   6   6 -12   11.50    3.30
  -6  -6  11    6.40    2.70
   6   6 -11    7.30    2.60
   6   6 -11    4.00    2.50
  -6  -6  10   26.40    3.80
   6   6 -10   17.30    3.40
   6   6 -10   27.90    3.80
  -6  -6   9   31.20    4.00
   6   6  -9   23.10    3.30
   6   6  -9   30.40    3.70
  -6  -6   8  743.73   16.80
   6   6  -8  742.83   17.00
   6   6  -8  752.82   16.00
  -6  -6   7   31.90    3.50
   6   6  -7   39.30    4.10
   6   6  -7   30.70    3.10
  -6  -6   6  522.95   12.50
   6   6  -6  527.55   11.40
   6   6  -6  530.95   12.80
  -6  -6   5  399.86   10.20
  -6  -6   5  422.26   10.30
   6   6  -5  419.76    9.10
   6   6  -5  388.36   10.40
  -6  -6   4   50.89    3.40
  -6  -6   4   51.69    3.30
   6   6  -4   53.69    3.50
   6   6  -4   50.49    2.60
  -6  -6   3  583.24   12.70
  -6  -6   3  565.34   12.30
   6   6  -3  579.34   10.30
   6   6  -3  568.34   12.40
  -6  -6   2   31.40    3.00
  -6  -6   2   30.60    3.00
   6   6  -2   27.20    2.70
   6   6  -2   32.30    2.60
   6   6  -2   30.50    1.60
  -6  -6   1 1579.24   26.90
  -6  -6   1 1636.44   27.50
  -6  -6   1 1637.44   25.20
   6   6  -1 1616.04   23.00
   6   6  -1 1613.04   26.30
   6   6  -1 1602.04   26.90
  -6  -6   0    1.50    1.00
  -6  -6   0    1.20    1.30
  -6  -6   0    0.70    1.20
   6   6   0    0.80    1.00
   6   6   0    2.10    1.30
  -6  -6  -1  741.03   15.50
  -6  -6  -1  750.52   13.90
  -6  -6  -1  768.22   15.20
   6   6   1  751.42   13.50
   6   6   1  733.53   14.80
  -6  -6  -2  435.56    9.90
  -6  -6  -2  428.26   10.60
  -6  -6  -2  440.96   11.00
   6   6   2  442.76   10.40
   6   6   2  426.76    8.50
  -6  -6  -3   12.30    2.10
  -6  -6  -3    8.00    2.00
  -6  -6  -3   14.90    2.40
   6   6   3   10.20    2.00
  -6  -6  -4  282.67    8.90
  -6  -6  -4  274.57    8.10
   6   6   4  268.07    7.90
  -6  -6  -5  114.49    5.80
  -6  -6  -5  122.09    5.70
   6   6   5  120.09    5.20
  -6  -6  -6  251.27    9.00
  -6  -6  -6  282.67    9.10
   6   6   6  264.17    8.00
  -6  -6  -7    1.50    1.80
  -6  -6  -7   -0.30    1.70
   6   6   7    1.10    1.60
  -6  -6  -8  129.89    7.10
  -6  -6  -9   53.89    5.60
  -6  -6 -10   39.80    5.10
  -6  -5  12    3.60    2.50
   6   5 -12    3.60    2.40
   6   5 -12    1.90    2.40
  -6  -5  11   28.50    4.10
   6   5 -11   30.30    4.00
   6   5 -11   36.40    4.40
  -6  -5  10    4.30    2.00
   6   5 -10    4.50    2.20
   6   5 -10    3.80    2.10
  -6  -5   9  386.06   11.40
   6   5  -9  395.16   10.90
   6   5  -9  396.46   11.50
  -6  -5   8   -0.60    1.60
   6   5  -8    2.40    1.90
   6   5  -8    0.90    1.70
  -6  -5   7  993.00   19.70
   6   5  -7  984.80   18.70
   6   5  -7  998.50   19.80
  -6  -5   6  682.23   14.50
   6   5  -6  681.33   14.70
   6   5  -6  649.04   13.30
  -6  -5   5  446.06   10.20
  -6  -5   5  431.76   10.40
   6   5  -5  438.36    9.30
   6   5  -5  419.86   10.50
  -6  -5   4  146.39    5.40
  -6  -5   4  156.48    5.40
   6   5  -4  156.28    4.50
  -6  -5   3   17.10    2.10
  -6  -5   3   24.30    2.40
   6   5  -3   22.50    1.60
   6   5  -3   21.80    2.30
  -6  -5   2  360.16    8.80
  -6  -5   2  364.86    8.90
   6   5  -2  376.76    6.60
   6   5  -2  367.16    8.60
  -6  -5   1    3.50    1.40
  -6  -5   1    3.80    0.90
  -6  -5   1    1.70    1.20
   6   5  -1    2.00    1.10
   6   5  -1    1.70    0.50
   6   5  -1    1.90    1.20
  -6  -5   0 2643.54   40.50
  -6  -5   0 2602.74   38.10
  -6  -5   0 2592.94   40.20
   6   5   0 2508.35   39.60
   6   5   0 2538.75   38.50
  -6  -5  -1   61.49    2.90
  -6  -5  -1   53.49    3.40
  -6  -5  -1   59.29    3.50
   6   5   1   55.69    2.60
   6   5   1   52.99    3.00
  -6  -5  -2  677.33   12.90
  -6  -5  -2  648.04   13.90
  -6  -5  -2  665.23   14.20
   6   5   2  676.63   11.50
   6   5   2  684.33   13.50
  -6  -5  -3  447.06   10.20
  -6  -5  -3  449.95   11.20
   6   5   3  460.45    7.90
   6   5   3  456.65   10.30
  -6  -5  -4   38.60    3.70
  -6  -5  -4   44.70    2.20
  -6  -5  -4   43.10    3.20
   6   5   4   46.90    3.10
  -6  -5  -5  741.23   16.40
  -6  -5  -5  745.93   15.70
   6   5   5  724.43   14.60
  -6  -5  -6    4.50    1.90
  -6  -5  -6    4.30    2.10
   6   5   6    2.50    1.50
  -6  -5  -7  334.37   10.40
  -6  -5  -7  331.47   10.60
   6   5   7  333.77    8.80
  -6  -5  -8   53.79    5.30
  -6  -5  -9  106.99    6.70
  -6  -5 -10   21.10    4.10
  -6  -5 -11   31.50    5.00
  -6  -4  12   37.20    4.60
   6   4 -12   62.49    5.10
   6   4 -12   48.50    5.30
  -6  -4  11    0.50    1.80
   6   4 -11    1.90    1.90
   6   4 -11    1.50    2.20
  -6  -4  10  611.04   15.20
   6   4 -10  600.34   15.10
   6   4 -10  630.34   15.20
  -6  -4   9   31.70    3.70
   6   4  -9   31.00    3.80
   6   4  -9   30.70    3.70
  -6  -4   8  659.83   14.90
   6   4  -8  651.63   14.90
   6   4  -8  650.63   14.30
  -6  -4   7   31.20    3.20
   6   4  -7   37.50    3.40
   6   4  -7   35.90    2.90
  -6  -4   6  403.66   10.20
   6   4  -6  409.36    7.60
   6   4  -6  408.76    9.40
   6   4  -6  413.06   10.30
  -6  -4   5  287.87    7.30
   6   4  -5  284.07    7.90
   6   4  -5  289.87    5.40
   6   4  -5  276.37    6.90
  -6  -4   4  573.94   11.60
  -6  -4   4  571.94   12.00
   6   4  -4  570.84   12.10
   6   4  -4  577.54   10.60
  -6  -4   3   37.50    2.70
  -6  -4   3   36.90    2.60
   6   4  -3   37.00    2.50
   6   4  -3   42.90    2.00
  -6  -4   2   80.09    3.60
   6   4  -2   76.99    2.30
   6   4  -2   81.39    3.40
  -6  -4   1  550.64   11.60
  -6  -4   1  601.34    8.50
  -6  -4   1  559.74   11.60
  -6  -4   1  556.14    9.50
   6   4  -1  544.25    8.30
   6   4  -1  566.14   10.90
  -6  -4   0  413.46    9.50
  -6  -4   0  402.86    9.40
  -6  -4   0  417.36    7.90
   6   4   0  400.06    8.20
  -6  -4  -1 1217.48   19.60
  -6  -4  -1 1244.28   21.40
  -6  -4  -1 1183.28   21.20
   6   4   1 1184.78   19.00
   6   4   1 1234.08   20.60
  -6  -4  -2  166.78    5.80
  -6  -4  -2  173.28    5.10
   6   4   2  175.08    4.10
   6   4   2  181.48    5.50
  -6  -4  -3  243.88    4.60
  -6  -4  -3  231.18    7.30
  -6  -4  -3  243.58    6.70
   6   4   3  248.58    6.60
  -6  -4  -4  926.41   17.20
  -6  -4  -4  889.41   14.40
  -6  -4  -4  885.21   17.90
   6   4   4  923.91   16.50
  -6  -4  -5    1.50    0.90
  -6  -4  -5    0.80    1.40
  -6  -4  -5    1.80    1.50
   6   4   5    1.20    1.10
  -6  -4  -6  744.03   16.20
  -6  -4  -6  744.43   13.80
  -6  -4  -6  775.22   17.00
   6   4   6  772.02   14.60
  -6  -4  -7   17.60    3.10
  -6  -4  -7   22.70    2.50
  -6  -4  -7   17.10    3.10
  -6  -4  -8  489.05   13.30
  -6  -4  -8  457.25   13.20
  -6  -4  -9    4.70    2.70
  -6  -4 -10  184.48    8.90
  -6  -4 -11    0.50    2.60
  -6  -3  13   13.30    3.50
   6   3 -13   17.80    3.80
  -6  -3  12   52.09    5.50
   6   3 -12   60.09    5.90
  -6  -3  11  427.96   12.60
   6   3 -11  419.06   12.20
   6   3 -11  412.46   12.40
  -6  -3  10   -0.20    1.80
   6   3 -10    1.80    2.00
   6   3 -10    2.60    2.00
  -6  -3   9  666.23   15.40
   6   3  -9  674.03   15.10
   6   3  -9  657.13   15.10
  -6  -3   8   87.59    4.70
   6   3  -8   94.69    5.00
   6   3  -8   84.59    4.60
  -6  -3   7  246.88    7.70
   6   3  -7  247.38    7.30
   6   3  -7  250.77    7.80
  -6  -3   6    8.10    1.80
   6   3  -6    6.90    0.90
   6   3  -6    7.30    1.80
   6   3  -6    6.50    1.50
  -6  -3   5 1830.42   30.10
  -6  -3   5 1848.22   28.90
   6   3  -5 1956.40   30.40
   6   3  -5 1846.52   29.00
   6   3  -5 1833.52   26.40
   6   3  -5 1811.92   30.20
  -6  -3   4  221.48    6.30
  -6  -3   4  225.98    5.70
   6   3  -4  204.98    5.30
   6   3  -4  209.08    3.40
   6   3  -4  208.88    6.20
   6   3  -4  212.08    5.70
  -6  -3   3 1281.17   20.90
  -6  -3   3 1296.47   21.70
   6   3  -3 1277.67   21.50
   6   3  -3 1287.67   21.00
   6   3  -3 1286.37   19.80
  -6  -3   2  771.82   14.10
  -6  -3   2  772.02   14.60
   6   3  -2  870.31   11.90
   6   3  -2  755.32   12.30
   6   3  -2  799.82   14.20
   6   3  -2  765.72   14.10
  -6  -3   1  136.19    3.20
  -6  -3   1  140.09    4.50
  -6  -3   1  139.79    4.70
   6   3  -1  138.39    4.50
   6   3  -1  144.79    4.30
  -6  -3   0 1244.28   19.00
  -6  -3   0 1229.88   21.20
  -6  -3   0 1228.98   20.90
   6   3   0 1249.88   19.60
  -6  -3  -1  261.27    7.20
  -6  -3  -1  257.27    7.00
  -6  -3  -1  259.87    5.90
   6   3   1  263.57    5.60
  -6  -3  -2  487.55   10.80
  -6  -3  -2  493.05    7.60
  -6  -3  -2  486.65    9.70
  -6  -3  -3  831.92   15.00
  -6  -3  -3  796.52   15.90
  -6  -3  -3  809.62   12.70
  -6  -3  -4    0.50    1.20
  -6  -3  -4    0.00    0.70
  -6  -3  -4    1.00    1.30
   6   3   4    0.80    0.90
  -6  -3  -5 1156.08   19.10
  -6  -3  -5 1189.28   21.50
  -6  -3  -5 1206.68   22.40
  -6  -3  -6   36.80    2.50
  -6  -3  -6   45.60    4.10
  -6  -3  -6   41.70    4.10
  -6  -3  -7  551.84   13.70
  -6  -3  -7  582.14   14.40
  -6  -3  -7  574.24   11.90
  -6  -3  -8   -1.90    1.40
  -6  -3  -8   -0.70    1.20
  -6  -3  -8    2.90    2.10
  -6  -3  -9  279.67    8.90
  -6  -3  -9  296.97   10.40
  -6  -3 -10   15.90    3.60
  -6  -3 -11   21.50    4.00
  -6  -2  13   54.39    5.70
   6   2 -13   64.69    6.30
  -6  -2  12  245.48    9.50
   6   2 -12  254.07    9.90
  -6  -2  11    6.60    2.30
   6   2 -11    8.90    2.70
  -6  -2  10  688.23   16.10
   6   2 -10  699.93   16.20
  -6  -2   9  431.66   10.70
  -6  -2   9  415.76   11.30
   6   2  -9  413.96   11.30
   6   2  -9  435.36   11.40
  -6  -2   8  474.25   11.70
   6   2  -8  500.25   12.00
   6   2  -8  469.85   11.60
  -6  -2   7    6.50    1.80
   6   2  -7    5.70    1.70
   6   2  -7    8.50    2.00
   6   2  -7   13.40    1.50
  -6  -2   6  939.01   17.70
   6   2  -6  959.80   14.80
   6   2  -6  940.01   16.10
   6   2  -6  968.60   17.40
   6   2  -6  946.41   17.80
  -6  -2   5  335.77    8.20
   6   2  -5  333.27    5.60
   6   2  -5  334.47    7.70
   6   2  -5  332.57    8.40
   6   2  -5  330.37    7.20
  -6  -2   4 1473.65   24.30
  -6  -2   4 1499.75   23.10
   6   2  -4 1488.15   23.20
   6   2  -4 1504.15   23.40
   6   2  -4 1470.45   24.50
  -6  -2   3 1214.08   19.20
  -6  -2   3 1204.08   20.20
   6   2  -3 1197.88   18.70
   6   2  -3 1165.08   19.90
   6   2  -3 1195.28   19.10
  -6  -2   2   26.50    1.90
  -6  -2   2   23.20    2.00
   6   2  -2   25.50    1.40
   6   2  -2   27.00    1.90
   6   2  -2   19.40    1.80
  -6  -2   1  320.17    7.20
  -6  -2   1  324.27    5.60
  -6  -2   1  329.57    7.80
   6   2  -1  342.57    7.30
   6   2  -1  319.57    7.10
  -6  -2   0  628.84   12.00
  -6  -2   0  637.14   12.50
  -6  -2   0  632.44   10.40
   6   2   0  630.84   11.90
  -6  -2  -1   56.79    3.00
  -6  -2  -1   52.79    2.30
  -6  -2  -1   56.99    1.50
  -6  -2  -2  889.91   13.50
  -6  -2  -2  866.41   15.10
  -6  -2  -2  897.01   16.40
  -6  -2  -3  334.47    8.60
  -6  -2  -3  333.87    7.80
  -6  -2  -3  328.27    6.30
  -6  -2  -4 1284.97   23.10
  -6  -2  -4 1295.57   22.20
  -6  -2  -4 1312.87   20.30
  -6  -2  -5    0.90    1.30
  -6  -2  -5   -0.80    1.20
  -6  -2  -5    1.70    0.90
  -6  -2  -6 1210.38   22.50
  -6  -2  -6 1205.08   20.50
  -6  -2  -6 1234.78   23.30
  -6  -2  -7    0.20    1.40
  -6  -2  -7    0.70    1.60
  -6  -2  -7    1.90    1.30
  -6  -2  -8  544.25   14.10
  -6  -2  -8  565.34   12.60
  -6  -2  -8  574.34   14.80
  -6  -2  -9    0.90    1.60
  -6  -2  -9    2.20    2.30
  -6  -2 -10  147.79    7.70
  -6  -2 -10  149.99    6.60
  -6  -2 -11   21.90    4.00
  -6  -1  13  173.78    8.50
   6   1 -13  165.88    8.60
  -6  -1  12   54.29    4.70
   6   1 -12   62.09    5.90
  -6  -1  11  470.85   13.10
   6   1 -11  498.05   13.70
  -6  -1  10   10.10    2.50
   6   1 -10   11.20    2.70
  -6  -1   9  854.61   15.90
  -6  -1   9  854.01   17.70
   6   1  -9  854.41   17.90
  -6  -1   8   76.59    4.30
  -6  -1   8   83.29    3.90
   6   1  -8   85.79    4.60
   6   1  -8   86.29    3.50
  -6  -1   7 1390.96   24.30
   6   1  -7 1411.66   24.30
   6   1  -7 1387.86   21.80
   6   1  -7 1417.76   23.70
  -6  -1   6  337.97    8.40
   6   1  -6  334.97    6.40
   6   1  -6  322.87    8.20
   6   1  -6  330.17    6.90
  -6  -1   5  537.15   11.10
   6   1  -5  539.35    8.60
   6   1  -5  549.95    9.70
   6   1  -5  543.15   10.90
  -6  -1   4   -0.50    0.90
  -6  -1   4    1.80    0.70
   6   1  -4    0.20    0.60
   6   1  -4    2.30    1.10
  -6  -1   3  558.64   11.00
  -6  -1   3  577.64   10.00
   6   1  -3  593.14   10.00
   6   1  -3  563.14   10.30
  -6  -1   2 1494.45   22.90
  -6  -1   2 1513.05   23.90
   6   1  -2 1477.15   22.50
   6   1  -2 1487.65   22.80
  -6  -1   1  215.48    5.80
  -6  -1   1  223.68    4.10
  -6  -1   1  223.88    5.40
   6   1  -1  220.18    5.30
  -6  -1   0   13.10    1.20
  -6  -1   0   14.90    1.70
  -6  -1   0   10.60    1.60
   6   1   0   11.40    1.40
  -6  -1  -1 1592.14   25.70
  -6  -1  -1 1609.54   23.60
  -6  -1  -1 1639.64   24.60
   6   1   1 1633.24   25.70
  -6  -1  -2   18.20    1.80
  -6  -1  -2   15.60    1.20
  -6  -1  -2   19.90    2.10
  -6  -1  -3 2504.75   39.30
  -6  -1  -3 2513.85   36.70
  -6  -1  -3 2534.85   36.00
  -6  -1  -3 2528.95   38.30
  -6  -1  -4   21.10    2.60
  -6  -1  -4   17.00    1.00
  -6  -1  -4   13.10    1.50
  -6  -1  -4   11.60    1.90
  -6  -1  -5 1351.26   22.00
  -6  -1  -5 1333.97   24.30
  -6  -1  -5 1372.76   23.70
  -6  -1  -6    3.40    1.70
  -6  -1  -6    0.60    1.50
  -6  -1  -6    1.50    1.20
  -6  -1  -7  900.31   18.40
  -6  -1  -7  867.41   18.70
  -6  -1  -7  876.01   16.70
  -6  -1  -8   13.40    2.90
  -6  -1  -8   15.90    2.50
  -6  -1  -8    8.50    2.30
  -6  -1  -9  387.16   11.80
  -6  -1  -9  369.26   10.30
  -6  -1 -10    8.70    2.60
  -6  -1 -10   14.00    3.50
  -6  -1 -11  106.29    6.10
  -6  -1 -11  104.29    6.90
  -6   0  13    1.40    2.30
   6   0 -13    1.40    2.80
  -6   0  12  326.77   11.00
   6   0 -12  332.07   11.40
  -6   0  11    1.20    1.60
   6   0 -11    1.20    2.20
  -6   0  10  228.58    8.10
   6   0 -10  234.38    8.60
  -6   0   9   -0.50    1.30
  -6   0   9   -0.20    1.30
   6   0  -9   -0.10    1.30
   6   0  -9    0.30    1.50
  -6   0   8 1114.39   20.50
  -6   0   8 1096.79   19.40
   6   0  -8 1079.79   20.80
   6   0  -8 1105.99   18.60
  -6   0   7   -0.50    1.00
  -6   0   7   -1.40    1.00
   6   0  -7    1.10    1.30
   6   0  -7    0.30    1.00
  -6   0   6 1503.95   24.80
   6   0  -6 1488.45   22.20
   6   0  -6 1457.25   22.50
   6   0  -6 1480.65   24.90
  -6   0   5    0.20    0.80
   6   0  -5   -0.20    0.50
   6   0  -5   -0.60    0.90
   6   0  -5    1.00    0.60
  -6   0   4  528.95   10.40
  -6   0   4  521.55    8.50
   6   0  -4  515.85   10.20
   6   0  -4  516.75    8.20
   6   0  -4  534.15    8.70
  -6   0   3   -0.30    0.80
  -6   0   3   -1.10    0.50
   6   0  -3    0.10    0.60
   6   0  -3   -1.50    0.70
  -6   0   2 1226.28   18.80
  -6   0   2 1249.47   20.10
   6   0  -2 1224.98   18.80
  -6   0   1    0.10    0.80
  -6   0   1    0.10    0.50
  -6   0   1   -0.60    0.60
   6   0  -1    0.20    0.60
  -6   0   0   37.90    2.10
  -6   0   0   38.20    1.80
  -6   0   0   38.50    2.30
   6   0   0   39.10    2.10
  -6   0  -1   -0.20    0.60
  -6   0  -1    1.10    0.80
  -6   0  -1    0.70    0.60
   6   0   1    0.10    0.80
  -6   0  -2 3280.57   47.10
  -6   0  -2 3202.78   48.70
  -6   0  -2 3334.87   48.00
  -6   0  -3    1.30    0.70
  -6   0  -3    0.30    0.80
  -6   0  -3   -0.20    0.90
  -6   0  -3    2.20    0.80
  -6   0  -4 2294.77   34.80
  -6   0  -4 2359.66   37.00
  -6   0  -4 2257.97   36.00
  -6   0  -4 2300.37   33.30
  -6   0  -5    0.00    0.50
  -6   0  -5    0.40    1.00
  -6   0  -5    0.00    1.20
  -6   0  -5    0.10    1.30
  -6   0  -6  929.51   18.30
  -6   0  -6  910.81   18.80
  -6   0  -6  923.21   17.00
  -6   0  -7   -0.70    1.20
  -6   0  -7    1.00    1.30
  -6   0  -7   -0.50    1.70
  -6   0  -8  271.67    9.50
  -6   0  -8  270.07    9.20
  -6   0  -8  289.77    8.40
  -6   0  -9   -0.20    1.80
  -6   0  -9   -0.90    1.50
  -6   0 -10   70.19    5.50
  -6   0 -10   88.69    5.40
  -6   0 -11   -0.80    2.60
  -6   0 -11    1.00    2.20
  -6   1  13  192.78    8.60
   6  -1 -13  165.88    8.80
  -6   1  12   46.70    4.80
   6  -1 -12   60.39    5.90
  -6   1  11  482.15   13.00
   6  -1 -11  506.35   14.00
  -6   1  10   13.60    2.50
   6  -1 -10   11.90    2.60
  -6   1   9  857.01   17.60
  -6   1   9  871.81   16.60
   6  -1  -9  915.31   18.70
   6  -1  -9  858.61   16.20
  -6   1   8   83.19    4.10
  -6   1   8   84.49    4.20
   6  -1  -8   84.49    3.70
   6  -1  -8   92.69    4.70
  -6   1   7 1412.66   23.70
  -6   1   7 1366.76   23.30
   6  -1  -7 1371.26   24.30
   6  -1  -7 1388.96   22.20
   6  -1  -7 1381.16   20.70
  -6   1   6  328.37    8.10
  -6   1   6  335.57    8.00
   6  -1  -6  331.57    8.50
   6  -1  -6  329.67    6.90
   6  -1  -6  336.77    5.70
  -6   1   5  551.14   10.90
  -6   1   5  563.04   11.30
   6  -1  -5  560.14    8.30
   6  -1  -5  549.95    9.60
   6  -1  -5  539.95   11.30
  -6   1   4    0.00    0.80
   6  -1  -4   -0.30    0.50
   6  -1  -4   -0.10    0.90
  -6   1   3  586.64    9.00
  -6   1   3  601.24   10.80
   6  -1  -3  574.84    9.00
  -6   1   2 1550.14   23.50
  -6   1   2 1488.95   22.10
   6  -1  -2 1475.15   22.00
  -6   1   1  223.28    5.50
  -6   1   1  219.88    4.90
  -6   1   0   12.90    1.60
  -6   1   0   13.30    1.40
  -6   1  -1 1659.53   25.10
  -6   1  -1 1599.54   25.50
  -6   1  -2   12.30    1.70
  -6   1  -2   17.20    1.70
  -6   1  -2   12.90    1.50
  -6   1  -2   15.80    1.60
  -6   1  -3 2618.04   39.70
  -6   1  -3 2557.64   39.10
  -6   1  -3 2493.45   37.50
  -6   1  -3 2564.04   38.30
  -6   1  -4   15.00    1.50
  -6   1  -4   14.80    1.80
  -6   1  -4   15.90    2.20
  -6   1  -4   14.30    2.20
  -6   1  -5 1340.87   24.10
  -6   1  -5 1324.87   22.40
  -6   1  -5 1328.47   23.40
  -6   1  -5 1335.67   20.60
  -6   1  -6    0.40    1.20
  -6   1  -6    1.10    1.50
  -6   1  -6    0.10    1.40
  -6   1  -7  865.61   17.10
  -6   1  -7  857.11   18.10
  -6   1  -7  871.81   18.70
  -6   1  -8    8.60    2.50
  -6   1  -8   11.60    2.70
  -6   1  -8   13.80    2.50
  -6   1  -9  383.56   10.80
  -6   1  -9  374.46   11.70
  -6   1 -10    7.90    2.80
  -6   1 -10   15.30    3.00
  -6   1 -11  106.59    6.40
  -6   1 -11  125.79    7.30
  -6   2  13   69.99    5.50
   6  -2 -13   57.79    6.00
  -6   2  12  260.27    9.40
   6  -2 -12  254.87   10.20
  -6   2  11    5.30    2.10
   6  -2 -11    6.90    2.50
  -6   2  10  716.23   15.60
  -6   2  10  693.83   14.80
   6  -2 -10  701.23   14.70
   6  -2 -10  689.73   16.50
  -6   2   9  430.06   10.40
  -6   2   9  433.46   10.80
   6  -2  -9  426.86   10.10
   6  -2  -9  406.46   11.40
  -6   2   8  499.95   11.30
  -6   2   8  482.45   11.00
   6  -2  -8  502.55   10.60
   6  -2  -8  473.15   11.90
  -6   2   7    9.70    1.80
  -6   2   7    3.40    1.40
   6  -2  -7    8.20    1.60
   6  -2  -7    9.20    2.00
  -6   2   6  979.80   17.50
  -6   2   6  964.70   16.90
   6  -2  -6  952.70   16.20
   6  -2  -6  955.90   18.00
  -6   2   5  331.27    8.00
  -6   2   5  337.27    7.50
   6  -2  -5  330.07    8.30
   6  -2  -5  331.77    6.90
  -6   2   4 1476.85   24.20
  -6   2   4 1482.45   23.20
   6  -2  -4 1460.55   22.50
   6  -2  -4 1514.05   24.40
  -6   2   3 1223.48   19.20
  -6   2   3 1210.38   20.30
  -6   2   2   24.90    1.30
  -6   2   2   19.90    2.00
  -6   2   2   25.90    1.70
  -6   2   1  330.07    6.50
  -6   2   1  335.37    7.00
  -6   2   0  623.74   11.50
  -6   2   0  627.94   11.10
  -6   2  -1   51.79    2.60
  -6   2  -2  894.21   15.50
  -6   2  -2  877.11   15.60
  -6   2  -2  909.81   16.10
  -6   2  -3  327.17    7.40
  -6   2  -3  346.27    7.90
  -6   2  -3  330.07    8.10
  -6   2  -3  337.67    8.40
  -6   2  -4 1337.87   21.60
  -6   2  -4 1335.17   23.20
  -6   2  -4 1335.87   23.60
  -6   2  -4 1370.26   22.70
  -6   2  -5    1.30    0.80
  -6   2  -5    0.80    1.40
  -6   2  -5    1.00    0.70
  -6   2  -5    2.00    1.20
  -6   2  -5    0.60    1.30
  -6   2  -6 1198.08   23.10
  -6   2  -6 1222.68   21.80
  -6   2  -6 1238.38   22.70
  -6   2  -6 1206.08   19.70
  -6   2  -7   -0.20    1.20
  -6   2  -7    0.90    1.50
  -6   2  -7    1.20    1.60
  -6   2  -8  545.95   14.40
  -6   2  -8  532.15   13.00
  -6   2  -8  534.75   13.70
  -6   2  -9    1.70    2.10
  -6   2  -9    3.30    1.90
  -6   2 -10  149.19    7.80
  -6   2 -10  153.98    7.30
  -6   2 -11   28.60    4.20
  -6   2 -11   19.80    4.00
  -6   3  13   14.30    3.20
   6  -3 -13   17.20    3.90
  -6   3  12   55.79    5.20
   6  -3 -12   52.19    5.60
  -6   3  11  428.86   11.80
   6  -3 -11  437.16   13.10
  -6   3  10    1.60    1.60
  -6   3  10    2.20    1.70
   6  -3 -10    1.70    1.70
   6  -3 -10    0.40    1.80
  -6   3   9  675.53   14.40
  -6   3   9  687.93   14.50
   6  -3  -9  672.13   14.20
   6  -3  -9  681.53   15.90
  -6   3   8   88.09    4.20
  -6   3   8   94.09    4.50
   6  -3  -8   89.29    4.20
   6  -3  -8   99.79    5.10
  -6   3   7  251.27    6.80
  -6   3   7  256.37    7.40
   6  -3  -7  256.97    6.80
   6  -3  -7  254.57    7.90
  -6   3   6    4.20    1.40
  -6   3   6    4.70    1.20
   6  -3  -6    4.00    1.20
   6  -3  -6    5.70    1.60
  -6   3   5 1856.51   28.40
  -6   3   5 1865.01   29.90
   6  -3  -5 1861.11   30.30
   6  -3  -5 1814.72   28.50
  -6   3   4  219.98    5.20
  -6   3   4  222.18    6.30
   6  -3  -4  217.08    5.40
  -6   3   3 1325.37   20.40
  -6   3   3 1331.47   22.10
  -6   3   2  793.62   12.30
  -6   3   2  790.82   13.00
  -6   3   2  785.92   14.40
  -6   3   1  144.39    3.90
  -6   3   1  139.99    4.50
  -6   3   0 1273.07   20.70
  -6   3   0 1289.27   20.40
  -6   3  -1  263.67    6.80
  -6   3  -1  259.27    6.10
  -6   3  -2  497.75   10.30
  -6   3  -2  497.55    9.40
  -6   3  -2  491.75   10.40
  -6   3  -3  837.92   15.10
  -6   3  -3  821.12   13.70
  -6   3  -3  823.92   15.50
  -6   3  -4    0.40    0.90
  -6   3  -4   -0.20    0.60
  -6   3  -4    0.30    1.00
  -6   3  -4   -0.10    1.20
  -6   3  -5 1164.88   21.70
  -6   3  -5 1208.08   20.10
  -6   3  -5 1164.28   21.20
  -6   3  -6   37.00    3.10
  -6   3  -6   38.30    3.70
  -6   3  -6   41.40    4.10
  -6   3  -6   43.90    2.70
  -6   3  -7  591.14   14.70
  -6   3  -7  586.24   13.70
  -6   3  -7  590.54   14.30
  -6   3  -8    2.80    1.90
  -6   3  -8   -0.80    1.90
  -6   3  -8    0.00    2.10
  -6   3  -9  298.67   10.30
  -6   3  -9  294.77    9.80
  -6   3 -10   19.70    3.80
  -6   3 -10   13.00    2.90
  -6   3 -11   35.20    4.50
  -6   3 -11   32.40    4.70
  -6   4  12   51.79    4.90
   6  -4 -12   49.70    5.60
  -6   4  11    1.80    1.90
   6  -4 -11    2.80    2.20
   6  -4 -11    0.00    2.10
  -6   4  10  629.04   14.30
  -6   4  10  623.04   14.10
   6  -4 -10  631.44   15.90
   6  -4 -10  627.54   14.40
  -6   4   9   26.50    3.00
  -6   4   9   33.10    3.50
   6  -4  -9   25.50    3.60
   6  -4  -9   24.90    3.10
  -6   4   8  654.83   14.10
  -6   4   8  639.04   13.10
   6  -4  -8  641.74   13.60
   6  -4  -8  627.04   14.80
  -6   4   7   34.70    3.30
  -6   4   7   37.00    2.60
   6  -4  -7   28.20    2.70
   6  -4  -7   34.10    3.60
  -6   4   6  409.86    8.60
  -6   4   6  427.36   10.20
   6  -4  -6  408.26   10.30
   6  -4  -6  407.56    9.30
  -6   4   5  283.27    6.30
  -6   4   5  288.07    7.80
   6  -4  -5  274.47    6.90
  -6   4   4  592.74   10.20
  -6   4   4  567.64   12.00
   6  -4  -4  575.24   11.10
  -6   4   3   39.90    1.80
  -6   4   3   38.50    1.30
  -6   4   3   39.10    2.60
  -6   4   2   79.39    2.50
  -6   4   2   84.09    3.70
  -6   4   2   80.59    2.40
  -6   4   1  578.34    9.80
  -6   4   1  550.24   11.10
  -6   4   0  432.06    9.80
  -6   4   0  413.96    8.90
  -6   4   0  421.06    8.20
  -6   4  -1 1214.28   20.90
  -6   4  -1 1203.08   19.80
  -6   4  -2  183.38    5.80
  -6   4  -2  185.48    5.90
  -6   4  -2  182.68    4.90
  -6   4  -3  245.78    7.20
  -6   4  -3  255.67    7.00
  -6   4  -3  255.47    5.80
  -6   4  -4  952.80   18.00
  -6   4  -4  954.30   17.30
  -6   4  -4  918.41   15.20
  -6   4  -5    1.70    1.30
  -6   4  -5    0.80    1.00
  -6   4  -5    0.60    1.40
  -6   4  -6  763.42   14.80
  -6   4  -6  756.52   16.50
  -6   4  -6  752.12   16.10
  -6   4  -7   17.80    2.90
  -6   4  -7   16.70    2.30
  -6   4  -7   21.70    3.40
  -6   4  -8  467.05   13.00
  -6   4  -8  481.85   12.80
  -6   4  -9    6.40    2.40
  -6   4  -9    6.30    2.40
  -6   4 -10  182.18    8.50
  -6   4 -10  167.28    8.00
  -6   4 -11    4.00    2.60
  -6   4 -11    5.20    2.80
   6  -5 -12    3.10    2.50
   6  -5 -11   32.60    4.00
   6  -5 -11   33.70    4.50
  -6   5  10    6.20    2.20
  -6   5  10    8.20    2.50
   6  -5 -10    6.70    2.40
   6  -5 -10    6.20    2.40
  -6   5   9  387.86   10.80
  -6   5   9  406.76   10.00
   6  -5  -9  404.86   11.80
   6  -5  -9  394.76   10.70
  -6   5   8    0.00    1.60
  -6   5   8    2.50    1.30
   6  -5  -8    3.10    1.80
   6  -5  -8    0.50    1.50
  -6   5   7 1020.70   17.60
  -6   5   7 1037.50   19.70
   6  -5  -7  989.90   18.90
  -6   5   6  699.43   14.70
  -6   5   6  685.43   12.40
   6  -5  -6  687.03   13.90
  -6   5   5  460.85    8.60
   6  -5  -5  446.26   10.10
  -6   5   4  160.28    3.00
  -6   5   4  158.08    5.60
  -6   5   4  161.08    3.80
   6  -5  -4  150.18    5.00
  -6   5   3   26.30    1.40
  -6   5   3   20.30    2.30
  -6   5   3   23.10    1.30
  -6   5   2  370.06    8.90
  -6   5   2  372.86    7.10
  -6   5   2  379.96    6.50
  -6   5   1    2.40    0.70
  -6   5   1    5.50    1.70
  -6   5   1    1.80    0.80
  -6   5   1    3.20    1.20
  -6   5   0 2697.93   38.50
  -6   5   0 2661.33   40.30
  -6   5   0 2595.74   41.30
  -6   5  -1   62.09    3.60
  -6   5  -1   60.09    3.00
  -6   5  -2  701.83   14.20
  -6   5  -2  699.43   14.50
  -6   5  -2  684.83   12.70
  -6   5  -3  468.25    9.30
  -6   5  -3  456.35   10.80
  -6   5  -3  477.65   11.20
  -6   5  -4   43.50    3.10
  -6   5  -4   42.40    2.20
  -6   5  -4   47.50    3.50
  -6   5  -5  741.13   15.90
  -6   5  -5  721.03   15.80
  -6   5  -5  738.93   15.10
  -6   5  -6    2.60    1.60
  -6   5  -6    5.70    2.10
  -6   5  -6    4.00    1.60
  -6   5  -7  349.37    9.30
  -6   5  -7  331.47   10.40
  -6   5  -7  340.97   10.60
  -6   5  -8   39.90    4.40
  -6   5  -8   41.20    4.40
  -6   5  -9  109.49    6.50
  -6   5  -9  105.89    6.60
  -6   5 -10   29.10    4.50
  -6   5 -10   22.20    4.00
  -6   5 -11   35.00    5.10
  -6   5 -11   33.10    4.70
   6  -6 -12   17.70    3.90
  -6   6  11    7.10    4.20
   6  -6 -11    6.80    2.80
   6  -6 -11    7.30    2.80
  -6   6  10   19.90    3.20
   6  -6 -10   19.90    3.20
   6  -6 -10   15.70    3.20
  -6   6   9   28.50    3.60
   6  -6  -9   30.90    3.70
  -6   6   8  774.62   16.60
   6  -6  -8  732.73   16.10
  -6   6   7   30.20    3.40
   6  -6  -7   37.20    3.60
  -6   6   6  537.35   12.70
   6  -6  -6  543.55   12.20
  -6   6   5  446.76    9.90
  -6   6   5  406.76   10.50
   6  -6  -5  407.66   10.00
  -6   6   4   51.89    1.80
  -6   6   4   49.80    3.40
   6  -6  -4   49.60    3.20
  -6   6   3  569.54   12.40
  -6   6   3  571.44    8.70
  -6   6   3  570.64   10.00
  -6   6   2   33.00    1.10
  -6   6   2   33.70    2.00
  -6   6   2   33.00    3.30
  -6   6   2   36.10    2.90
  -6   6   1 1640.44   23.40
  -6   6   1 1613.54   25.40
  -6   6   1 1668.43   27.10
  -6   6   1 1616.44   27.90
  -6   6   0    0.40    1.20
  -6   6   0    1.40    1.20
  -6   6   0    1.00    0.70
  -6   6  -1  761.92   15.70
  -6   6  -1  777.72   14.50
  -6   6  -2  458.25   11.30
  -6   6  -2  434.26    9.40
  -6   6  -2  444.66   10.90
  -6   6  -3   12.70    1.70
  -6   6  -3   16.40    2.60
  -6   6  -3   11.80    2.20
  -6   6  -4  282.07    8.70
  -6   6  -4  277.57    8.40
  -6   6  -4  280.57    6.60
  -6   6  -5  110.59    5.50
  -6   6  -5  118.29    5.30
  -6   6  -6  249.97    8.90
  -6   6  -6  260.37    8.90
  -6   6  -6  257.67    8.20
  -6   6  -7    3.50    1.70
  -6   6  -7   -0.30    1.90
  -6   6  -7    1.50    2.20
  -6   6  -8  147.69    7.30
  -6   6  -8  149.39    7.40
  -6   6  -9   62.79    6.00
  -6   6  -9   63.99    6.00
  -6   6 -10   39.90    5.00
  -6   6 -10   39.70    5.10
  -6   7  11    2.80    2.50
   6  -7 -11    9.10    3.00
  -6   7  10    2.90    2.30
   6  -7 -10    3.60    2.40
  -6   7   9   46.70    4.70
   6  -7  -9   41.70    4.30
  -6   7   8    9.80    2.50
   6  -7  -8    8.60    2.40
  -6   7   7  668.93   15.40
   6  -7  -7  664.73   14.90
  -6   7   6   22.80    3.30
   6  -7  -6   18.40    2.90
  -6   7   5   87.39    4.80
   6  -7  -5   89.49    4.60
  -6   7   4  398.76   10.60
  -6   7   4  402.96   10.50
   6  -7  -4  406.86   10.10
  -6   7   3   23.90    2.90
  -6   7   3   24.90    3.00
  -6   7   2 1243.88   20.40
  -6   7   2 1267.77   22.60
  -6   7   2 1273.37   23.40
  -6   7   1    1.80    1.20
  -6   7   1    6.20    1.90
  -6   7   0  696.73   13.80
  -6   7   0  644.64   14.60
  -6   7  -1   46.30    3.00
  -6   7  -1   41.90    3.50
  -6   7  -2  214.48    7.60
  -6   7  -2  230.38    6.50
  -6   7  -2  235.48    7.80
  -6   7  -3   22.80    3.00
  -6   7  -3   25.00    2.40
  -6   7  -3   31.50    3.50
  -6   7  -4  339.77    8.00
  -6   7  -4  361.06   10.40
  -6   7  -4  335.97    9.90
  -6   7  -5  113.39    5.90
  -6   7  -5  131.89    6.00
  -6   7  -6   53.99    4.70
  -6   7  -6   56.59    4.30
  -6   7  -7  282.77    9.30
  -6   7  -7  283.57   10.00
  -6   7  -7  283.17   10.10
  -6   7  -8   21.30    3.80
  -6   7  -8   19.90    3.60
  -6   7  -8   16.50    3.00
  -6   7  -9   52.99    5.60
  -6   7  -9   73.39    6.80
  -6   7 -10   71.89    6.10
  -6   7 -10   84.39    6.50
  -6   8  11   74.79    5.90
   6  -8 -11   82.79    6.10
  -6   8  10   20.70    3.80
   6  -8 -10   27.40    4.00
  -6   8   9   17.00    3.40
  -6   8   9   19.10    3.30
   6  -8  -9   19.70    3.40
  -6   8   8   54.09    4.30
  -6   8   8   39.80    4.30
   6  -8  -8   39.10    4.10
  -6   8   7   77.29    5.20
  -6   8   7   81.19    5.10
   6  -8  -7   82.39    5.10
  -6   8   6  130.49    6.20
  -6   8   6  121.39    5.90
   6  -8  -6  140.39    6.20
  -6   8   5  209.18    7.70
  -6   8   5  202.98    7.70
   6  -8  -5  206.18    7.30
  -6   8   4   47.10    3.70
  -6   8   4   55.49    4.00
  -6   8   3 1291.57   24.50
  -6   8   3 1328.87   24.20
  -6   8   2   -0.60    1.20
  -6   8   2    0.70    1.50
  -6   8   1  738.73   15.20
  -6   8   1  704.43   15.90
  -6   8   0   51.99    3.50
  -6   8   0   50.39    3.80
  -6   8  -1  236.28    7.20
  -6   8  -1  245.08    8.40
  -6   8  -2  116.79    5.90
  -6   8  -2  104.89    5.60
  -6   8  -2  121.09    4.80
  -6   8  -3  469.55   10.50
  -6   8  -3  468.05   12.70
  -6   8  -3  479.55   12.50
  -6   8  -4   57.99    4.70
  -6   8  -4   59.19    4.50
  -6   8  -5   29.10    4.00
  -6   8  -5   25.60    3.70
  -6   8  -6  100.09    5.80
  -6   8  -6   82.19    5.60
  -6   8  -7    7.70    2.80
  -6   8  -7    1.00    2.00
  -6   8  -7    5.80    2.60
  -6   8  -8   62.09    5.30
  -6   8  -8   66.19    5.10
  -6   8  -8   68.39    5.90
  -6   8  -9   58.19    6.00
  -6   8  -9   55.79    5.80
  -6   9  10   60.29    5.80
   6  -9 -10   60.19    6.00
  -6   9   9    8.90    2.90
   6  -9  -9   20.10    3.70
  -6   9   8   -0.60    1.70
  -6   9   8    0.20    2.10
   6  -9  -8    0.10    1.90
  -6   9   7    3.80    2.30
  -6   9   7    2.80    1.90
   6  -9  -7    3.30    2.20
  -6   9   6   56.09    4.50
  -6   9   6   73.49    4.90
   6  -9  -6   68.99    4.80
  -6   9   5   54.79    4.40
  -6   9   5   48.40    4.20
   6  -9  -5   60.09    4.50
  -6   9   4  732.43   16.50
  -6   9   4  727.63   16.70
  -6   9   3    7.40    2.20
  -6   9   3   10.00    2.50
  -6   9   2  619.74   14.10
  -6   9   2  577.94   14.40
  -6   9   1   40.90    3.90
  -6   9   1   41.30    4.20
  -6   9   0  127.29    6.10
  -6   9   0  124.19    5.50
  -6   9  -1    2.10    1.70
  -6   9  -1    2.40    1.60
  -6   9  -2  621.64   13.30
  -6   9  -2  574.44   14.90
  -6   9  -2  612.74   15.00
  -6   9  -3    2.30    1.80
  -6   9  -3    1.70    2.00
  -6   9  -3    4.10    1.70
  -6   9  -4  220.98    8.80
  -6   9  -4  232.38    8.80
  -6   9  -5   16.90    3.20
  -6   9  -5   11.60    2.90
  -6   9  -6   -0.50    1.90
  -6   9  -6   -0.40    1.80
  -6   9  -7   21.30    3.60
  -6   9  -7   27.80    4.30
  -6   9  -8    7.90    2.70
  -6   9  -8    5.80    3.10
  -6   9  -8    8.00    2.90
  -6   9  -9    7.40    3.50
  -6   9  -9    5.00    2.90
  -6  10   9    6.80    3.20
   6 -10  -9    3.40    2.80
  -6  10   8   -0.70    2.10
  -6  10   8   -3.90    1.80
   6 -10  -8   -2.80    1.70
  -6  10   7   72.89    5.20
  -6  10   7   56.99    4.90
   6 -10  -7   68.69    5.20
  -6  10   6    0.80    2.10
  -6  10   6   -0.30    2.00
   6 -10  -6    2.00    1.90
  -6  10   5  294.47   10.00
  -6  10   5  310.57   10.20
  -6  10   4   58.39    4.80
  -6  10   4   46.60    4.60
  -6  10   3  248.88    9.10
  -6  10   3  256.87    8.90
  -6  10   2   12.40    2.90
  -6  10   2   16.70    3.10
  -6  10   1  216.08    7.80
  -6  10   1  208.98    8.40
  -6  10   0    2.10    1.80
  -6  10   0    8.40    2.30
  -6  10  -1  539.75   14.40
  -6  10  -1  529.15   12.80
  -6  10  -2    0.30    1.70
  -6  10  -2   -2.10    1.70
  -6  10  -2    1.00    1.60
  -6  10  -3  251.47    7.80
  -6  10  -3  251.67    9.60
  -6  10  -3  255.67    9.60
  -6  10  -4   65.09    5.40
  -6  10  -4   53.29    4.60
  -6  10  -5    5.00    2.60
  -6  10  -5    3.70    2.20
  -6  10  -6    3.90    2.60
  -6  10  -6    7.80    3.20
  -6  10  -7    6.60    3.10
  -6  10  -7    3.60    2.40
  -6  10  -8   -1.40    2.30
  -6  10  -8   -0.10    2.70
  -6  10  -8    2.00    2.50
  -6  11   8    5.80    3.00
   6 -11  -8    6.10    2.90
  -6  11   7    2.80    2.70
  -6  11   7    4.70    2.50
   6 -11  -7    3.50    2.50
  -6  11   6  158.98    7.60
  -6  11   6  149.99    7.70
   6 -11  -6  136.09    7.30
  -6  11   5    3.70    2.40
  -6  11   5    2.20    2.30
  -6  11   4  302.37   10.40
  -6  11   4  280.07   10.10
  -6  11   3    1.30    2.10
  -6  11   3    1.00    2.00
  -6  11   2  248.98    9.00
  -6  11   2  214.08    8.80
  -6  11   1   -0.40    1.80
  -6  11   1    0.90    2.10
  -6  11   0  412.96   11.70
  -6  11   0  435.06   13.10
  -6  11  -1   -0.10    1.70
  -6  11  -1   -1.60    2.00
  -6  11  -1    1.90    2.30
  -6  11  -2  185.98    8.50
  -6  11  -2  178.38    7.00
  -6  11  -2  181.78    8.40
  -6  11  -3   52.79    5.40
  -6  11  -3   58.69    5.80
  -6  11  -4   34.20    4.50
  -6  11  -4   29.30    4.50
  -6  11  -5    3.70    2.40
  -6  11  -5    4.10    2.50
  -6  11  -6    4.40    2.90
  -6  11  -6    4.30    2.70
  -6  11  -7   18.30    4.30
  -6  11  -7   18.00    4.00
  -6  12   7   13.40    3.50
  -6  12   7    5.90    2.90
   6 -12  -7    7.60    3.20
  -6  12   6    3.20    2.70
  -6  12   6    3.00    2.60
  -6  12   5  109.59    6.90
  -6  12   5  118.99    7.00
  -6  12   4   11.70    3.20
  -6  12   4   15.50    3.40
  -6  12   3  103.59    6.30
  -6  12   3  105.89    6.50
  -6  12   2    0.10    2.30
  -6  12   2   -1.10    1.90
  -6  12   1  323.37   11.50
  -6  12   1  310.37   10.60
  -6  12   0    1.00    2.10
  -6  12   0    6.40    2.60
  -6  12  -1  189.28    8.80
  -6  12  -1  198.38    7.90
  -6  12  -1  197.38    9.00
  -6  12  -2   -2.00    2.20
  -6  12  -2    0.20    2.30
  -6  12  -2   -0.60    1.70
  -6  12  -3   17.20    3.90
  -6  12  -3   18.90    4.00
  -6  12  -4    5.50    2.90
  -6  12  -4    1.60    2.80
  -6  12  -5   22.00    4.20
  -6  12  -5   29.30    4.70
  -6  12  -6    7.50    3.40
  -6  12  -6    9.50    3.40
  -6  13   6   13.00    3.90
  -6  13   6   20.90    4.20
  -6  13   5   17.50    3.60
  -6  13   5   15.10    3.80
  -6  13   4   38.40    4.80
  -6  13   4   37.40    4.90
  -6  13   3    1.90    2.60
  -6  13   3    2.30    2.40
  -6  13   2  162.18    8.40
  -6  13   2  145.89    7.70
  -6  13   1    2.70    2.50
  -6  13   1    1.90    2.30
  -6  13   0  189.48    8.30
  -6  13   0  178.08    8.80
  -6  13  -1   29.80    4.10
  -6  13  -1   30.10    4.90
  -6  13  -1   24.30    4.20
  -6  13  -2   40.20    5.40
  -6  13  -2   36.10    5.10
  -6  13  -2   39.40    4.40
  -6  13  -3   -1.00    1.90
  -6  13  -3   -0.10    2.10
  -6  13  -4   27.20    4.60
  -6  13  -4   16.90    4.20
  -6  14   3  119.09    7.30
  -6  14   3  129.29    8.00
  -6  14   2   -0.60    2.50
  -6  14   2    1.40    2.40
  -6  14   1   98.39    7.30
  -6  14   1   98.69    6.80
  -6  14   0    3.20    2.60
  -6  14   0    6.20    3.10
  -6  14   0    3.30    2.80
  -6  14  -1   41.10    4.90
  -6  14  -1   39.10    5.40
  -6  14  -1   30.00    4.70
  -6  14  -2   -0.80    2.50
  -6  14  -2    0.00    2.40
   7  14  -2   22.00    3.90
   7  14  -2   21.70    4.00
   7  14  -1    1.10    2.70
   7  14  -1   -2.80    1.70
   7  14   0   -1.90    2.10
   7  13  -5    3.50    2.60
   7  13  -4   12.50    3.50
   7  13  -3   16.50    3.60
   7  13  -3   20.80    3.70
   7  13  -2   11.70    3.30
   7  13  -2   15.70    3.60
   7  13  -1   -0.10    2.30
   7  13  -1    0.70    2.20
   7  13   0    2.30    2.30
  -7 -13  -1    0.10    2.20
   7  13   1   -1.60    2.10
  -7 -13  -2   49.30    4.90
   7  13   2   43.40    5.20
  -7 -13  -3   15.20    3.40
   7  13   3   14.70    3.60
  -7 -12   7  220.58    9.20
   7  12  -7  226.88   10.40
  -7 -12   6    8.90    3.00
   7  12  -6   21.50    4.10
  -7 -12   5   46.80    4.80
   7  12  -5   59.39    6.00
  -7 -12   4    0.80    2.10
   7  12  -4   -1.10    2.10
   7  12  -3   22.50    3.80
   7  12  -3   25.60    4.00
   7  12  -2   17.80    3.40
   7  12  -2   14.20    3.10
   7  12  -1   20.40    3.60
   7  12  -1   22.30    3.40
   7  12   0    5.90    2.40
   7  12   0    5.10    2.60
  -7 -12  -1   40.60    4.20
   7  12   1   31.90    4.50
  -7 -12  -2   66.69    5.00
   7  12   2   65.19    5.60
  -7 -12  -3   65.69    5.20
   7  12   3   71.99    6.00
  -7 -12  -4    2.50    2.30
   7  12   4    0.10    2.10
  -7 -12  -5   60.39    6.00
   7  12   5   55.89    5.80
  -7 -11   8  191.78    8.70
   7  11  -8  160.28    8.90
  -7 -11   7    2.50    2.50
   7  11  -7    1.30    2.50
  -7 -11   6  201.08    8.30
   7  11  -6  212.08    9.30
  -7 -11   5    3.20    2.20
   7  11  -5   11.50    3.20
  -7 -11   4   99.69    5.60
   7  11  -4   92.69    6.00
  -7 -11   3   32.90    3.80
   7  11  -3   28.50    3.90
   7  11  -3   33.90    4.10
  -7 -11   2   53.29    4.20
   7  11  -2   64.69    4.90
   7  11  -2   55.79    4.60
  -7 -11   1    1.90    1.80
   7  11  -1    2.20    2.20
   7  11  -1    1.70    1.90
  -7 -11   0    0.40    1.60
  -7 -11   0    0.70    1.70
   7  11   0    0.80    1.80
   7  11   0   -0.80    2.00
  -7 -11  -1   16.70    2.90
  -7 -11  -1   13.60    2.80
   7  11   1    9.20    2.90
  -7 -11  -2   43.60    5.50
  -7 -11  -2   35.20    4.00
   7  11   2   31.10    4.20
  -7 -11  -3    0.80    1.80
   7  11   3    0.00    2.00
  -7 -11  -4   85.59    5.80
   7  11   4   82.19    5.90
  -7 -11  -5   -1.30    1.90
   7  11   5    0.80    2.30
  -7 -11  -6  182.38    8.70
   7  11   6  201.58    9.10
  -7 -10   9  245.88    9.90
   7  10  -9  249.78   10.40
  -7 -10   8    0.60    2.30
   7  10  -8    0.20    2.50
  -7 -10   7  209.88    8.60
   7  10  -7  232.88    9.50
  -7 -10   6   13.20    2.90
   7  10  -6   15.00    3.30
  -7 -10   5  176.68    7.40
   7  10  -5  165.88    7.60
  -7 -10   4   31.30    3.70
   7  10  -4   33.80    4.00
  -7 -10   3   37.10    3.90
   7  10  -3   34.70    3.80
   7  10  -3   43.60    4.40
  -7 -10   2   64.99    5.20
  -7 -10   2   71.09    4.60
   7  10  -2   66.89    4.80
   7  10  -2   74.29    4.80
  -7 -10   1    0.90    1.60
  -7 -10   1   -1.30    1.60
   7  10  -1    0.10    1.80
   7  10  -1    0.80    1.60
  -7 -10   0    1.10    1.40
  -7 -10   0    1.50    1.70
  -7 -10   0    3.90    2.60
   7  10   0    0.70    1.60
   7  10   0   -2.10    1.70
  -7 -10  -1    8.10    2.30
  -7 -10  -1    8.90    2.20
   7  10   1    6.90    2.10
   7  10   1    4.30    2.30
  -7 -10  -2   14.40    2.70
  -7 -10  -2   16.00    2.80
   7  10   2    8.90    2.50
  -7 -10  -3  101.59    5.60
  -7 -10  -3   93.59    5.50
   7  10   3   99.29    6.00
  -7 -10  -4    1.40    2.10
  -7 -10  -4    1.20    1.90
   7  10   4    1.10    1.90
  -7 -10  -5  305.27   10.50
  -7 -10  -5  307.37   10.30
   7  10   5  297.37   10.50
  -7 -10  -6    4.70    2.70
  -7 -10  -6    2.00    3.50
   7  10   6    4.80    2.60
  -7 -10  -7  178.18    8.70
   7  10   7  175.78    8.20
  -7  -9  10  193.38    9.10
   7   9 -10  220.38    9.90
   7   9 -10  202.08    8.60
  -7  -9   9    6.50    2.80
   7   9  -9   10.10    3.20
   7   9  -9    9.00    3.80
  -7  -9   8  135.29    7.10
   7   9  -8  136.79    7.30
  -7  -9   7    5.80    2.20
   7   9  -7    7.00    2.70
  -7  -9   6  204.98    8.00
  -7  -9   6  218.68    9.30
   7   9  -6  219.08    8.60
  -7  -9   5   42.70    4.40
  -7  -9   5   47.20    4.10
   7   9  -5   49.20    4.80
[truncated: 229,356 more chars]
