# Supplementary material for: Crystal structure of bis­(2-methyl-1H-imidazol-3-ium) μ-oxalato-bis­[n-butyl­tri­chlorido­stannate(IV)]
Source: Acta Crystallogr E Crystallogr Commun. 2016 May 27;72(Pt 6):858–60. doi: 10.1107/S2056989016008434 (PMC4908556; doi:10.1107/S2056989016008434)
Supplement: Supplementary file 2 [file e-72-00858-Isup2.hkl]

data_I                                                                          
_shelx_title ' mbda13_a.res in P2(1)/c'                                         
_shelx_refln_list_code          4                                               
_shelx_F_calc_maximum      226.57                                               
_exptl_crystal_F_000       804.00                                               
_reflns_d_resolution_high  0.7487                                               
                                                                                
loop_                                                                           
 _space_group_symop_operation_xyz                                               
 'x, y, z'                                                                      
 '-x, y+1/2, -z+1/2'                                                            
 '-x, -y, -z'                                                                   
 'x, -y-1/2, z-1/2'                                                             
                                                                                
_cell_length_a    13.4674                                                       
_cell_length_b    11.4709                                                       
_cell_length_c    10.2030                                                       
_cell_angle_alpha  90.000                                                       
_cell_angle_beta  100.453                                                       
_cell_angle_gamma  90.000                                                       
                                                                                
_shelx_F_squared_multiplier     1.000                                           
                                                                                
loop_                                                                           
 _refln_index_h                                                                 
 _refln_index_k                                                                 
 _refln_index_l                                                                 
 _refln_F_squared_calc                                                          
 _refln_F_squared_meas                                                          
 _refln_F_squared_sigma                                                         
 _refln_observed_status                                                         
   2   0   0      38165.36      37563.62       645.42 o                         
   3   0   0      16141.47      16348.36       120.06 o                         
   4   0   0      11344.45      12043.51        86.92 o                         
   5   0   0       9843.65       9244.74        95.78 o                         
   6   0   0        211.90        193.99         5.18 o                         
   7   0   0      13466.73      13200.12        98.51 o                         
   8   0   0       3244.06       3096.54        34.40 o                         
   9   0   0      12637.44      13336.02       117.77 o                         
  10   0   0       8688.26       8908.52        83.94 o                         
  11   0   0       3170.51       3161.26        38.25 o                         
  12   0   0       1740.35       1732.69        26.42 o                         
  13   0   0       2844.24       2991.24        50.98 o                         
  14   0   0       2379.41       2426.00        50.51 o                         
  15   0   0         36.06         36.37        13.64 o                         
  16   0   0       1502.97       1509.55        55.56 o                         
  17   0   0        715.47        686.36        39.90 o                         
   1   1   0         30.72         -0.62         0.95 o                         
   2   1   0       1075.81        989.87         8.96 o                         
   3   1   0        424.96        414.65         4.72 o                         
   4   1   0       3851.06       3921.60        35.20 o                         
   5   1   0        464.47        458.33         6.57 o                         
   6   1   0         58.44         64.68         3.00 o                         
   7   1   0        116.67         96.66         4.00 o                         
   8   1   0        352.20        290.18         5.86 o                         
   9   1   0         12.17         11.15         2.37 o                         
  10   1   0        825.96        823.53        11.50 o                         
  11   1   0        762.77        726.45        11.99 o                         
  12   1   0         34.51         26.74         3.89 o                         
  13   1   0          0.12          1.70         3.81 o                         
  14   1   0         26.55         14.30         5.09 o                         
  15   1   0          4.99          2.19         5.19 o                         
  16   1   0          8.41          1.32         8.34 o                         
  17   1   0         86.60         86.88        13.45 o                         
   0   2   0      37271.13      35162.65       191.16 o                         
   1   2   0       8108.09       8221.41        40.60 o                         
   2   2   0      28520.36      27518.55       181.51 o                         
   3   2   0        386.07        298.10         8.96 o                         
   4   2   0       7872.51       7710.34        52.89 o                         
   5   2   0       2492.01       2251.22        23.02 o                         
   6   2   0       2985.19       3182.39        23.72 o                         
   7   2   0      11512.30      11485.33        78.21 o                         
   8   2   0        448.32        398.70         7.60 o                         
   9   2   0      10880.71      10968.50        77.21 o                         
  10   2   0       3862.39       3905.36        30.07 o                         
  11   2   0       2666.61       2738.64        34.21 o                         
  12   2   0       2041.93       2013.91        28.45 o                         
  13   2   0        843.71        825.47        21.95 o                         
  14   2   0       2636.52       2657.68        41.83 o                         
  15   2   0         63.07         54.55         7.97 o                         
  16   2   0        891.58        953.49        78.79 o                         
  17   2   0        360.66        382.60        18.27 o                         
   1   3   0       2868.81       3072.32        14.30 o                         
   2   3   0         17.18         18.01         3.00 o                         
   3   3   0       3155.57       3065.06        20.73 o                         
   4   3   0       3726.88       3679.79        22.36 o                         
   5   3   0       1990.75       2132.50        17.26 o                         
   6   3   0       6241.36       6328.97        43.45 o                         
   7   3   0        583.61        589.27         8.31 o                         
   8   3   0       1874.98       1904.67        18.53 o                         
   9   3   0          5.28          6.94         2.35 o                         
  10   3   0        199.05        171.46         5.65 o                         
  11   3   0         10.19         11.40         3.24 o                         
  12   3   0         71.32         59.18         4.79 o                         
  13   3   0        903.23        899.73        14.71 o                         
  14   3   0         60.31         55.11         6.69 o                         
  15   3   0        698.76        708.88        20.78 o                         
  16   3   0         48.75         31.23         7.76 o                         
  17   3   0        210.26        212.32        25.00 o                         
   0   4   0        304.97        360.43        12.06 o                         
   1   4   0        850.82        958.93         6.33 o                         
   2   4   0       6463.08       6223.26        31.80 o                         
   3   4   0       2359.13       2357.83        13.90 o                         
   4   4   0       6115.46       5953.19        31.63 o                         
   5   4   0       8409.92       8319.05        55.64 o                         
   6   4   0       2126.87       2092.59        16.72 o                         
   7   4   0       6060.93       6033.16        45.37 o                         
   8   4   0        142.19        138.19         4.46 o                         
   9   4   0       2756.21       2739.78        42.12 o                         
  10   4   0        169.24        154.74         5.62 o                         
  11   4   0        722.81        690.01        13.02 o                         
  12   4   0       1514.10       1487.26        20.49 o                         
  13   4   0        126.25        109.18         8.34 o                         
  14   4   0       1778.40       1750.55        25.44 o                         
  15   4   0         76.44         52.55        10.00 o                         
  16   4   0        740.09        774.91        31.11 o                         
  17   4   0         65.62         54.29         9.37 o                         
   1   5   0       4003.88       3948.76        20.19 o                         
   2   5   0       2482.65       2606.10        15.25 o                         
   3   5   0       5068.69       5012.02        25.88 o                         
   4   5   0       7010.52       7299.34        38.50 o                         
   5   5   0       6602.20       6742.15        39.23 o                         
   6   5   0      12814.97      13164.29        89.96 o                         
   7   5   0        418.25        394.64        11.73 o                         
   8   5   0       8212.93       8180.55        58.23 o                         
   9   5   0         39.34         35.75         2.92 o                         
  10   5   0       2926.29       2923.38        24.37 o                         
  11   5   0       3060.86       3058.18        42.40 o                         
  12   5   0         94.02         85.18         8.77 o                         
  13   5   0       2329.22       2381.20        33.49 o                         
  14   5   0         31.96         24.27         9.16 o                         
  15   5   0       1416.79       1470.79        34.97 o                         
  16   5   0        155.14        146.07        12.92 o                         
   0   6   0       5471.30       5135.67        38.34 o                         
   1   6   0        538.88        547.39         5.62 o                         
   2   6   0       6144.36       6035.10        31.03 o                         
   3   6   0       7260.75       7075.70        38.13 o                         
   4   6   0       5618.07       5544.78        31.66 o                         
   5   6   0      17652.86      17912.73        93.45 o                         
   6   6   0          2.16          5.65         1.87 o                         
   7   6   0       2916.90       2891.88        21.27 o                         
   8   6   0        100.79        101.29         4.44 o                         
   9   6   0       1151.61       1119.93        13.14 o                         
  10   6   0        112.16         95.55         5.81 o                         
  11   6   0        565.37        519.04        12.61 o                         
  12   6   0        939.58        887.62        19.42 o                         
  13   6   0          8.03         13.08         6.58 o                         
  14   6   0        967.42        963.73        24.89 o                         
  15   6   0          0.02          2.56         6.40 o                         
  16   6   0        913.09        936.35        22.59 o                         
   1   7   0      10752.32      10769.08        55.22 o                         
   2   7   0       2981.31       3068.44        21.59 o                         
   3   7   0       3276.53       3298.39        22.71 o                         
   4   7   0       5833.14       5926.25        35.94 o                         
   5   7   0         27.56         23.59         1.84 o                         
   6   7   0       3356.07       3374.09        30.27 o                         
   7   7   0         57.11         37.60         3.33 o                         
   8   7   0       1208.82       1178.16        14.16 o                         
   9   7   0        404.66        368.75         9.68 o                         
  10   7   0       1105.91       1025.88        17.02 o                         
  11   7   0        781.27        748.01        19.30 o                         
  12   7   0        442.48        414.66        16.23 o                         
  13   7   0        742.07        714.03        22.64 o                         
  14   7   0         70.61         69.08        14.50 o                         
  15   7   0        514.70        526.40        20.52 o                         
   0   8   0         35.74         40.50         8.75 o                         
   1   8   0         20.75         20.33         1.96 o                         
   2   8   0        649.09        605.90         8.36 o                         
   3   8   0        317.76        313.08         7.83 o                         
   4   8   0       1819.05       1842.63        15.91 o                         
   5   8   0       1242.82       1224.93        14.07 o                         
   6   8   0        270.89        259.18         6.72 o                         
   7   8   0       1150.25       1130.09        14.03 o                         
   8   8   0        101.60         72.66         4.62 o                         
   9   8   0       1104.05       1073.45        18.61 o                         
  10   8   0         69.12         60.05         5.80 o                         
  11   8   0        475.20        413.18        16.09 o                         
  12   8   0        779.06        718.84        21.12 o                         
  13   8   0         31.29         27.79         7.66 o                         
  14   8   0        231.36        190.20        23.40 o                         
  15   8   0          1.09         -1.01         5.94 o                         
   1   9   0       3636.93       3750.34        28.33 o                         
   2   9   0         40.62         27.17         2.76 o                         
   3   9   0       2969.37       2933.40        22.44 o                         
   4   9   0        776.96        756.57        13.37 o                         
   5   9   0        168.54        147.11         5.94 o                         
   6   9   0        658.57        605.16        12.47 o                         
   7   9   0         21.69         17.23         3.37 o                         
   8   9   0       1813.62       1851.30        19.95 o                         
   9   9   0        450.00        435.88        13.21 o                         
  10   9   0       1584.22       1654.86        46.23 o                         
  11   9   0        570.17        564.92        24.81 o                         
  12   9   0        648.68        631.32        22.26 o                         
  13   9   0        725.45        742.42        23.17 o                         
  14   9   0         30.88         32.86         8.61 o                         
   0  10   0        267.66        264.55        11.27 o                         
   1  10   0        154.22        138.03         7.11 o                         
   2  10   0         28.89         21.84         3.50 o                         
   3  10   0          6.35          5.35         2.60 o                         
   4  10   0        152.93        135.41         8.07 o                         
   5  10   0        126.66        114.89         5.88 o                         
   6  10   0         29.90         24.00         3.69 o                         
   7  10   0          5.71          3.80         3.31 o                         
   8  10   0          1.44          0.81         3.55 o                         
   9  10   0         49.21         42.32         6.62 o                         
  10  10   0         38.11         28.04         7.55 o                         
  11  10   0         32.73         30.03         7.76 o                         
  12  10   0          2.35         -2.43         6.45 o                         
  13  10   0          3.13          5.36         7.23 o                         
   1  11   0       3973.26       3995.35        32.63 o                         
   2  11   0        211.87        196.31         8.22 o                         
   3  11   0       2051.47       2097.10        26.20 o                         
   4  11   0        926.33        907.05        16.67 o                         
   5  11   0        566.01        543.42        12.83 o                         
   6  11   0       1966.45       2114.78        29.60 o                         
   7  11   0          0.79          1.46         3.70 o                         
   8  11   0       2028.02       2130.29        28.08 o                         
   9  11   0        321.07        356.96        14.56 o                         
  10  11   0       1297.77       1413.49        30.64 o                         
  11  11   0        808.89        880.72        24.89 o                         
  12  11   0        339.46        315.11        17.47 o                         
   0  12   0         54.02         61.98        10.21 o                         
   1  12   0          4.14          0.47         3.30 o                         
   2  12   0         22.05         16.92         5.09 o                         
   3  12   0         28.18         28.95         5.78 o                         
   4  12   0         93.56         91.18         9.55 o                         
   5  12   0         93.18         82.98         9.40 o                         
   6  12   0         21.55         23.29         5.94 o                         
   7  12   0         35.79         23.60         6.30 o                         
   8  12   0         47.63         48.02         8.97 o                         
   9  12   0         62.52         37.43         8.84 o                         
  10  12   0         27.32         28.57         9.12 o                         
   1  13   0       1483.34       1497.07        23.19 o                         
   2  13   0        569.25        582.11        14.77 o                         
   3  13   0        480.15        465.31        13.66 o                         
   4  13   0        669.17        700.16        16.33 o                         
   5  13   0        180.59        141.59         9.14 o                         
   6  13   0        864.96        935.34        25.95 o                         
   7  13   0          0.08          7.50         6.98 o                         
   8  13   0        620.51        626.23        19.01 o                         
   9  13   0         77.98         59.47         8.57 o                         
   0  14   0          4.21         -2.02         7.50 o                         
   1  14   0          2.65          6.10         5.05 o                         
   2  14   0         43.38         38.10         6.49 o                         
   3  14   0         55.20         38.89         6.57 o                         
   4  14   0         33.56         18.31         5.71 o                         
   5  14   0        170.09        161.09        10.32 o                         
   6  14   0         11.41         19.62         6.88 o                         
   7  14   0          3.28         -1.13         5.77 o                         
   1  15   0         52.83         53.05         7.78 o                         
   2  15   0         24.91         20.01         6.02 o                         
   3  15   0         49.92         48.98         7.17 o                         
 -17   1   1        948.76        984.04        72.48 o                         
 -16   1   1        715.31        723.94        63.62 o                         
 -15   1   1        504.34        452.57        54.30 o                         
 -14   1   1       2446.27       2524.65        38.76 o                         
 -13   1   1        704.13        675.31        15.09 o                         
 -12   1   1       2504.10       2467.31        31.28 o                         
 -11   1   1       1818.57       1888.08        27.82 o                         
 -10   1   1       7793.52       7849.13        52.44 o                         
  -9   1   1       9106.67       9328.98        66.02 o                         
  -8   1   1      12181.69      12228.79        79.03 o                         
  -7   1   1      27090.48      28024.47       171.69 o                         
  -6   1   1       1299.79       1118.44        10.45 o                         
  -5   1   1      25864.19      26112.45       153.14 o                         
  -4   1   1       1940.20       1819.78        12.83 o                         
  -3   1   1      10391.99      10606.42        50.27 o                         
  -2   1   1      28149.72      27656.97       266.58 o                         
  -1   1   1       3249.49       3449.85        23.71 o                         
   0   1   1      51331.80      48141.95       739.56 o                         
   1   1   1         96.74         68.51         2.14 o                         
   2   1   1      32156.72      31675.30       220.73 o                         
   3   1   1        437.26        421.94         4.98 o                         
   4   1   1      17306.98      17170.50       129.00 o                         
   5   1   1       4112.51       4005.45        29.85 o                         
   6   1   1       7849.87       8196.11        51.55 o                         
   7   1   1      12763.12      13154.22        87.44 o                         
   8   1   1         45.73         41.76         2.86 o                         
   9   1   1      11763.97      12049.02        91.75 o                         
  10   1   1       2388.92       2321.02        18.35 o                         
  11   1   1       5644.70       5671.10        39.46 o                         
  12   1   1       1241.17       1222.81        14.49 o                         
  13   1   1       4506.97       4626.72        43.24 o                         
  14   1   1       3395.77       3510.80        42.37 o                         
  15   1   1        207.42        214.90        17.13 o                         
  16   1   1       1401.30       1361.24        38.19 o                         
  17   1   1        151.69        151.26        16.60 o                         
 -17   2   1         95.58         76.40        10.21 o                         
 -16   2   1         89.64         97.28        16.16 o                         
 -15   2   1        282.15        274.72        17.72 o                         
 -14   2   1         66.51         59.10         7.73 o                         
 -13   2   1        169.84        162.49        10.64 o                         
 -12   2   1         14.04          9.17         3.16 o                         
 -11   2   1        314.80        299.66        10.72 o                         
 -10   2   1        124.49         89.89         4.49 o                         
  -9   2   1         37.64         29.47         4.16 o                         
  -8   2   1        128.10        144.80         4.38 o                         
  -7   2   1        368.88        326.14         5.62 o                         
  -6   2   1       1690.76       1659.58        13.25 o                         
  -5   2   1       4948.68       5023.23        26.55 o                         
  -4   2   1       1021.77        963.26         7.14 o                         
  -3   2   1       6575.91       6848.18        35.23 o                         
  -2   2   1       5108.90       4943.32        27.05 o                         
  -1   2   1       6645.81       6880.26        30.19 o                         
   0   2   1        176.35        178.12         2.98 o                         
   1   2   1       7204.63       7098.80        33.25 o                         
   2   2   1      12712.81      13206.51        81.93 o                         
   3   2   1      17512.66      17764.13       104.15 o                         
   4   2   1       5140.84       5085.57        38.46 o                         
   5   2   1       3814.96       4001.78        37.13 o                         
   6   2   1        263.81        279.34         6.71 o                         
   7   2   1         67.09         76.25         7.28 o                         
   8   2   1         32.01         29.76         4.04 o                         
   9   2   1        527.35        485.10         8.81 o                         
  10   2   1        199.48        196.62         6.11 o                         
  11   2   1          6.66          2.57         2.34 o                         
  12   2   1        112.46        111.71         5.40 o                         
  13   2   1         26.47         25.36         4.47 o                         
  14   2   1          6.93          1.51         4.51 o                         
  15   2   1        312.20        320.06        23.74 o                         
  16   2   1         71.42         56.84        11.05 o                         
  17   2   1        272.42        226.84        15.08 o                         
 -17   3   1        549.46        612.15        26.88 o                         
 -16   3   1       1266.87       1265.70        28.50 o                         
 -15   3   1        104.46         86.29         8.06 o                         
 -14   3   1       3045.61       3093.30        41.41 o                         
 -13   3   1        291.34        277.83        12.04 o                         
 -12   3   1       2300.29       2228.40        25.45 o                         
 -11   3   1       3324.92       3340.51        32.23 o                         
 -10   3   1       1790.71       1735.53        17.35 o                         
  -9   3   1      12287.12      12890.34        80.85 o                         
  -8   3   1        644.34        662.32        12.58 o                         
  -7   3   1       6230.27       6038.44        57.87 o                         
  -6   3   1        823.14        708.59         7.88 o                         
  -5   3   1       4276.66       4298.88        32.45 o                         
  -4   3   1       4726.01       4801.24        25.43 o                         
  -3   3   1        457.43        400.49         4.01 o                         
  -2   3   1         11.64         11.95         1.56 o                         
  -1   3   1       4469.25       4452.12        20.78 o                         
   0   3   1      18409.05      18470.26        79.61 o                         
   1   3   1       6036.90       6119.88        30.96 o                         
   2   3   1       4004.83       3881.88        27.55 o                         
   3   3   1        713.71        677.44         6.02 o                         
   4   3   1      16803.17      17349.13        88.67 o                         
   5   3   1       8714.89       8814.23        60.64 o                         
   6   3   1       1339.16       1318.02        13.09 o                         
   7   3   1      11749.01      11847.17        74.66 o                         
   8   3   1        123.95         97.86         4.41 o                         
   9   3   1       7506.91       7671.99        58.04 o                         
  10   3   1       2969.71       3031.08        28.01 o                         
  11   3   1        773.71        795.14        11.43 o                         
  12   3   1       2090.22       2095.24        21.05 o                         
  13   3   1        265.43        259.14         7.32 o                         
  14   3   1       1221.42       1215.84        23.36 o                         
  15   3   1          0.28          7.83         4.83 o                         
  16   3   1        594.37        582.16        20.11 o                         
  17   3   1         29.70         30.41        10.14 o                         
 -17   4   1        224.65        235.93        21.44 o                         
 -16   4   1        162.07        140.29        15.25 o                         
 -15   4   1       1084.06       1150.95        62.88 o                         
 -14   4   1        259.84        246.19        11.74 o                         
 -13   4   1       3910.06       4176.87        68.67 o                         
 -12   4   1        109.93        101.00         7.40 o                         
 -11   4   1       1006.84       1044.24        28.00 o                         
 -10   4   1        331.17        318.25         8.32 o                         
  -9   4   1        594.37        584.73         9.52 o                         
  -8   4   1       1168.50       1129.98        15.54 o                         
  -7   4   1        342.09        320.38         6.08 o                         
  -6   4   1       2923.99       2856.27        27.64 o                         
  -5   4   1       2648.43       2685.39        17.49 o                         
  -4   4   1       4564.70       4511.84        22.32 o                         
  -3   4   1       1123.59       1215.68         8.63 o                         
  -2   4   1       9958.84       9914.85        42.56 o                         
  -1   4   1          4.62          7.18         1.00 o                         
   0   4   1      20235.92      20667.71        88.49 o                         
   1   4   1      10017.52      10363.96        50.99 o                         
   2   4   1         61.88         49.17         2.14 o                         
   3   4   1      10932.50      11200.34        62.51 o                         
   4   4   1       5605.58       5742.78        32.48 o                         
   5   4   1       2610.52       2496.48        18.79 o                         
   6   4   1       6352.60       6117.52        38.76 o                         
   7   4   1       1846.67       1814.62        17.31 o                         
   8   4   1       7959.60       8117.31        82.04 o                         
   9   4   1        117.91         96.32         5.04 o                         
  10   4   1       1931.84       1972.99        19.06 o                         
  11   4   1        524.56        496.83         9.33 o                         
  12   4   1         18.85         17.63         3.40 o                         
  13   4   1        684.65        707.14        11.49 o                         
  14   4   1         40.43         35.25         4.70 o                         
  15   4   1        571.03        577.20        17.72 o                         
  16   4   1          9.51         16.09         9.22 o                         
 -16   5   1        831.73        844.28        25.34 o                         
 -15   5   1          2.46          0.48         6.14 o                         
 -14   5   1       1041.03       1027.83        31.07 o                         
 -13   5   1         18.74          6.80         6.14 o                         
 -12   5   1       2048.34       2075.65        34.28 o                         
 -11   5   1         17.55          7.45         3.93 o                         
 -10   5   1       1576.38       1575.52        19.19 o                         
  -9   5   1       1640.62       1626.39        21.87 o                         
  -8   5   1          1.02          3.55         1.99 o                         
  -7   5   1       4331.47       4260.12        29.39 o                         
  -6   5   1          3.74         12.96         1.62 o                         
  -5   5   1      13183.58      13090.85        61.48 o                         
  -4   5   1       1917.08       1847.93        13.01 o                         
  -3   5   1      14265.11      13838.58        77.44 o                         
  -2   5   1       8150.97       8356.46        38.95 o                         
  -1   5   1       3219.63       3116.30        15.96 o                         
   0   5   1      10359.56      10752.36        56.79 o                         
   1   5   1        599.98        615.38         5.85 o                         
   2   5   1       4661.18       4611.04        35.42 o                         
   3   5   1       5509.56       5619.05        32.93 o                         
   4   5   1       1034.57       1013.01        12.18 o                         
   5   5   1       8828.79       9002.06        53.93 o                         
   6   5   1        311.59        292.46         6.74 o                         
   7   5   1       2354.45       2217.31        18.93 o                         
   8   5   1        605.43        599.98         9.70 o                         
   9   5   1       1854.82       1790.08        19.15 o                         
  10   5   1          8.10         10.96         2.82 o                         
  11   5   1       1905.22       1932.86        25.60 o                         
  12   5   1        538.48        489.12        11.05 o                         
  13   5   1        216.61        251.31        11.20 o                         
  14   5   1        874.94        874.54        20.37 o                         
  15   5   1         15.36          3.99         5.52 o                         
  16   5   1        855.11        873.22        24.84 o                         
 -16   6   1        168.91        165.35        14.17 o                         
 -15   6   1        591.18        587.35        20.76 o                         
 -14   6   1        169.61        148.71        12.55 o                         
 -13   6   1       2051.96       2107.03        36.90 o                         
 -12   6   1        175.94        140.95         9.56 o                         
 -11   6   1       1344.14       1379.87        38.86 o                         
 -10   6   1        132.92        124.88        10.37 o                         
  -9   6   1       1367.15       1406.46        16.99 o                         
  -8   6   1       3454.83       3509.21        26.37 o                         
  -7   6   1        785.76        799.00         8.91 o                         
  -6   6   1       7950.06       8197.13        41.21 o                         
  -5   6   1        229.27        200.30         5.44 o                         
  -4   6   1      10687.99      10624.13        54.64 o                         
  -3   6   1       4229.02       4239.38        25.00 o                         
  -2   6   1       2616.66       2455.88        15.64 o                         
  -1   6   1       5461.02       5704.17        28.18 o                         
   0   6   1       2057.50       2071.14        12.83 o                         
   1   6   1       8991.29       9069.93        46.74 o                         
   2   6   1         19.15         23.39         3.45 o                         
   3   6   1      12432.88      12619.98        72.57 o                         
   4   6   1       4922.31       5011.45        33.44 o                         
   5   6   1       1972.57       1979.63        19.26 o                         
   6   6   1       3892.54       3813.85        28.00 o                         
   7   6   1       1560.61       1566.33        16.84 o                         
   8   6   1       2033.50       2008.98        20.17 o                         
   9   6   1          0.39          4.31         2.70 o                         
  10   6   1       2302.47       2287.53        29.23 o                         
  11   6   1        508.69        501.57        12.28 o                         
  12   6   1        892.32        915.83        19.30 o                         
  13   6   1       1234.92       1289.28        24.01 o                         
  14   6   1        148.87        110.94         9.27 o                         
  15   6   1        899.36        930.69        21.66 o                         
 -15   7   1         14.66         14.53         9.43 o                         
 -14   7   1        643.22        704.98        22.29 o                         
 -13   7   1         73.85         65.30        12.65 o                         
 -12   7   1       1453.45       1503.18        30.34 o                         
 -11   7   1         24.19         19.86         4.62 o                         
 -10   7   1        776.00        736.07        20.01 o                         
  -9   7   1         67.73         62.67         5.53 o                         
  -8   7   1        646.50        624.66        12.41 o                         
  -7   7   1        986.73        882.46        11.61 o                         
  -6   7   1         22.81         20.39         3.14 o                         
  -5   7   1       5559.25       5394.70        33.65 o                         
  -4   7   1        513.27        518.49         7.34 o                         
  -3   7   1       8511.81       8719.27        53.07 o                         
  -2   7   1       3997.98       4113.05        28.45 o                         
  -1   7   1       2199.52       2138.69        14.15 o                         
   0   7   1        516.35        495.00         5.80 o                         
   1   7   1       2875.31       2973.57        19.27 o                         
   2   7   1       5792.57       5923.73        35.19 o                         
   3   7   1       1657.79       1591.62        15.00 o                         
   4   7   1       1965.41       1967.55        17.60 o                         
   5   7   1       3103.78       3057.71        25.00 o                         
   6   7   1        253.47        230.11         5.99 o                         
   7   7   1       1834.61       1771.61        27.38 o                         
   8   7   1        678.57        670.20        10.61 o                         
   9   7   1       1759.06       1763.44        22.46 o                         
  10   7   1        412.16        384.69        14.03 o                         
  11   7   1       1426.19       1391.90        23.31 o                         
  12   7   1        295.67        278.02        12.26 o                         
  13   7   1         62.97         67.21         7.82 o                         
  14   7   1        480.29        475.56        15.92 o                         
  15   7   1          0.59          3.79         7.08 o                         
 -15   8   1        438.61        425.54        19.37 o                         
 -14   8   1          9.11          5.52         6.78 o                         
 -13   8   1        456.26        433.59        18.13 o                         
 -12   8   1        281.57        262.19        15.33 o                         
 -11   8   1        926.28        919.01        19.42 o                         
 -10   8   1       1940.31       1976.71        25.60 o                         
  -9   8   1        603.52        595.70        13.32 o                         
  -8   8   1       2158.60       2218.08        22.99 o                         
  -7   8   1        115.16        109.13         5.26 o                         
  -6   8   1       3637.53       3613.71        28.55 o                         
  -5   8   1        313.35        326.24         6.45 o                         
  -4   8   1       2827.33       2813.93        23.87 o                         
  -3   8   1       5028.91       5034.60        39.01 o                         
  -2   8   1         70.87         62.33         3.41 o                         
  -1   8   1       6835.46       7103.39        60.05 o                         
   0   8   1        958.05        936.36         8.82 o                         
   1   8   1       4528.46       4533.39        26.11 o                         
   2   8   1        772.42        748.26         8.60 o                         
   3   8   1       2252.62       2253.66        19.67 o                         
   4   8   1        866.97        826.94        11.04 o                         
   5   8   1       1364.65       1343.60        14.84 o                         
   6   8   1       1165.20       1156.50        15.65 o                         
   7   8   1        112.93        102.53         5.26 o                         
   8   8   1        988.78        974.88        13.35 o                         
   9   8   1         66.30         54.86         5.30 o                         
  10   8   1       1320.45       1349.31        26.89 o                         
  11   8   1        812.90        810.19        21.53 o                         
  12   8   1        572.11        572.03        19.47 o                         
  13   8   1        697.96        719.90        19.18 o                         
  14   8   1        151.59        128.42        12.30 o                         
 -14   9   1        144.61        112.96        12.01 o                         
 -13   9   1         39.96         43.22         8.83 o                         
 -12   9   1        291.67        251.12        15.45 o                         
 -11   9   1        323.67        308.72        12.90 o                         
 -10   9   1         12.96          7.15         5.05 o                         
  -9   9   1         61.36         49.80         5.88 o                         
  -8   9   1        115.66        113.61         6.63 o                         
  -7   9   1         25.35         30.04         3.67 o                         
  -6   9   1        204.74        200.43         6.82 o                         
  -5   9   1          6.79          5.21         2.97 o                         
  -4   9   1        452.50        421.09         8.03 o                         
  -3   9   1         20.75         15.97         2.68 o                         
  -2   9   1         21.25         18.97         2.57 o                         
  -1   9   1          3.76          6.27         2.21 o                         
   0   9   1         47.71         29.29         2.84 o                         
   1   9   1        413.44        397.82         7.16 o                         
   2   9   1        362.81        366.98         7.49 o                         
   3   9   1          0.35         -0.33         2.40 o                         
   4   9   1        238.21        229.75         6.60 o                         
   5   9   1        696.27        647.69        11.41 o                         
   6   9   1          6.42          6.90         2.93 o                         
   7   9   1        267.05        254.57         7.59 o                         
   8   9   1          1.41         -0.32         3.06 o                         
   9   9   1        173.60        147.10         8.25 o                         
  10   9   1         29.87         33.34         6.98 o                         
  11   9   1         21.04         19.71         6.21 o                         
  12   9   1        104.43        109.92        12.25 o                         
  13   9   1         22.83         26.21         7.80 o                         
  14   9   1          6.71         -4.55        11.62 o                         
 -13  10   1        710.48        728.08        23.56 o                         
 -12  10   1        254.17        210.60        14.46 o                         
 -11  10   1       1130.69       1193.01        27.96 o                         
 -10  10   1       1866.58       1944.90        32.59 o                         
  -9  10   1        365.35        364.79        19.47 o                         
  -8  10   1       2601.67       2771.28        31.74 o                         
  -7  10   1          0.11         -0.35         3.48 o                         
  -6  10   1       1003.89       1028.74        15.76 o                         
  -5  10   1         22.65         16.40         3.59 o                         
  -4  10   1       1057.68       1068.50        19.73 o                         
  -3  10   1       1203.10       1201.68        14.27 o                         
  -2  10   1        449.58        436.51         8.84 o                         
  -1  10   1       2735.03       2769.74        24.51 o                         
   0  10   1         66.23         70.86         5.16 o                         
   1  10   1       3653.84       3781.36        30.58 o                         
   2  10   1         10.18          7.43         3.11 o                         
   3  10   1       3376.12       3518.29        29.55 o                         
   4  10   1         71.74         78.70         5.01 o                         
   5  10   1       2760.99       2845.82        30.86 o                         
   6  10   1       2511.38       2650.55        24.91 o                         
   7  10   1         48.15         36.60         4.70 o                         
   8  10   1       2165.58       2221.60        27.56 o                         
   9  10   1        334.99        358.49        12.05 o                         
  10  10   1       1294.52       1329.10        25.06 o                         
  11  10   1        652.68        643.76        18.43 o                         
  12  10   1        437.94        448.89        16.89 o                         
  13  10   1        528.67        499.94        21.09 o                         
 -12  11   1         28.95         31.05         9.46 o                         
 -11  11   1         33.33         34.10         8.49 o                         
 -10  11   1         31.92         28.06         7.84 o                         
  -9  11   1          3.60         -0.71         5.35 o                         
  -8  11   1          4.86          3.49         4.66 o                         
  -7  11   1          5.31         11.39         4.56 o                         
  -6  11   1          0.00          2.51         4.02 o                         
  -5  11   1          1.66         -3.52         3.52 o                         
  -4  11   1         17.28         10.18         4.00 o                         
  -3  11   1        135.54        116.58         7.54 o                         
  -2  11   1         44.95         42.26         4.26 o                         
  -1  11   1        316.71        293.34         9.86 o                         
   0  11   1         26.81         24.41         3.78 o                         
   1  11   1        265.58        241.38        11.06 o                         
   2  11   1         61.51         50.42         4.67 o                         
   3  11   1         40.26         36.27         4.34 o                         
   4  11   1        166.28        127.45         6.59 o                         
   5  11   1        298.20        300.63         9.49 o                         
   6  11   1          0.58          2.75         3.87 o                         
   7  11   1         87.66         68.21         6.05 o                         
   8  11   1         16.86         12.07         4.57 o                         
   9  11   1        113.30         77.02         7.46 o                         
  10  11   1          0.45          2.01         5.90 o                         
  11  11   1          2.62         -3.04         5.74 o                         
  12  11   1          0.46         -1.01        11.62 o                         
 -11  12   1        472.39        481.31        19.88 o                         
 -10  12   1        230.29        208.87        23.63 o                         
  -9  12   1        651.60        689.54        19.19 o                         
  -8  12   1       1137.23       1126.30        23.28 o                         
  -7  12   1        131.87        111.82         9.19 o                         
  -6  12   1       1519.98       1582.67        26.95 o                         
  -5  12   1          0.74          3.38         5.03 o                         
  -4  12   1       1925.34       2019.73        30.23 o                         
  -3  12   1        497.21        439.95        15.89 o                         
  -2  12   1       1093.93       1124.55        21.57 o                         
  -1  12   1       2206.93       2301.78        26.76 o                         
   0  12   1        169.95        181.75        12.38 o                         
   1  12   1       2169.46       2156.46        24.90 o                         
   2  12   1         27.02         18.76         4.61 o                         
   3  12   1       1821.45       1952.55        26.14 o                         
   4  12   1        354.79        347.59        11.65 o                         
   5  12   1        877.72        936.90        16.32 o                         
   6  12   1        889.58        973.70        18.81 o                         
   7  12   1        169.99        176.11        11.95 o                         
   8  12   1       1017.07       1103.82        23.86 o                         
   9  12   1         12.19         15.21         6.53 o                         
  10  12   1        616.27        718.23        25.45 o                         
  -9  13   1         21.32         18.79         7.97 o                         
  -8  13   1         55.27         58.15         8.82 o                         
  -7  13   1          0.36          1.47         5.67 o                         
  -6  13   1         11.32         12.64         6.11 o                         
  -5  13   1         92.21         69.27         8.19 o                         
  -4  13   1        151.36        135.88        10.40 o                         
  -3  13   1          6.67         -0.87         5.20 o                         
  -2  13   1         40.60         19.85         5.99 o                         
  -1  13   1         16.58         16.00         5.80 o                         
   0  13   1         46.41         16.12         5.09 o                         
   1  13   1         23.21         15.61         5.12 o                         
   2  13   1          9.46          8.01         4.75 o                         
   3  13   1         61.55         45.11         7.44 o                         
   4  13   1          4.81          6.94         4.69 o                         
   5  13   1        401.50        375.12        14.61 o                         
   6  13   1        146.79        143.80         9.96 o                         
   7  13   1          5.38         -2.57         4.85 o                         
   8  13   1          2.76         -5.63         5.63 o                         
   9  13   1         27.60         23.23        14.14 o                         
  -7  14   1          1.73         -1.09         5.61 o                         
  -6  14   1        509.86        537.03        21.65 o                         
  -5  14   1        132.30        124.70        10.92 o                         
  -4  14   1        295.57        317.97        14.78 o                         
  -3  14   1        157.30        167.88        11.40 o                         
  -2  14   1        274.26        275.56        14.01 o                         
  -1  14   1        439.66        474.17        18.93 o                         
   0  14   1          0.07         -4.91         4.91 o                         
   1  14   1        436.81        441.93        13.58 o                         
   2  14   1        106.17        106.00         8.46 o                         
   3  14   1        260.38        238.77        11.77 o                         
   4  14   1        275.32        257.57        20.11 o                         
   5  14   1         67.21         59.96         8.39 o                         
   6  14   1        231.34        196.53        12.70 o                         
  -3  15   1        103.68         88.81         8.41 o                         
  -2  15   1        106.98        102.90         9.97 o                         
  -1  15   1         19.83         17.94         6.45 o                         
   0  15   1        149.15        129.97        10.53 o                         
   1  15   1         24.06         19.95         6.60 o                         
   2  15   1         73.59         60.16         7.43 o                         
   3  15   1         50.66         56.15        10.70 o                         
 -17   0   2       1050.77       1085.33        48.49 o                         
 -16   0   2        355.21        327.24        27.27 o                         
 -15   0   2       1193.94       1291.85        48.49 o                         
 -14   0   2        913.58        899.45        38.89 o                         
 -13   0   2        739.42        728.46        23.70 o                         
 -12   0   2       2190.92       2282.48        39.77 o                         
 -11   0   2         22.50         31.24        10.10 o                         
 -10   0   2      10109.08      10547.10       105.55 o                         
  -9   0   2       6759.21       7166.28        57.10 o                         
  -8   0   2       6067.04       5894.03        61.30 o                         
  -7   0   2      16894.37      16716.00       201.86 o                         
  -6   0   2       6092.70       6227.60        56.00 o                         
  -5   0   2      35817.01      36182.06       706.28 o                         
  -4   0   2         89.50        101.96         3.02 o                         
  -3   0   2       4895.41       4769.10        28.68 o                         
  -2   0   2      10039.96      10564.67        67.85 o                         
  -1   0   2      36475.18      34981.04       253.75 o                         
   0   0   2      37640.14      35836.95       274.04 o                         
   1   0   2       2575.31       2615.74        16.33 o                         
   2   0   2      19214.25      19084.98       122.94 o                         
   3   0   2       1143.04       1261.16        14.77 o                         
   4   0   2      22859.87      22925.92       189.49 o                         
   5   0   2        112.43         99.24         4.55 o                         
   6   0   2      16511.88      16538.41       164.62 o                         
   7   0   2        887.16        865.53        14.28 o                         
   8   0   2       3763.15       3808.72        40.56 o                         
   9   0   2       5746.81       5561.40        56.02 o                         
  10   0   2         26.30         14.56         5.34 o                         
  11   0   2       4941.31       4991.44        47.28 o                         
  12   0   2        866.28        783.35        18.71 o                         
  13   0   2       4414.51       4666.20        95.56 o                         
  14   0   2       2852.15       2830.12        62.86 o                         
  15   0   2        645.97        679.79        38.39 o                         
  16   0   2       1931.02       2211.56        71.72 o                         
 -17   1   2          2.19          0.98         8.70 o                         
 -16   1   2         43.37         46.70         9.98 o                         
 -15   1   2         37.42         35.51         8.55 o                         
 -14   1   2         31.45         12.08         7.12 o                         
 -13   1   2        972.15        899.15        20.28 o                         
 -12   1   2         73.91         60.94         5.53 o                         
 -11   1   2        355.36        332.20         7.66 o                         
 -10   1   2         71.92         67.96         4.06 o                         
  -9   1   2        887.38        857.83         9.76 o                         
  -8   1   2        712.95        733.39         8.25 o                         
  -7   1   2        102.09        105.41         2.99 o                         
  -6   1   2       7246.90       7563.27        43.50 o                         
  -5   1   2       6663.41       6895.99        39.21 o                         
  -4   1   2       1226.71       1241.00         7.59 o                         
  -3   1   2      20887.55      21665.63       150.35 o                         
  -2   1   2       1145.90       1097.43         7.63 o                         
  -1   1   2       2999.83       3015.03        16.69 o                         
   0   1   2         54.01         36.12         1.91 o                         
   1   1   2       2433.21       2204.61        12.31 o                         
   2   1   2       3563.59       3533.94        20.24 o                         
   3   1   2       1500.22       1590.49        10.02 o                         
   4   1   2       2278.84       2435.27        17.23 o                         
   5   1   2       2580.17       2776.92        18.18 o                         
   6   1   2         95.44         80.58         4.32 o                         
   7   1   2        555.69        563.11         7.96 o                         
   8   1   2        926.20        900.29        10.86 o                         
   9   1   2        106.24         99.43         4.51 o                         
  10   1   2        941.20        884.00        11.10 o                         
  11   1   2          9.71          5.82         2.61 o                         
  12   1   2         89.54         81.64         4.90 o                         
  13   1   2         66.55         55.65         5.22 o                         
  14   1   2         62.13         48.00         8.20 o                         
  15   1   2        168.79        114.87        21.21 o                         
  16   1   2         89.02         84.58        13.30 o                         
 -17   2   2       1208.88       1282.45        29.96 o                         
 -16   2   2       1273.77       1273.31        47.45 o                         
 -15   2   2        780.76        768.01        26.10 o                         
 -14   2   2       2617.87       2762.56        44.56 o                         
 -13   2   2         33.14         26.57         6.14 o                         
 -12   2   2       2605.33       2605.80        36.53 o                         
 -11   2   2       1358.29       1341.21        19.27 o                         
 -10   2   2       3342.93       3361.66        44.85 o                         
  -9   2   2       7490.75       7585.12        72.48 o                         
  -8   2   2       1635.09       1577.26        13.77 o                         
  -7   2   2      10927.27      10968.13        88.55 o                         
  -6   2   2        141.42        124.03         4.34 o                         
  -5   2   2      11979.42      11815.48        61.27 o                         
  -4   2   2        938.44        887.40         6.35 o                         
  -3   2   2      17975.80      17966.94        80.49 o                         
  -2   2   2       2495.38       2331.77        12.33 o                         
  -1   2   2       7099.70       7046.37        37.13 o                         
   0   2   2      46931.66      44715.59       216.21 o                         
   1   2   2       1118.99       1106.18         6.55 o                         
   2   2   2      46110.06      45818.83       208.89 o                         
   3   2   2       2734.20       2698.28        15.37 o                         
   4   2   2      29493.95      30548.95       154.27 o                         
   5   2   2       6757.11       6563.96        46.31 o                         
   6   2   2       4487.27       4489.07        31.49 o                         
   7   2   2       7790.50       7685.53        46.61 o                         
   8   2   2         22.22         27.83         3.60 o                         
   9   2   2       5046.69       5231.85        35.06 o                         
  10   2   2       1032.29       1007.68        13.07 o                         
  11   2   2       1960.64       1982.09        19.45 o                         
  12   2   2       1425.95       1426.03        15.60 o                         
  13   2   2       1498.14       1505.81        18.14 o                         
  14   2   2       1820.54       1863.03        34.41 o                         
  15   2   2        273.13        248.55        18.89 o                         
  16   2   2        872.35        887.09        31.73 o                         
 -17   3   2         26.58         24.97        10.50 o                         
 -16   3   2         10.79         19.60         7.79 o                         
 -15   3   2        586.12        572.08        25.39 o                         
 -14   3   2         73.73         46.67         6.34 o                         
 -13   3   2       3636.84       3765.76        42.26 o                         
 -12   3   2        694.73        642.98        14.66 o                         
 -11   3   2       1189.67       1103.98        15.69 o                         
 -10   3   2         16.23         29.86         8.30 o                         
  -9   3   2        700.65        630.38         8.17 o                         
  -8   3   2         23.20         20.90         2.37 o                         
  -7   3   2        227.61        240.16         3.53 o                         
  -6   3   2       3633.83       4007.46        40.16 o                         
  -5   3   2       8232.71       8779.79        46.92 o                         
  -4   3   2       6781.88       6998.78        35.66 o                         
  -3   3   2       6839.33       6992.42        33.54 o                         
  -2   3   2       1801.87       1857.23        10.29 o                         
  -1   3   2         78.49         53.03         3.01 o                         
   0   3   2       7974.54       8559.57        38.27 o                         
   1   3   2       1049.62       1056.58         7.29 o                         
   2   3   2          1.44          2.48         1.01 o                         
   3   3   2        216.07        211.09         3.17 o                         
   4   3   2       4716.28       4848.22        26.34 o                         
   5   3   2         73.37         78.03         3.17 o                         
   6   3   2       2613.30       2488.07        19.59 o                         
   7   3   2       1046.75       1056.87        10.34 o                         
   8   3   2       6709.60       6966.66        51.85 o                         
   9   3   2        261.02        230.18         5.71 o                         
  10   3   2       2789.51       2791.82        22.41 o                         
  11   3   2        112.16         98.28         4.77 o                         
  12   3   2          1.38          1.99         2.34 o                         
  13   3   2         20.03         21.51         3.46 o                         
  14   3   2          0.10          2.15         3.66 o                         
  15   3   2        219.44        179.15        13.85 o                         
  16   3   2         39.98         33.76        10.14 o                         
 -17   4   2        529.74        544.34        34.09 o                         
 -16   4   2       1048.67       1076.08        34.07 o                         
 -15   4   2        225.14        185.66        16.18 o                         
 -14   4   2       2730.95       2675.97        61.96 o                         
 -13   4   2         52.19         42.93         5.93 o                         
 -12   4   2       3184.56       3265.20        48.18 o                         
 -11   4   2       1057.81        949.73        17.13 o                         
 -10   4   2       1924.71       1943.14        21.20 o                         
  -9   4   2       3815.14       3832.66        30.20 o                         
  -8   4   2        828.92        796.89         8.82 o                         
  -7   4   2       8463.40       8676.21        48.97 o                         
  -6   4   2        394.49        403.41         5.80 o                         
  -5   4   2       9268.64       9398.47        67.63 o                         
  -4   4   2       3197.53       3176.38        18.49 o                         
  -3   4   2       9122.35       8812.00        44.38 o                         
  -2   4   2      15199.74      15667.33        65.19 o                         
  -1   4   2       2631.03       2393.76        14.02 o                         
   0   4   2      12921.71      13107.12        60.61 o                         
   1   4   2        489.45        436.40         9.14 o                         
   2   4   2      17984.87      18360.04        93.38 o                         
   3   4   2       1662.59       1521.69        11.89 o                         
   4   4   2       8948.22       9113.45        53.13 o                         
   5   4   2       8447.05       8587.96        60.82 o                         
   6   4   2        912.54        899.94        11.70 o                         
   7   4   2       6935.27       6773.90        47.47 o                         
   8   4   2         43.31         43.48         6.10 o                         
   9   4   2       4038.23       4119.95        31.19 o                         
  10   4   2        504.89        487.13         9.11 o                         
  11   4   2       2346.78       2351.68        20.98 o                         
  12   4   2        647.36        630.29        10.65 o                         
  13   4   2        536.42        533.59        10.88 o                         
  14   4   2        959.47        958.76        16.10 o                         
  15   4   2          6.21          7.80         7.89 o                         
  16   4   2        501.53        500.99        37.38 o                         
 -16   5   2        263.44        238.06        39.12 o                         
 -15   5   2        531.83        564.89        24.59 o                         
 -14   5   2        119.09         93.91        13.33 o                         
 -13   5   2       2155.42       2211.38        36.72 o                         
 -12   5   2         62.24         43.91         7.36 o                         
 -11   5   2       1364.86       1360.59        21.39 o                         
 -10   5   2        277.06        239.92         7.70 o                         
  -9   5   2       1042.69       1032.57        12.75 o                         
  -8   5   2          4.94          8.58         1.68 o                         
  -7   5   2       1811.03       1754.84        14.39 o                         
  -6   5   2       1762.29       1878.69        14.69 o                         
  -5   5   2        723.87        703.38         7.97 o                         
  -4   5   2       4647.14       4713.52        26.99 o                         
  -3   5   2        129.83        141.33         3.07 o                         
  -2   5   2       7933.90       8033.79        39.57 o                         
  -1   5   2         30.36         28.46         2.30 o                         
   0   5   2      12218.02      12779.39        73.35 o                         
   1   5   2       8754.90       8780.79        45.22 o                         
   2   5   2        663.08        623.50         6.96 o                         
   3   5   2       3725.85       3696.13        25.43 o                         
   4   5   2         78.20         63.99         4.74 o                         
   5   5   2       3937.99       3916.69        25.76 o                         
   6   5   2       3385.98       3433.48        24.62 o                         
   7   5   2       1705.63       1643.04        14.75 o                         
   8   5   2       3724.77       3805.18        31.82 o                         
   9   5   2        244.68        234.78         7.50 o                         
  10   5   2       2765.35       2749.55        24.69 o                         
  11   5   2        223.68        221.78         7.46 o                         
  12   5   2        255.63        249.55         7.79 o                         
  13   5   2          1.43          1.67         3.15 o                         
  14   5   2        339.32        314.59        12.85 o                         
  15   5   2        317.46        276.65        18.57 o                         
  16   5   2         40.40         34.35        17.17 o                         
 -16   6   2        111.20         83.92        11.00 o                         
 -15   6   2         66.83         60.59         9.80 o                         
 -14   6   2        637.42        654.50        21.07 o                         
 -13   6   2        204.84        190.94        13.10 o                         
 -12   6   2       2202.93       2097.78        35.27 o                         
 -11   6   2         64.12         50.95         7.00 o                         
 -10   6   2       3167.73       3216.55        36.89 o                         
  -9   6   2        150.28        131.16         9.55 o                         
  -8   6   2        898.02        870.87        16.23 o                         
  -7   6   2       1569.10       1482.58        17.13 o                         
  -6   6   2        162.81        163.14         3.42 o                         
  -5   6   2       6807.25       6830.49        40.15 o                         
  -4   6   2       2463.30       2512.64        18.26 o                         
  -3   6   2       6126.34       6098.39        32.13 o                         
  -2   6   2       4615.20       4433.57        24.68 o                         
  -1   6   2       2289.84       2167.64        13.35 o                         
   0   6   2       1442.91       1359.42        10.25 o                         
   1   6   2        613.90        569.70         6.51 o                         
   2   6   2         85.43         96.14         3.96 o                         
   3   6   2       1318.94       1311.57        12.05 o                         
   4   6   2       1427.30       1489.16        13.31 o                         
   5   6   2        253.27        231.78         5.19 o                         
   6   6   2       2134.71       2211.55        18.08 o                         
   7   6   2       1247.48       1224.03        12.79 o                         
   8   6   2       2094.97       2104.78        26.06 o                         
   9   6   2       3957.98       4065.92        51.26 o                         
  10   6   2        681.41        666.51        11.47 o                         
  11   6   2       2159.40       2238.02        23.42 o                         
  12   6   2         22.42         15.61         4.54 o                         
  13   6   2        499.53        467.97        15.06 o                         
  14   6   2        331.91        333.92        20.49 o                         
  15   6   2          9.30          9.16         5.71 o                         
 -15   7   2        209.75        202.37        15.12 o                         
 -14   7   2        150.53        144.67        30.19 o                         
 -13   7   2        984.75        999.27        25.46 o                         
 -12   7   2         18.02         15.23         5.07 o                         
 -11   7   2       1960.79       1952.30        39.38 o                         
 -10   7   2        724.24        690.37        14.34 o                         
  -9   7   2       3014.46       3134.62        41.61 o                         
  -8   7   2       5567.77       5605.49        48.08 o                         
  -7   7   2        722.01        694.40        14.17 o                         
  -6   7   2       6319.11       6272.85        38.53 o                         
  -5   7   2         16.22         20.95         2.30 o                         
  -4   7   2       6998.90       7097.61        42.05 o                         
  -3   7   2       4042.52       4067.19        23.96 o                         
  -2   7   2        686.92        665.14         7.84 o                         
  -1   7   2       5265.64       5091.32        27.84 o                         
   0   7   2         71.68         87.40         3.04 o                         
   1   7   2       7214.35       7334.82        39.97 o                         
   2   7   2        881.84        846.54        10.15 o                         
   3   7   2       2746.17       2726.14        26.29 o                         
   4   7   2        540.93        507.58         8.47 o                         
   5   7   2       3157.67       3173.32        23.56 o                         
   6   7   2       1108.16       1133.38        13.75 o                         
   7   7   2        504.32        484.71         8.26 o                         
   8   7   2       1632.96       1603.66        18.27 o                         
   9   7   2         54.87         34.31         4.33 o                         
  10   7   2       2495.27       2579.25        27.05 o                         
  11   7   2        351.29        368.93        11.28 o                         
  12   7   2       1409.31       1462.77        25.52 o                         
  13   7   2        844.05        872.16        38.69 o                         
  14   7   2        303.55        278.77        13.71 o                         
  15   7   2        778.93        844.18        21.63 o                         
 -15   8   2          1.05          1.13         6.99 o                         
 -14   8   2        376.62        380.15        27.06 o                         
 -13   8   2         10.80         19.28         7.32 o                         
 -12   8   2        563.08        542.75        16.03 o                         
 -11   8   2         90.60         99.52         8.35 o                         
 -10   8   2        254.45        229.05         9.89 o                         
  -9   8   2         29.84         18.03         4.41 o                         
  -8   8   2          0.49          0.51         3.63 o                         
  -7   8   2         64.16         54.95         4.76 o                         
  -6   8   2          0.73          4.19         2.79 o                         
  -5   8   2        394.28        389.90         7.52 o                         
  -4   8   2         19.58         24.16         5.78 o                         
  -3   8   2       1824.87       1817.69        15.02 o                         
  -2   8   2        238.86        207.27         4.92 o                         
  -1   8   2       2148.88       2190.02        16.82 o                         
   0   8   2        213.63        181.12         4.27 o                         
   1   8   2       1101.53       1005.64        11.15 o                         
   2   8   2        697.31        698.73         8.27 o                         
   3   8   2         54.33         44.00         3.24 o                         
   4   8   2        464.48        450.08        10.41 o                         
   5   8   2        497.92        499.98         8.38 o                         
   6   8   2        611.44        572.62        10.06 o                         
   7   8   2       2009.11       2008.08        20.59 o                         
   8   8   2         97.88         87.16         5.38 o                         
   9   8   2        651.71        637.48        11.99 o                         
  10   8   2         60.00         48.56         6.18 o                         
  11   8   2        181.92        162.42        11.23 o                         
  12   8   2          8.75          2.44         6.14 o                         
  13   8   2          0.41          4.55         7.19 o                         
  14   8   2          1.29         -6.48         6.48 o                         
 -14   9   2         44.25         45.35        12.65 o                         
 -13   9   2        733.44        730.25        30.93 o                         
 -12   9   2        202.93        184.88        11.46 o                         
 -11   9   2        923.81        942.22        20.52 o                         
 -10   9   2       1121.45       1156.64        30.76 o                         
  -9   9   2       1247.65       1239.35        22.21 o                         
  -8   9   2       4125.43       4181.44        40.95 o                         
  -7   9   2         51.37         44.43         4.61 o                         
  -6   9   2       2894.79       3022.92        28.80 o                         
  -5   9   2          3.47          4.18         2.93 o                         
  -4   9   2       3360.19       3436.28        27.45 o                         
  -3   9   2        676.25        671.35         9.38 o                         
  -2   9   2       1531.09       1573.52        14.28 o                         
  -1   9   2       4011.67       4015.50        26.63 o                         
   0   9   2         87.03         76.22         3.96 o                         
   1   9   2       6092.30       6189.12        39.25 o                         
   2   9   2        177.82        171.48         5.54 o                         
   3   9   2       7553.12       7665.06        47.20 o                         
   4   9   2       1767.92       1747.72        16.99 o                         
   5   9   2       1921.25       1856.84        19.48 o                         
   6   9   2       3043.30       3065.31        25.14 o                         
   7   9   2         28.48         20.27         3.81 o                         
   8   9   2       1295.43       1286.72        24.11 o                         
   9   9   2         95.95         79.89         6.08 o                         
  10   9   2        982.93       1002.30        32.59 o                         
  11   9   2        403.77        382.19        17.09 o                         
  12   9   2        643.14        668.88        22.60 o                         
  13   9   2        877.65        848.98        26.05 o                         
 -13  10   2         63.01         59.84         9.91 o                         
 -12  10   2         45.59         27.29         8.34 o                         
 -11  10   2        175.77        165.11        10.89 o                         
 -10  10   2         15.68         11.60         5.87 o                         
  -9  10   2         72.56         72.97         7.46 o                         
  -8  10   2         20.31         17.52         4.75 o                         
  -7  10   2        374.01        356.48        10.10 o                         
  -6  10   2         86.83         69.78         5.64 o                         
  -5  10   2         27.46         20.29         3.94 o                         
  -4  10   2        145.23        121.57         6.40 o                         
  -3  10   2          1.93          2.39         2.47 o                         
  -2  10   2        323.83        300.68         6.91 o                         
  -1  10   2         61.86         51.08         3.90 o                         
   0  10   2        145.65        156.03         6.43 o                         
   1  10   2          0.05          1.12         2.82 o                         
   2  10   2        559.42        587.15        10.65 o                         
   3  10   2       1020.82       1017.74        14.04 o                         
   4  10   2          8.25          1.75         2.89 o                         
   5  10   2        109.67         95.73         5.30 o                         
   6  10   2          3.45          1.47         3.25 o                         
   7  10   2         60.78         53.98         8.42 o                         
   8  10   2         48.55         49.59         5.38 o                         
   9  10   2          1.57         -0.93         3.73 o                         
  10  10   2         20.49         23.04         7.47 o                         
  11  10   2          8.17          9.09         7.18 o                         
  12  10   2         29.28         26.95         9.03 o                         
 -12  11   2          3.66         -3.98         6.87 o                         
 -11  11   2        648.08        678.63        22.38 o                         
 -10  11   2        259.55        219.97        12.52 o                         
  -9  11   2        474.64        447.81        14.91 o                         
  -8  11   2        901.51        900.63        21.90 o                         
  -7  11   2        299.75        287.09        10.88 o                         
  -6  11   2       1208.75       1171.11        22.77 o                         
  -5  11   2        214.01        218.26         9.95 o                         
  -4  11   2       1506.89       1521.62        22.27 o                         
  -3  11   2          1.39          2.12         3.51 o                         
  -2  11   2       2263.96       2346.00        23.11 o                         
  -1  11   2       1255.60       1242.01        16.00 o                         
   0  11   2        557.69        586.52        11.83 o                         
   1  11   2       2059.62       2147.12        24.73 o                         
   2  11   2         87.30         79.81         5.41 o                         
   3  11   2       2870.20       3029.91        27.82 o                         
   4  11   2        221.64        214.95         7.83 o                         
   5  11   2       2009.75       2091.28        34.56 o                         
   6  11   2        910.25        930.15        17.79 o                         
   7  11   2        215.02        188.00         9.15 o                         
   8  11   2        545.05        557.53        13.09 o                         
   9  11   2         13.61         10.74         6.07 o                         
  10  11   2        576.52        576.39        21.37 o                         
  11  11   2         47.67         39.14         8.75 o                         
 -11  12   2          6.11          2.33         7.50 o                         
 -10  12   2         30.99         19.24         8.60 o                         
  -9  12   2         19.31         15.87         6.56 o                         
  -8  12   2        108.74        102.13         8.47 o                         
  -7  12   2         85.17         77.66         8.28 o                         
  -6  12   2          1.05         -2.96         4.96 o                         
  -5  12   2          7.28          6.89         5.34 o                         
  -4  12   2         11.52          5.78         5.03 o                         
  -3  12   2        183.94        167.45        11.08 o                         
  -2  12   2         97.97         67.35         5.86 o                         
  -1  12   2        166.91        157.08         7.77 o                         
   0  12   2         43.52         31.17         4.73 o                         
   1  12   2         17.00         13.91         3.93 o                         
   2  12   2          7.67          4.77         3.44 o                         
   3  12   2          0.08          1.77         3.74 o                         
   4  12   2         24.39          9.79         4.83 o                         
   5  12   2        169.88        185.82         9.84 o                         
   6  12   2          6.73         -2.09         4.43 o                         
   7  12   2        346.79        322.05        12.07 o                         
   8  12   2         30.68         36.77         7.20 o                         
   9  12   2         30.58         31.85         8.63 o                         
  10  12   2          2.58         11.26         7.55 o                         
  -9  13   2        335.57        371.71        18.91 o                         
  -8  13   2        444.81        468.72        21.87 o                         
  -7  13   2         64.29         70.33         8.93 o                         
  -6  13   2        711.83        742.02        21.94 o                         
  -5  13   2          0.33          4.12         5.78 o                         
  -4  13   2       1024.41       1090.14        22.89 o                         
  -3  13   2        271.43        295.95        13.55 o                         
  -2  13   2        431.80        440.47        13.07 o                         
  -1  13   2        589.17        614.84        16.94 o                         
   0  13   2         38.57         41.25         5.86 o                         
   1  13   2        606.11        643.64        16.34 o                         
   2  13   2          1.13          1.99         3.93 o                         
   3  13   2        311.89        288.14        10.45 o                         
   4  13   2          2.69         -2.21         4.60 o                         
   5  13   2        650.58        660.77        16.35 o                         
   6  13   2        186.50        185.77        10.66 o                         
   7  13   2        270.71        241.38        13.59 o                         
   8  13   2        443.96        572.83        22.41 o                         
  -7  14   2        132.74        104.51         9.96 o                         
  -6  14   2         12.40          7.34         6.37 o                         
  -5  14   2        245.81        215.84        12.83 o                         
  -4  14   2        230.79        211.15        15.30 o                         
  -3  14   2        101.78         78.78         8.64 o                         
  -2  14   2        302.84        237.54        13.01 o                         
  -1  14   2          0.78          3.26         5.46 o                         
   0  14   2        165.63        145.64         9.69 o                         
   1  14   2         23.91         25.62         5.99 o                         
   2  14   2         27.79         16.82         5.58 o                         
   3  14   2         37.04         33.37         7.15 o                         
   4  14   2         22.06         15.88         6.41 o                         
   5  14   2        133.05        104.80         9.26 o                         
   6  14   2          0.11         -1.09         6.09 o                         
  -2  15   2        126.89        139.08        11.28 o                         
  -1  15   2        272.84        307.89        20.60 o                         
   0  15   2         35.48         26.93         7.38 o                         
   1  15   2        296.42        285.52        14.49 o                         
   2  15   2          9.80         22.73        15.15 o                         
 -17   1   3       1119.76       1159.10        34.91 o                         
 -16   1   3        532.84        550.35        23.50 o                         
 -15   1   3       1871.37       1910.71        42.93 o                         
 -14   1   3       1580.23       1579.71        36.42 o                         
 -13   1   3       1505.54       1444.19        33.32 o                         
 -12   1   3       4194.58       4144.81        49.00 o                         
 -11   1   3        202.63        163.18         9.77 o                         
 -10   1   3       4026.39       4133.02        53.80 o                         
  -9   1   3       5888.26       6151.37        45.98 o                         
  -8   1   3       2384.67       2316.62        26.30 o                         
  -7   1   3      15907.30      16097.98        88.01 o                         
  -6   1   3       2896.14       2929.14        25.54 o                         
  -5   1   3      22240.00      22496.40       101.33 o                         
  -4   1   3        798.81        835.38         6.76 o                         
  -3   1   3      12520.69      12369.35        56.24 o                         
  -2   1   3         14.76         24.43         1.93 o                         
  -1   1   3       1308.79       1123.92         9.61 o                         
   0   1   3       1010.80        846.80         6.48 o                         
   1   1   3         38.73         31.77         1.55 o                         
   2   1   3       7583.30       7273.18        36.42 o                         
   3   1   3        347.46        351.10         6.51 o                         
   4   1   3      23044.21      23428.13       149.91 o                         
   5   1   3        766.53        748.36         7.74 o                         
   6   1   3      12683.69      12823.21        67.95 o                         
   7   1   3       1521.70       1430.11        15.41 o                         
   8   1   3       6289.48       6552.36        42.01 o                         
   9   1   3       4866.10       5089.00        40.10 o                         
  10   1   3         13.88         13.22         2.73 o                         
  11   1   3       3608.94       3664.46        31.46 o                         
  12   1   3       1185.36       1201.99        18.94 o                         
  13   1   3       1659.97       1708.73        23.72 o                         
  14   1   3       1695.93       1782.21        33.18 o                         
  15   1   3        532.75        534.13        24.99 o                         
  16   1   3        912.44        983.08        45.46 o                         
 -17   2   3          6.65          3.64         7.13 o                         
 -16   2   3         84.45         87.29        10.07 o                         
 -15   2   3        175.55        170.06        15.41 o                         
 -14   2   3        133.92        113.21        12.49 o                         
 -13   2   3       2420.02       2465.54        36.99 o                         
 -12   2   3          8.13         22.54        12.45 o                         
 -11   2   3       3023.72       3094.25        55.10 o                         
 -10   2   3         89.28         93.48         5.37 o                         
  -9   2   3       2290.14       2278.92        23.84 o                         
  -8   2   3        395.51        354.72         9.82 o                         
  -7   2   3        601.98        638.98         7.18 o                         
  -6   2   3       5993.17       6070.45        37.21 o                         
  -5   2   3       3264.77       3295.06        20.47 o                         
  -4   2   3       4072.98       4162.14        21.52 o                         
  -3   2   3      14489.43      15104.18        68.62 o                         
  -2   2   3        610.62        663.23         6.99 o                         
  -1   2   3       1582.68       1560.93         9.63 o                         
   0   2   3      10450.37      10865.91        52.68 o                         
   1   2   3       2957.20       3022.98        16.53 o                         
   2   2   3        366.95        298.97         3.76 o                         
   3   2   3       2022.82       2010.20        14.52 o                         
   4   2   3        140.71        175.72         3.44 o                         
   5   2   3       1313.87       1317.34        12.51 o                         
   6   2   3       1703.69       1684.32        14.65 o                         
   7   2   3        529.00        501.42         7.38 o                         
   8   2   3       4007.68       3995.23        30.48 o                         
   9   2   3         85.18         91.62         4.19 o                         
  10   2   3       3176.76       3124.05        27.92 o                         
  11   2   3        207.60        186.29         6.66 o                         
  12   2   3        188.88        187.10         9.37 o                         
  13   2   3         70.58         53.60         5.82 o                         
  14   2   3         37.82         34.56         7.32 o                         
  15   2   3        233.64        190.18        17.25 o                         
  16   2   3         35.52         43.89        11.25 o                         
 -17   3   3       1024.05       1039.84        34.35 o                         
 -16   3   3       1086.71       1072.61        33.74 o                         
 -15   3   3        657.85        665.87        19.82 o                         
 -14   3   3       2355.46       2409.52        37.84 o                         
 -13   3   3         29.58         17.94         4.78 o                         
 -12   3   3       3877.78       3824.73        41.02 o                         
 -11   3   3        323.34        316.17        12.19 o                         
 -10   3   3       5832.71       5935.35        46.97 o                         
  -9   3   3       3155.76       3229.92        28.19 o                         
  -8   3   3       4083.78       3865.75        26.39 o                         
  -7   3   3       4213.55       4139.04        25.70 o                         
  -6   3   3       6349.03       6556.08        40.13 o                         
  -5   3   3      23810.97      24166.24       121.86 o                         
  -4   3   3        205.14        188.50         3.69 o                         
  -3   3   3      33297.48      33151.43       176.31 o                         
  -2   3   3       7850.29       7595.52        34.80 o                         
  -1   3   3      19520.73      19726.08        97.48 o                         
   0   3   3      35331.51      34673.76       167.21 o                         
   1   3   3        413.86        342.98         4.12 o                         
   2   3   3      33460.14      33281.07       183.43 o                         
   3   3   3         51.62         34.71         2.36 o                         
   4   3   3      16553.60      17066.11        93.75 o                         
   5   3   3      10198.08      10965.66       177.84 o                         
   6   3   3       4011.22       4142.17        29.93 o                         
   7   3   3       8050.39       8286.93        47.46 o                         
   8   3   3        181.62        170.99         4.99 o                         
   9   3   3       4679.76       4813.84        34.62 o                         
  10   3   3         64.30         50.41         4.35 o                         
  11   3   3       2698.51       2739.07        23.19 o                         
  12   3   3        211.37        193.82         6.53 o                         
  13   3   3       2012.03       2033.64        26.68 o                         
  14   3   3        797.33        820.83        43.04 o                         
  15   3   3        507.51        540.62        24.61 o                         
  16   3   3        765.79        778.37        30.46 o                         
 -17   4   3         39.04         43.77        12.13 o                         
 -16   4   3         21.08         15.77         9.82 o                         
 -15   4   3        245.18        249.72        18.92 o                         
 -14   4   3          6.84         -0.20         7.32 o                         
 -13   4   3       1232.26       1209.38        24.71 o                         
 -12   4   3        567.97        561.83        13.86 o                         
 -11   4   3        336.10        319.52        10.04 o                         
 -10   4   3        540.77        505.84        12.61 o                         
  -9   4   3       1677.55       1754.76        16.91 o                         
  -8   4   3        526.10        486.57         6.10 o                         
  -7   4   3       2125.63       2153.16        16.99 o                         
  -6   4   3        209.97        197.80         3.83 o                         
  -5   4   3          2.29          1.82         1.48 o                         
  -4   4   3       4152.55       4233.50        23.87 o                         
  -3   4   3       1720.50       1786.04        11.33 o                         
  -2   4   3       3394.30       3415.69        18.96 o                         
  -1   4   3        172.23        136.60         3.39 o                         
   0   4   3      19361.56      19899.39        90.52 o                         
   1   4   3      17404.94      18000.95        82.07 o                         
   2   4   3       1189.94       1090.41         8.69 o                         
   3   4   3       3896.20       4103.83        24.64 o                         
   4   4   3       1139.51       1168.57         9.73 o                         
   5   4   3        197.51        177.74         3.52 o                         
   6   4   3       1254.84       1246.38        12.39 o                         
   7   4   3          0.75          0.14         1.65 o                         
   8   4   3        965.17        941.15        12.82 o                         
   9   4   3        104.89         86.57         4.65 o                         
  10   4   3       1049.57       1027.07        12.80 o                         
  11   4   3          0.72         -1.24         2.60 o                         
  12   4   3        180.93        159.43         6.97 o                         
  13   4   3        112.54         99.71         7.42 o                         
  14   4   3        286.99        297.95        14.36 o                         
  15   4   3         56.18         43.39         8.17 o                         
 -16   5   3        146.93        119.97        15.36 o                         
 -15   5   3        180.83        189.79        16.96 o                         
 -14   5   3       1398.13       1360.76        29.10 o                         
 -13   5   3         21.47         17.46         8.04 o                         
 -12   5   3       2755.83       2784.43        40.88 o                         
 -11   5   3          5.05          4.04         6.07 o                         
 -10   5   3       5823.92       5923.95        50.18 o                         
  -9   5   3       1150.36       1145.02        15.61 o                         
  -8   5   3       3508.96       3465.45        24.62 o                         
  -7   5   3       2832.75       2755.35        20.20 o                         
  -6   5   3        138.70        117.00         4.51 o                         
  -5   5   3       3450.17       3527.31        22.35 o                         
  -4   5   3       1300.29       1300.70         9.76 o                         
  -3   5   3       4388.02       4379.97        25.15 o                         
  -2   5   3       6034.95       6057.54        32.91 o                         
  -1   5   3       5277.25       5441.12        30.05 o                         
   0   5   3       5048.16       5083.37        31.98 o                         
   1   5   3       4165.59       4105.97        24.03 o                         
   2   5   3       2534.27       2564.23        18.81 o                         
   3   5   3        561.40        528.26         8.90 o                         
   4   5   3       3987.07       4137.50        28.08 o                         
   5   5   3        240.45        240.16         6.49 o                         
   6   5   3       2391.88       2322.59        18.94 o                         
   7   5   3       3772.96       3791.90        39.93 o                         
   8   5   3        159.72        149.85         6.18 o                         
   9   5   3       3944.30       4100.46        32.25 o                         
  10   5   3        161.16        143.67         6.47 o                         
  11   5   3       2912.70       2907.75        40.54 o                         
  12   5   3         19.40         14.06         3.88 o                         
  13   5   3       1020.92       1053.70        19.20 o                         
  14   5   3        282.53        265.31        15.15 o                         
  15   5   3         51.98         47.06        11.36 o                         
 -16   6   3        295.26        314.16        22.93 o                         
 -15   6   3        154.47        152.22        16.92 o                         
 -14   6   3        275.84        259.74        19.25 o                         
 -13   6   3       1291.91       1310.78        53.38 o                         
 -12   6   3         28.52         21.60         6.40 o                         
 -11   6   3        891.56        885.41        24.67 o                         
 -10   6   3         48.58         35.19         5.36 o                         
  -9   6   3       3070.63       3183.66        39.65 o                         
  -8   6   3       1415.21       1454.84        24.61 o                         
  -7   6   3       1462.14       1479.68        21.06 o                         
  -6   6   3       2875.27       2892.28        20.89 o                         
  -5   6   3         31.64         39.02         3.49 o                         
  -4   6   3       1620.95       1548.85        12.04 o                         
  -3   6   3        919.70        958.48         8.20 o                         
  -2   6   3       1633.20       1543.58        11.66 o                         
  -1   6   3       1232.13       1183.00        10.88 o                         
   0   6   3       4267.57       4303.78        29.06 o                         
   1   6   3       4577.16       4772.70        29.57 o                         
   2   6   3        582.26        593.42         7.45 o                         
   3   6   3       2964.08       2963.92        22.47 o                         
   4   6   3         50.77         41.95         2.94 o                         
   5   6   3       1697.60       1677.16        15.58 o                         
   6   6   3         53.41         62.98         4.17 o                         
   7   6   3        852.94        818.93        11.58 o                         
   8   6   3       1141.99       1151.63        15.90 o                         
   9   6   3        535.71        522.37        20.46 o                         
  10   6   3       2640.11       2624.37        24.96 o                         
  11   6   3         63.35         57.96         7.21 o                         
  12   6   3        771.90        758.93        16.46 o                         
  13   6   3         70.34         66.24         7.95 o                         
  14   6   3        321.65        286.03        19.56 o                         
  15   6   3        387.33        407.68        18.23 o                         
 -15   7   3          6.61          5.98         7.55 o                         
 -14   7   3        302.93        273.99        26.84 o                         
 -13   7   3         43.59         40.16         8.20 o                         
 -12   7   3        475.29        417.62        12.83 o                         
 -11   7   3          6.45          2.88         4.30 o                         
 -10   7   3        886.34        820.92        15.79 o                         
  -9   7   3         96.16         83.74         6.31 o                         
  -8   7   3        924.61        882.78        15.28 o                         
  -7   7   3        366.83        332.60        10.35 o                         
  -6   7   3        125.64        122.37         5.37 o                         
  -5   7   3         11.50          9.29         2.11 o                         
  -4   7   3        236.55        202.23         4.35 o                         
  -3   7   3        379.79        365.68         5.58 o                         
  -2   7   3         27.36         25.35         2.12 o                         
  -1   7   3       2149.37       2079.53        15.16 o                         
   0   7   3        210.13        194.88         4.25 o                         
   1   7   3       2586.98       2553.51        17.87 o                         
   2   7   3        756.06        730.38         8.30 o                         
   3   7   3        367.42        316.42         6.06 o                         
   4   7   3        123.89        128.18         5.43 o                         
   5   7   3         14.84         14.32         2.44 o                         
   6   7   3        127.30        124.15         6.84 o                         
   7   7   3        637.55        614.80        10.55 o                         
   8   7   3        314.35        345.39         8.48 o                         
   9   7   3        548.78        519.28        11.29 o                         
  10   7   3        175.73        158.29        12.05 o                         
  11   7   3        496.65        524.80        13.52 o                         
  12   7   3         27.85         34.45         7.97 o                         
  13   7   3        162.89        133.26        10.45 o                         
  14   7   3         13.82         13.22         6.71 o                         
 -15   8   3        415.02        415.96        19.57 o                         
 -14   8   3        611.51        629.21        22.22 o                         
 -13   8   3       1244.46       1281.69        25.46 o                         
 -12   8   3         31.88         29.82         6.39 o                         
 -11   8   3       2690.32       2780.95        36.91 o                         
 -10   8   3        931.09        882.77        22.28 o                         
  -9   8   3       2317.98       2417.94        28.82 o                         
  -8   8   3       5059.26       5179.14        46.78 o                         
  -7   8   3        478.82        445.34        12.28 o                         
  -6   8   3       6383.23       6533.97        49.01 o                         
  -5   8   3         64.47         58.24         3.94 o                         
  -4   8   3       6504.21       6693.84        39.03 o                         
  -3   8   3        636.34        605.69         8.22 o                         
  -2   8   3       3808.10       3803.89        25.19 o                         
  -1   8   3       3649.37       3653.65        27.82 o                         
   0   8   3        464.19        450.87         6.60 o                         
   1   8   3       4953.73       4997.33        30.29 o                         
   2   8   3          0.89          1.96         1.92 o                         
   3   8   3       5373.23       5592.72        36.14 o                         
   4   8   3          1.73          1.84         2.33 o                         
   5   8   3       6937.64       7218.96        49.75 o                         
   6   8   3       2295.69       2403.06        22.80 o                         
   7   8   3       2345.27       2365.93        23.08 o                         
   8   8   3       2377.80       2432.06        29.06 o                         
   9   8   3        135.79        108.31         7.47 o                         
  10   8   3       2396.59       2468.03        33.97 o                         
  11   8   3        340.46        348.22        16.32 o                         
  12   8   3        805.89        817.33        45.99 o                         
  13   8   3        792.14        868.90        25.74 o                         
 -14   9   3        148.11        161.09        14.07 o                         
 -13   9   3         19.84         25.48         6.76 o                         
 -12   9   3         73.54         61.93         8.09 o                         
 -11   9   3         63.66         54.12         7.49 o                         
 -10   9   3         22.44         15.34         5.68 o                         
  -9   9   3          1.52          1.58         4.17 o                         
  -8   9   3        356.29        328.84        10.81 o                         
  -7   9   3        165.60        162.38         8.53 o                         
  -6   9   3         48.79         45.67         4.72 o                         
  -5   9   3        437.03        441.23         8.80 o                         
  -4   9   3          8.06          6.26         2.41 o                         
  -3   9   3        719.87        720.00         9.44 o                         
  -2   9   3         94.98         92.63         4.21 o                         
  -1   9   3       1386.93       1350.45        13.90 o                         
   0   9   3       1515.22       1568.90        15.22 o                         
   1   9   3        104.81         78.30         4.15 o                         
   2   9   3       1143.36       1171.25        13.04 o                         
   3   9   3        294.06        297.75         6.99 o                         
   4   9   3        293.75        264.20         6.84 o                         
   5   9   3        425.00        416.99         9.28 o                         
   6   9   3          3.22          7.57         3.41 o                         
   7   9   3         70.30         55.24         4.78 o                         
   8   9   3         42.00         33.01         5.32 o                         
   9   9   3        148.15        135.88         8.75 o                         
  10   9   3          0.88         -0.73         5.01 o                         
  11   9   3         21.16         21.35         7.37 o                         
  12   9   3          2.01          0.54         7.28 o                         
  13   9   3         53.77         63.19        10.49 o                         
 -13  10   3        490.83        507.33        17.32 o                         
 -12  10   3         44.18         40.22         7.31 o                         
 -11  10   3        588.66        561.96        16.97 o                         
 -10  10   3        193.85        163.59        10.64 o                         
  -9  10   3        729.71        731.85        17.72 o                         
  -8  10   3       1453.82       1448.76        24.70 o                         
  -7  10   3        196.75        190.86         9.18 o                         
  -6  10   3       1274.94       1270.27        17.95 o                         
  -5  10   3       1291.90       1341.55        22.13 o                         
  -4  10   3       5712.58       5976.27        42.81 o                         
  -3  10   3          9.51          7.76         2.81 o                         
  -2  10   3       3599.30       3661.58        26.12 o                         
  -1  10   3       1571.59       1605.08        16.17 o                         
   0  10   3        540.64        507.26         9.77 o                         
   1  10   3       3282.82       3425.95        28.74 o                         
   2  10   3         83.39         78.86         5.08 o                         
   3  10   3       2509.03       2539.75        23.93 o                         
   4  10   3        132.92        116.13         6.77 o                         
   5  10   3       3947.06       4026.03        33.50 o                         
   6  10   3       1292.04       1265.51        18.05 o                         
   7  10   3        550.01        494.17        13.20 o                         
   8  10   3        738.53        700.68        15.84 o                         
   9  10   3         26.95         22.23         5.56 o                         
  10  10   3        275.63        238.71        15.73 o                         
  11  10   3         19.58         16.79         7.95 o                         
  12  10   3        549.97        577.14        22.26 o                         
 -12  11   3         28.11         15.95         7.29 o                         
 -11  11   3         27.69         19.07         7.14 o                         
 -10  11   3          7.22          4.18         5.90 o                         
  -9  11   3        147.70        125.74         9.95 o                         
  -8  11   3          0.62          0.39         4.97 o                         
  -7  11   3        156.69        161.68         9.25 o                         
  -6  11   3          2.28         -0.79         4.06 o                         
  -5  11   3        110.61         92.91         7.04 o                         
  -4  11   3         32.22         24.95         4.70 o                         
  -3  11   3          9.48          4.32         3.27 o                         
  -2  11   3         51.16         40.10         3.98 o                         
  -1  11   3        122.29         99.28         5.76 o                         
   0  11   3          5.29          4.59         3.22 o                         
   1  11   3         36.99         24.94         3.75 o                         
   2  11   3         18.80         18.89         3.82 o                         
   3  11   3          0.09          2.23         3.33 o                         
   4  11   3          0.53         -2.87         3.76 o                         
   5  11   3        144.62        100.48         7.38 o                         
   6  11   3        281.12        275.55        12.93 o                         
   7  11   3          0.19         -4.79         4.79 o                         
   8  11   3         31.38         22.43         5.71 o                         
   9  11   3         25.91         20.33         5.79 o                         
  10  11   3          1.88          4.72         6.37 o                         
 -11  12   3        438.19        485.84        37.38 o                         
 -10  12   3         28.75         22.87         7.09 o                         
  -9  12   3        370.12        368.05        14.92 o                         
  -8  12   3        520.55        511.49        16.22 o                         
  -7  12   3        104.78        111.50         9.49 o                         
  -6  12   3        601.94        563.08        18.72 o                         
  -5  12   3         50.61         40.57         6.71 o                         
  -4  12   3        891.71        903.95        19.98 o                         
  -3  12   3         34.73         35.21         6.31 o                         
  -2  12   3        624.72        656.64        13.22 o                         
  -1  12   3        243.80        223.60        13.15 o                         
   0  12   3        144.77        152.84         7.21 o                         
   1  12   3        304.04        312.15         9.36 o                         
   2  12   3         81.64         82.93         6.22 o                         
   3  12   3        647.78        668.75        15.26 o                         
   4  12   3          4.15         -1.50         4.30 o                         
   5  12   3        891.35        949.98        21.50 o                         
   6  12   3        110.37         94.93         9.30 o                         
   7  12   3        399.53        368.15        15.16 o                         
   8  12   3        206.28        199.82        14.66 o                         
   9  12   3         74.69         60.63        10.63 o                         
  -9  13   3         10.63          5.25         7.08 o                         
  -8  13   3        115.25        100.49        11.60 o                         
  -7  13   3        114.89         94.67         9.45 o                         
  -6  13   3          3.35          8.14         6.05 o                         
  -5  13   3        182.26        142.27        12.76 o                         
  -4  13   3         85.25         82.08         8.64 o                         
  -3  13   3        167.65        154.27        11.23 o                         
  -2  13   3        140.08        112.83         9.20 o                         
  -1  13   3        314.14        298.41        11.39 o                         
   0  13   3        390.99        397.01        11.44 o                         
   1  13   3          1.08         -3.35         3.97 o                         
   2  13   3        125.04        121.12         8.58 o                         
   3  13   3          0.88         -0.66         4.32 o                         
   4  13   3        135.90        102.55        12.39 o                         
   5  13   3        245.83        232.73        13.73 o                         
   6  13   3          0.59         -1.78         5.08 o                         
   7  13   3         76.58         68.47         9.08 o                         
  -6  14   3        592.41        640.53        19.98 o                         
  -5  14   3         34.89         36.17         7.49 o                         
  -4  14   3        315.81        340.50        14.84 o                         
  -3  14   3         50.27         45.55         7.67 o                         
  -2  14   3        444.65        459.05        16.13 o                         
  -1  14   3        356.39        389.03        14.99 o                         
   0  14   3        205.19        211.11        10.94 o                         
   1  14   3        385.36        411.00        15.25 o                         
   2  14   3        136.83        128.49         9.80 o                         
   3  14   3        756.23        803.54        21.26 o                         
   4  14   3         54.10         37.87         8.00 o                         
   5  14   3        236.58        238.74        15.96 o                         
 -17   0   4       1340.39       1416.11        54.55 o                         
 -16   0   4        846.48        834.80        40.41 o                         
 -15   0   4       2573.09       2722.66        73.24 o                         
 -14   0   4       2083.01       2174.69        62.13 o                         
 -13   0   4       2331.64       2256.52        60.61 o                         
 -12   0   4       4716.61       4847.30        97.99 o                         
 -11   0   4         73.71         67.68        12.12 o                         
 -10   0   4       1080.42       1065.58        20.86 o                         
  -9   0   4       5198.58       5118.26        71.25 o                         
  -8   0   4          8.06         14.00         2.36 o                         
  -7   0   4       5786.70       5495.72        44.05 o                         
  -6   0   4       2525.48       2643.79        20.49 o                         
  -5   0   4      21342.57      22311.15       157.63 o                         
  -4   0   4        113.36        125.01         4.01 o                         
  -3   0   4      15498.88      16624.58       106.63 o                         
  -2   0   4        644.82        579.83         7.42 o                         
  -1   0   4         99.63         87.21         2.95 o                         
   0   0   4       1024.39       1208.03        15.71 o                         
   1   0   4       4752.75       4548.67        35.54 o                         
   2   0   4       8132.85       8190.90        54.91 o                         
   3   0   4        670.22        724.55         9.77 o                         
   4   0   4      35196.03      36168.73       293.27 o                         
   5   0   4       3695.89       3873.49        34.29 o                         
   6   0   4      11324.50      11630.84        88.88 o                         
   7   0   4       2652.37       2587.78        26.45 o                         
   8   0   4       2163.96       2219.62        24.47 o                         
   9   0   4       1736.69       1739.73        30.43 o                         
  10   0   4         78.25         65.82         6.99 o                         
  11   0   4       1243.04       1275.51        30.56 o                         
  12   0   4        659.15        613.56        22.57 o                         
  13   0   4        641.04        676.26        31.32 o                         
  14   0   4       1219.27       1234.22        74.98 o                         
  15   0   4        348.06        336.34        33.34 o                         
 -17   1   4         49.90         49.77        11.60 o                         
 -16   1   4        139.82        118.90        13.92 o                         
 -15   1   4          0.04         -6.60         6.60 o                         
 -14   1   4        317.17        316.69        17.46 o                         
 -13   1   4        614.65        612.60        21.72 o                         
 -12   1   4          2.94          7.71         6.82 o                         
 -11   1   4       1270.66       1248.57        21.30 o                         
 -10   1   4         98.83         88.61         8.68 o                         
  -9   1   4       1283.60       1268.93        12.69 o                         
  -8   1   4       1184.25       1280.26        12.60 o                         
  -7   1   4        542.56        480.83         6.18 o                         
  -6   1   4          2.98          1.99         1.76 o                         
  -5   1   4          4.83         15.56         2.21 o                         
  -4   1   4         88.27         57.46         2.61 o                         
  -3   1   4         61.80         52.12         2.36 o                         
  -2   1   4        143.03        136.32         2.75 o                         
  -1   1   4       1309.40       1395.78        11.92 o                         
   0   1   4       6507.00       6303.54        30.69 o                         
   1   1   4       1597.54       1558.82        15.44 o                         
   2   1   4       2577.56       2560.02        16.17 o                         
   3   1   4       1827.23       1724.51        13.63 o                         
   4   1   4        623.95        640.50         7.82 o                         
   5   1   4       2466.10       2350.06        16.37 o                         
   6   1   4         77.10         79.12         3.94 o                         
   7   1   4       1058.17       1047.31        10.26 o                         
   8   1   4       1298.45       1257.56        13.34 o                         
   9   1   4        224.72        205.81         6.50 o                         
  10   1   4       2020.02       2025.68        23.88 o                         
  11   1   4        179.22        176.35         8.04 o                         
  12   1   4        164.92        192.70        14.22 o                         
  13   1   4         42.10         23.66         6.41 o                         
  14   1   4         16.74         19.53         6.09 o                         
  15   1   4          1.81          1.56         8.74 o                         
 -17   2   4       1111.90       1152.29        29.30 o                         
 -16   2   4        541.27        566.34        20.16 o                         
 -15   2   4       1402.15       1439.74        29.63 o                         
 -14   2   4       1214.23       1227.70        26.88 o                         
 -13   2   4       1677.00       1670.96        29.78 o                         
 -12   2   4       3089.85       3140.94        41.53 o                         
 -11   2   4        253.74        250.36         9.98 o                         
 -10   2   4       4205.90       4297.23        41.69 o                         
  -9   2   4        281.09        266.22         6.32 o                         
  -8   2   4       4765.09       4754.73        34.39 o                         
  -7   2   4       4708.33       4535.37        30.22 o                         
  -6   2   4       7417.91       7503.57        39.76 o                         
  -5   2   4      30140.93      31167.55       139.20 o                         
  -4   2   4       1708.74       1622.78        11.35 o                         
  -3   2   4      32433.12      32786.92       146.96 o                         
  -2   2   4       3655.82       3660.44        20.81 o                         
  -1   2   4      13819.18      13880.37        67.47 o                         
   0   2   4       6036.06       6303.41        31.03 o                         
   1   2   4       5668.62       5935.55        33.64 o                         
   2   2   4      19153.87      19450.00        99.20 o                         
   3   2   4        203.44        222.27         5.48 o                         
   4   2   4      17280.24      17999.40        92.42 o                         
   5   2   4       2587.90       2660.42        18.25 o                         
   6   2   4       6641.98       6691.33        47.42 o                         
   7   2   4       1800.62       1764.92        16.25 o                         
   8   2   4       3485.25       3578.57        27.07 o                         
   9   2   4       1406.18       1433.88        17.10 o                         
  10   2   4        810.81        788.37        12.80 o                         
  11   2   4       2797.93       2788.22        30.37 o                         
  12   2   4         99.10         76.06         6.70 o                         
  13   2   4       1826.11       1928.14        42.76 o                         
  14   2   4        608.68        576.70        19.51 o                         
  15   2   4        770.89        838.48        52.52 o                         
 -17   3   4         19.66         26.90        11.11 o                         
 -16   3   4        107.88         81.53        13.21 o                         
 -15   3   4          1.68          0.58         5.72 o                         
 -14   3   4        118.88        106.30         9.85 o                         
 -13   3   4        877.50        818.43        33.28 o                         
 -12   3   4         19.41         11.97         4.15 o                         
 -11   3   4       2066.75       2118.09        26.82 o                         
 -10   3   4         42.64         37.89         3.77 o                         
  -9   3   4       4457.30       4533.98        41.50 o                         
  -8   3   4        164.61        158.83         5.24 o                         
  -7   3   4       2644.24       2633.35        20.55 o                         
  -6   3   4       1041.11       1084.24        11.31 o                         
  -5   3   4        594.47        534.89         9.51 o                         
  -4   3   4        437.82        443.98         5.86 o                         
  -3   3   4        153.66        151.54         2.67 o                         
  -2   3   4       1706.95       1701.16        11.15 o                         
  -1   3   4       1162.78       1156.53         9.28 o                         
   0   3   4       7457.84       7716.52        43.42 o                         
   1   3   4       9497.96       9896.04        44.41 o                         
   2   3   4        730.53        770.60         5.63 o                         
   3   3   4       2387.30       2307.57        16.89 o                         
   4   3   4        209.57        217.26         4.09 o                         
   5   3   4         94.46         83.61         3.11 o                         
   6   3   4          0.60          1.39         1.58 o                         
   7   3   4        666.78        634.07         8.17 o                         
   8   3   4       1063.70       1033.39        12.55 o                         
   9   3   4        553.94        504.31         9.29 o                         
  10   3   4       3191.41       3294.49        30.34 o                         
  11   3   4        160.60        157.67         8.24 o                         
  12   3   4        717.12        749.79        18.10 o                         
  13   3   4         13.92          4.81         4.69 o                         
  14   3   4        338.14        354.75        22.32 o                         
  15   3   4         19.69         20.56         7.50 o                         
 -17   4   4        804.98        819.42        30.82 o                         
 -16   4   4        107.05         78.61        12.44 o                         
 -15   4   4        617.21        586.23        25.16 o                         
 -14   4   4        887.40        922.85        29.26 o                         
 -13   4   4        536.26        530.92        28.03 o                         
 -12   4   4       2967.93       2961.21        43.09 o                         
 -11   4   4        171.69        146.85         8.97 o                         
 -10   4   4       7609.38       7843.04        60.93 o                         
  -9   4   4         93.53         96.12         4.77 o                         
  -8   4   4       9267.92       9422.61        61.93 o                         
  -7   4   4       3652.60       3816.43        31.65 o                         
  -6   4   4       2921.81       2912.77        21.58 o                         
  -5   4   4       5987.58       5922.94        41.35 o                         
  -4   4   4         57.23         54.28         4.93 o                         
  -3   4   4      15732.22      15800.08        76.89 o                         
  -2   4   4       1061.40       1070.88         9.67 o                         
  -1   4   4      20146.71      20619.43        98.99 o                         
   0   4   4      13462.05      13551.49        63.39 o                         
   1   4   4       7613.62       7622.96        37.76 o                         
   2   4   4       9062.30       9055.03        46.29 o                         
   3   4   4        938.36        956.29        10.36 o                         
   4   4   4       6113.83       6204.01        49.11 o                         
   5   4   4         11.96         10.63         1.78 o                         
   6   4   4       4675.49       4647.95        42.46 o                         
   7   4   4       1145.85       1116.30        14.93 o                         
   8   4   4       2591.71       2638.39        22.99 o                         
   9   4   4       4334.28       4454.64        37.40 o                         
  10   4   4        670.83        691.75        17.60 o                         
  11   4   4       3671.66       3692.51        34.30 o                         
  12   4   4          0.48         -0.55         4.33 o                         
  13   4   4       1632.85       1741.62        36.24 o                         
  14   4   4        235.29        233.93        15.02 o                         
  15   4   4        430.91        427.94        37.93 o                         
 -16   5   4         91.97         84.93        13.87 o                         
 -15   5   4         58.28         53.79        11.43 o                         
 -14   5   4         44.41         27.50         9.46 o                         
 -13   5   4        641.18        661.82        19.39 o                         
 -12   5   4        112.93         97.60        13.48 o                         
 -11   5   4       1182.40       1135.22        20.35 o                         
 -10   5   4         50.47         43.42         5.52 o                         
  -9   5   4       2817.04       2821.89        27.93 o                         
  -8   5   4        303.40        317.24         6.88 o                         
  -7   5   4       2253.74       2238.88        21.37 o                         
  -6   5   4        807.77        793.57         8.30 o                         
  -5   5   4        212.94        197.31         3.92 o                         
  -4   5   4       3035.83       3075.38        18.96 o                         
  -3   5   4       1958.71       1993.09        15.05 o                         
  -2   5   4       1053.55       1098.48        11.49 o                         
  -1   5   4       4149.63       3965.66        23.58 o                         
   0   5   4       1191.27       1225.75        12.05 o                         
   1   5   4       4998.99       5040.53        28.61 o                         
   2   5   4          7.85          7.31         1.51 o                         
   3   5   4        337.09        300.89         5.33 o                         
   4   5   4         25.98         19.52         1.83 o                         
   5   5   4         55.79         45.55         3.36 o                         
   6   5   4        205.10        222.09         5.40 o                         
   7   5   4         85.81         74.01         6.02 o                         
   8   5   4        650.02        604.05        12.17 o                         
   9   5   4        119.76         99.74         6.13 o                         
  10   5   4       1590.98       1611.68        19.28 o                         
  11   5   4         17.66         22.13         4.83 o                         
  12   5   4        528.00        539.50        15.52 o                         
  13   5   4         10.78          7.25         6.31 o                         
  14   5   4        460.34        498.20        19.05 o                         
 -16   6   4          6.97          1.74         9.27 o                         
 -15   6   4        206.77        207.23        18.53 o                         
 -14   6   4        630.78        631.42        54.80 o                         
 -13   6   4         15.22         15.43         6.50 o                         
 -12   6   4       1709.37       1675.09        31.15 o                         
 -11   6   4        188.93        155.38         9.27 o                         
 -10   6   4       2544.65       2531.21        59.85 o                         
  -9   6   4       1127.14       1080.01        19.12 o                         
  -8   6   4       1202.10       1176.89        20.65 o                         
  -7   6   4       1182.07       1119.60        15.33 o                         
  -6   6   4        282.38        259.02         5.32 o                         
  -5   6   4         16.43         24.23         5.86 o                         
  -4   6   4        236.27        209.65         4.52 o                         
  -3   6   4          5.50          4.67         1.48 o                         
  -2   6   4        213.08        196.07         4.45 o                         
  -1   6   4       3332.51       3334.12        21.38 o                         
   0   6   4       2146.31       2205.22        16.86 o                         
   1   6   4        947.32        949.33        13.67 o                         
   2   6   4        891.48        830.57         9.10 o                         
   3   6   4       1423.47       1440.40        13.76 o                         
   4   6   4       1032.70       1035.71        11.51 o                         
   5   6   4        337.68        294.72        12.67 o                         
   6   6   4       1372.52       1402.14        16.45 o                         
   7   6   4       1241.37       1222.95        15.91 o                         
   8   6   4        386.60        341.99        10.10 o                         
   9   6   4       2448.26       2490.02        29.77 o                         
  10   6   4         46.48         41.45         4.93 o                         
  11   6   4        831.61        819.09        17.73 o                         
  12   6   4          0.03          1.20         4.48 o                         
  13   6   4        349.94        315.56        20.70 o                         
  14   6   4         44.00         35.25         8.46 o                         
 -15   7   4        300.43        287.92        44.42 o                         
 -14   7   4        847.76        899.33        31.05 o                         
 -13   7   4       1704.84       1741.89       115.39 o                         
 -12   7   4         29.33         24.51         5.71 o                         
 -11   7   4       1693.88       1737.33        27.32 o                         
 -10   7   4         56.37         43.78         6.07 o                         
  -9   7   4       3256.81       3242.73        37.75 o                         
  -8   7   4       2655.08       2685.96        47.36 o                         
  -7   7   4        760.01        700.95        11.47 o                         
  -6   7   4       2049.74       2011.83        19.03 o                         
  -5   7   4        783.46        800.16        10.94 o                         
  -4   7   4       4540.89       4702.25        27.39 o                         
  -3   7   4         75.11         63.62         2.95 o                         
  -2   7   4       2685.02       2693.29        20.24 o                         
  -1   7   4         34.48         21.74         2.43 o                         
   0   7   4       4819.14       5071.85        32.31 o                         
   1   7   4       2495.17       2498.08        19.13 o                         
   2   7   4        953.26        948.54        10.43 o                         
   3   7   4       4311.26       4372.48        33.31 o                         
   4   7   4        297.28        247.71         7.02 o                         
   5   7   4       7383.35       7802.68        55.51 o                         
   6   7   4       1636.66       1720.65        19.49 o                         
   7   7   4       2340.92       2301.77        24.87 o                         
   8   7   4       2565.08       2664.96        27.88 o                         
   9   7   4        311.13        268.26        11.08 o                         
  10   7   4       1710.93       1802.08        38.11 o                         
  11   7   4          2.97          4.09         4.99 o                         
  12   7   4        721.37        713.74        27.33 o                         
  13   7   4        140.00        139.55        12.55 o                         
 -15   8   4         44.44         39.83         9.56 o                         
 -14   8   4         92.34         73.21        10.44 o                         
 -13   8   4         70.78         58.80         8.45 o                         
 -12   8   4         39.00         33.71         7.02 o                         
 -11   8   4          3.33          3.25         4.96 o                         
 -10   8   4        465.93        429.52        12.36 o                         
  -9   8   4         29.24         25.15         4.74 o                         
  -8   8   4        751.14        737.60        25.97 o                         
  -7   8   4        266.25        217.17         8.94 o                         
  -6   8   4        268.59        246.21        11.21 o                         
  -5   8   4        302.58        290.19         6.70 o                         
  -4   8   4         45.28         36.27         2.96 o                         
  -3   8   4        784.83        746.90         9.34 o                         
  -2   8   4        388.22        379.78         9.49 o                         
  -1   8   4        509.11        466.42         7.74 o                         
   0   8   4       1912.50       1945.22        16.99 o                         
   1   8   4         32.73         33.79         4.82 o                         
   2   8   4        823.12        774.54         9.99 o                         
   3   8   4         32.38         21.97         2.86 o                         
   4   8   4          1.08         -0.47         2.59 o                         
   5   8   4         66.30         64.99         4.63 o                         
   6   8   4        268.63        265.88         8.76 o                         
   7   8   4        139.19        131.94         7.13 o                         
   8   8   4          1.56          5.12         4.24 o                         
   9   8   4         88.48         75.16         6.91 o                         
  10   8   4         14.52         13.51         5.65 o                         
  11   8   4         84.15         92.40         8.80 o                         
  12   8   4         38.55         34.42         7.25 o                         
  13   8   4        259.15        247.97        14.57 o                         
 -14   9   4        590.88        574.52        21.84 o                         
 -13   9   4        583.73        557.74        18.13 o                         
 -12   9   4        290.73        287.06        14.03 o                         
 -11   9   4        751.89        795.38        19.45 o                         
 -10   9   4         89.01         86.17         8.31 o                         
  -9   9   4       2053.97       2094.98        33.24 o                         
  -8   9   4        920.32        897.64        21.04 o                         
  -7   9   4       1668.74       1724.99        23.56 o                         
  -6   9   4       3579.67       3594.29        36.35 o                         
  -5   9   4       1510.22       1509.98        17.46 o                         
  -4   9   4       6218.29       6480.54        42.14 o                         
  -3   9   4        379.80        378.91         7.24 o                         
  -2   9   4       6341.73       6420.28        40.96 o                         
  -1   9   4        371.63        355.84         7.35 o                         
   0   9   4       2831.97       2817.83        22.47 o                         
   1   9   4       3572.41       3661.93        26.95 o                         
   2   9   4        235.39        229.62         6.25 o                         
   3   9   4       4112.60       4191.91        32.77 o                         
   4   9   4         88.69         73.73         5.11 o                         
   5   9   4       5266.53       5583.69        45.69 o                         
   6   9   4       1120.48       1132.86        17.37 o                         
   7   9   4       1527.70       1547.08        32.54 o                         
   8   9   4        675.03        681.25        19.59 o                         
   9   9   4        600.42        564.50        14.75 o                         
  10   9   4        591.18        604.48        30.46 o                         
  11   9   4          1.93         -0.37         6.50 o                         
  12   9   4        681.35        706.87        23.42 o                         
 -13  10   4         22.97         20.01         7.37 o                         
 -12  10   4          1.98          3.00         5.98 o                         
 -11  10   4         14.92         12.40         5.95 o                         
 -10  10   4         67.67         59.26         7.62 o                         
  -9  10   4          0.09         -2.31         4.67 o                         
  -8  10   4        371.94        358.89        13.40 o                         
  -7  10   4        168.10        168.46        10.22 o                         
  -6  10   4        250.54        237.50        12.09 o                         
  -5  10   4        280.63        264.54         8.78 o                         
  -4  10   4         51.57         40.14         3.87 o                         
  -3  10   4        264.01        280.24         7.45 o                         
  -2  10   4         10.17          6.58         2.92 o                         
  -1  10   4        271.43        269.99         6.96 o                         
   0  10   4         11.79         12.25         3.17 o                         
   1  10   4        186.80        181.01         6.90 o                         
   2  10   4        305.65        278.10         8.31 o                         
   3  10   4          5.47          5.03         3.55 o                         
   4  10   4        164.88        158.80         9.46 o                         
   5  10   4         40.19         26.09         5.09 o                         
   6  10   4        328.18        310.84        11.14 o                         
   7  10   4          5.17          8.60         4.62 o                         
   8  10   4        123.84        117.56         8.52 o                         
   9  10   4         49.44         42.32         6.23 o                         
  10  10   4         41.73         35.49         7.28 o                         
  11  10   4         82.41         70.29        10.47 o                         
 -12  11   4        128.41        102.53        10.44 o                         
 -11  11   4        426.74        419.81        16.16 o                         
 -10  11   4         10.78          0.53         5.83 o                         
  -9  11   4        449.12        459.13        15.70 o                         
  -8  11   4        341.84        322.83        13.86 o                         
  -7  11   4        469.67        480.09        15.11 o                         
  -6  11   4       1410.53       1457.34        22.17 o                         
  -5  11   4         80.82         82.23         9.61 o                         
  -4  11   4       1800.81       1806.88        22.09 o                         
  -3  11   4          0.46          5.60         3.73 o                         
  -2  11   4       1676.56       1742.27        21.42 o                         
  -1  11   4        486.84        503.31        10.55 o                         
   0  11   4        198.69        157.39         7.03 o                         
   1  11   4        610.27        614.68        11.44 o                         
   2  11   4          0.71         -2.21         3.29 o                         
   3  11   4       1105.16       1084.94        19.44 o                         
   4  11   4         45.55         42.56         6.71 o                         
   5  11   4       1005.34        956.56        21.13 o                         
   6  11   4        209.88        173.18        11.27 o                         
   7  11   4        430.67        410.36        18.66 o                         
   8  11   4        106.14         84.74         9.08 o                         
   9  11   4        153.35        144.14        10.54 o                         
  10  11   4        343.06        319.98        30.33 o                         
 -10  12   4        118.58         99.21        10.12 o                         
  -9  12   4          1.04         -4.17         9.04 o                         
  -8  12   4        115.92        104.34         9.55 o                         
  -7  12   4          2.21          2.61         5.59 o                         
  -6  12   4         53.27         67.37         7.98 o                         
  -5  12   4         17.10          6.24         5.54 o                         
  -4  12   4          3.48          4.11         4.93 o                         
  -3  12   4        208.91        181.36         9.65 o                         
  -2  12   4        202.03        187.80         8.74 o                         
  -1  12   4         43.32         23.47         4.50 o                         
   0  12   4        210.48        199.73         8.21 o                         
   1  12   4          0.68          1.04         3.74 o                         
   2  12   4         78.77         70.03         8.17 o                         
   3  12   4          7.15          0.01         5.15 o                         
   4  12   4         13.83         14.38         6.11 o                         
   5  12   4         35.09         28.60         6.56 o                         
   6  12   4         29.34         17.00         6.45 o                         
   7  12   4         18.11         13.15         6.28 o                         
   8  12   4          9.97          7.39         6.20 o                         
  -8  13   4        217.87        185.32        14.82 o                         
  -7  13   4         45.85         54.21         9.64 o                         
  -6  13   4        216.41        204.26        12.47 o                         
  -5  13   4         38.15         39.89         6.96 o                         
  -4  13   4        598.45        618.97        17.79 o                         
  -3  13   4         70.28         48.57         7.25 o                         
  -2  13   4        307.99        335.86        12.03 o                         
  -1  13   4        103.30         93.07         6.95 o                         
   0  13   4        377.80        429.31        13.36 o                         
   1  13   4        229.11        222.16        15.69 o                         
   2  13   4        260.51        275.39        14.21 o                         
   3  13   4        539.18        607.44        18.31 o                         
   4  13   4         11.58          7.97         6.00 o                         
   5  13   4        575.25        555.27        18.04 o                         
   6  13   4         97.03        106.51        10.41 o                         
  -5  14   4         36.76         37.34         7.39 o                         
  -4  14   4          7.07          5.65         6.22 o                         
  -3  14   4         56.96         45.93         7.70 o                         
  -2  14   4          0.11         -5.50         5.50 o                         
  -1  14   4        239.96        224.79        25.76 o                         
   0  14   4        114.01         87.12         9.50 o                         
   1  14   4        147.58        123.35        10.85 o                         
   2  14   4        130.59        116.19        10.85 o                         
   3  14   4         65.04         47.71        10.13 o                         
   4  14   4        163.45        145.46        24.75 o                         
 -17   1   5       1167.58       1221.19        29.58 o                         
 -16   1   5        598.05        575.01        24.61 o                         
 -15   1   5       1598.00       1691.04        51.27 o                         
 -14   1   5       1474.15       1492.53        51.01 o                         
 -13   1   5       3128.86       3262.44        54.42 o                         
 -12   1   5       5961.47       6178.40        82.84 o                         
 -11   1   5        226.38        221.30        12.32 o                         
 -10   1   5       5552.42       5766.76        50.82 o                         
  -9   1   5       1418.11       1403.24        23.11 o                         
  -8   1   5       2214.07       2184.53        19.05 o                         
  -7   1   5       4220.20       4280.89        25.70 o                         
  -6   1   5       2831.32       2771.54        16.82 o                         
  -5   1   5      13338.32      13525.53        63.11 o                         
  -4   1   5       1014.14        969.70         7.75 o                         
  -3   1   5      19732.46      19498.90        88.67 o                         
  -2   1   5          0.30         -1.21         1.21 o                         
  -1   1   5      11660.97      11345.52        53.37 o                         
   0   1   5        410.51        365.47         4.30 o                         
   1   1   5       6579.09       6460.73        45.08 o                         
   2   1   5      10103.59      10223.46        58.74 o                         
   3   1   5         77.36         98.82         2.56 o                         
   4   1   5      13881.11      13796.84        79.04 o                         
   5   1   5       2817.29       2778.34        23.10 o                         
   6   1   5       6712.46       6773.27        43.57 o                         
   7   1   5       1907.22       1907.26        17.50 o                         
   8   1   5       4666.76       4798.94        37.93 o                         
   9   1   5       2434.29       2479.78        24.31 o                         
  10   1   5       1411.36       1392.77        20.01 o                         
  11   1   5       3015.87       3139.62        41.80 o                         
  12   1   5        195.48        167.54        15.91 o                         
  13   1   5        630.75        610.53        32.07 o                         
  14   1   5        263.73        227.04        14.56 o                         
  15   1   5        436.35        429.56        20.00 o                         
 -17   2   5         89.91         74.10        19.19 o                         
 -16   2   5        310.88        306.36        20.20 o                         
 -15   2   5         26.72         13.78         6.75 o                         
 -14   2   5        127.75        115.90        12.79 o                         
 -13   2   5         52.39         47.09         7.34 o                         
 -12   2   5        127.94        117.06         9.30 o                         
 -11   2   5        106.06        102.86         8.17 o                         
 -10   2   5         50.56         43.52         4.08 o                         
  -9   2   5        534.37        513.53        13.55 o                         
  -8   2   5        196.79        177.75         5.25 o                         
  -7   2   5       2923.99       2942.96        19.40 o                         
  -6   2   5       1804.41       1681.95        12.40 o                         
  -5   2   5       5924.31       6116.26        33.38 o                         
  -4   2   5          2.84          1.17         1.15 o                         
  -3   2   5       1073.42       1085.03         8.57 o                         
  -2   2   5        585.04        567.65         6.30 o                         
  -1   2   5          0.01          2.02         1.32 o                         
   0   2   5       3062.47       2917.47        17.63 o                         
   1   2   5        602.24        575.70         6.84 o                         
   2   2   5      10509.89      10621.83        56.71 o                         
   3   2   5       6180.01       6197.69        41.69 o                         
   4   2   5       3585.31       3544.41        25.18 o                         
   5   2   5       2469.29       2604.31        18.75 o                         
   6   2   5          7.73          5.02         1.79 o                         
   7   2   5         65.20         61.02         3.39 o                         
   8   2   5        223.71        212.08         6.26 o                         
   9   2   5         91.27         80.01         6.00 o                         
  10   2   5        230.30        218.73         9.00 o                         
  11   2   5          0.62         -0.40         7.00 o                         
  12   2   5        344.05        344.10        16.77 o                         
  13   2   5         57.54         43.89         9.27 o                         
  14   2   5        342.35        335.29        16.61 o                         
  15   2   5         12.46         17.49         8.02 o                         
 -17   3   5        547.03        518.42        25.49 o                         
 -16   3   5          0.96          3.33         8.59 o                         
 -15   3   5       1031.10       1078.61        48.24 o                         
 -14   3   5        239.30        230.34        13.14 o                         
 -13   3   5       2260.89       2222.54        36.38 o                         
 -12   3   5       2519.57       2502.53        36.68 o                         
 -11   3   5       1636.67       1677.39        20.37 o                         
 -10   3   5       5702.43       5860.65        50.88 o                         
  -9   3   5        494.27        461.35        10.16 o                         
  -8   3   5       9923.27      10048.31        65.77 o                         
  -7   3   5       1197.55       1097.29        11.68 o                         
  -6   3   5       9047.25       9354.50        46.53 o                         
  -5   3   5      11192.69      11380.07        57.91 o                         
  -4   3   5       2644.74       2646.90        16.72 o                         
  -3   3   5      16710.36      16958.22        93.30 o                         
  -2   3   5        608.05        634.00         8.21 o                         
  -1   3   5       6976.19       6934.59        37.12 o                         
   0   3   5        547.15        558.00         6.48 o                         
   1   3   5       7938.73       8001.04        42.78 o                         
   2   3   5       1465.73       1359.44         9.82 o                         
   3   3   5       2550.58       2477.54        19.49 o                         
   4   3   5       5242.31       5456.76        35.95 o                         
   5   3   5        217.87        191.57         4.16 o                         
   6   3   5       5925.57       5965.63        44.72 o                         
   7   3   5         67.19         58.52         3.83 o                         
   8   3   5       5560.34       5744.61        44.51 o                         
   9   3   5       1219.79       1233.98        17.02 o                         
  10   3   5       2325.89       2426.85        28.74 o                         
  11   3   5       2585.53       2657.15        38.93 o                         
  12   3   5        244.78        217.40        15.07 o                         
  13   3   5       2170.75       2396.94        40.25 o                         
  14   3   5        180.59        156.25        16.26 o                         
 -16   4   5        284.74        232.38        20.20 o                         
 -15   4   5          6.62          5.30         8.57 o                         
 -14   4   5        126.99        107.95        37.38 o                         
 -13   4   5        165.77        134.81        13.30 o                         
 -12   4   5          2.26         -4.38         4.38 o                         
 -11   4   5        880.59        851.08        16.23 o                         
 -10   4   5          1.68          5.01         2.88 o                         
  -9   4   5       4916.32       5083.17        38.59 o                         
  -8   4   5        866.17        860.54        11.75 o                         
  -7   4   5       3246.31       3272.05        28.34 o                         
  -6   4   5       1437.10       1433.79        12.92 o                         
  -5   4   5       2064.00       2176.55        16.31 o                         
  -4   4   5       4813.13       5013.82        28.40 o                         
  -3   4   5       2426.67       2360.87        14.93 o                         
  -2   4   5        663.80        641.72         7.53 o                         
  -1   4   5       6132.48       6087.25        35.92 o                         
   0   4   5       1039.17       1107.34        11.33 o                         
   1   4   5       6644.38       6740.34        39.04 o                         
   2   4   5        201.23        190.42         3.23 o                         
   3   4   5        823.64        857.04         9.81 o                         
   4   4   5        557.78        534.88         7.07 o                         
   5   4   5       1136.70       1186.87        15.06 o                         
   6   4   5          4.65          6.06         2.23 o                         
   7   4   5         62.76         54.82         5.04 o                         
   8   4   5        133.40        131.07         7.42 o                         
   9   4   5         69.46         59.23         5.17 o                         
  10   4   5       1142.19       1133.89        20.92 o                         
  11   4   5          0.20          0.67         5.31 o                         
  12   4   5        994.41        985.96        20.90 o                         
  13   4   5          0.43          2.72         5.34 o                         
  14   4   5        652.43        670.67        28.79 o                         
 -16   5   5          6.18         16.45         9.78 o                         
 -15   5   5        809.20        789.84        29.64 o                         
 -14   5   5        796.91        850.87        29.39 o                         
 -13   5   5         19.68         20.04         8.74 o                         
 -12   5   5       1255.68       1190.60        25.09 o                         
 -11   5   5         22.74         27.18         5.20 o                         
 -10   5   5       2242.75       2134.74        28.67 o                         
  -9   5   5         25.23         25.28         4.25 o                         
  -8   5   5       4132.57       4110.59        32.55 o                         
  -7   5   5        388.51        325.38         6.58 o                         
  -6   5   5       2146.17       2234.27        23.79 o                         
  -5   5   5        526.37        520.27        10.75 o                         
  -4   5   5        792.01        796.24         8.35 o                         
  -3   5   5       2974.25       3030.53        22.26 o                         
  -2   5   5          6.51          7.65         1.82 o                         
  -1   5   5       6116.08       6096.64        34.41 o                         
   0   5   5       1335.27       1329.40        11.11 o                         
   1   5   5       5047.39       5071.74        29.19 o                         
   2   5   5       5372.74       5395.42        30.68 o                         
   3   5   5       2431.14       2385.01        19.10 o                         
   4   5   5       4628.06       4904.04        45.24 o                         
   5   5   5        285.66        253.17         6.72 o                         
   6   5   5       3670.70       3713.67        32.06 o                         
   7   5   5       1620.61       1579.31        18.91 o                         
   8   5   5        292.05        303.07         9.56 o                         
   9   5   5       1451.39       1412.76        19.17 o                         
  10   5   5         16.76         11.58         4.72 o                         
  11   5   5        778.55        758.79        20.11 o                         
  12   5   5         43.10         45.63         7.16 o                         
  13   5   5        771.75        757.98        22.90 o                         
  14   5   5         15.69          9.53         9.27 o                         
 -16   6   5        679.41        728.12        30.52 o                         
 -15   6   5        232.65        220.46        19.46 o                         
 -14   6   5        615.82        640.26        38.89 o                         
 -13   6   5        787.46        729.32        36.09 o                         
 -12   6   5        127.82        116.15         9.04 o                         
 -11   6   5       1552.34       1534.11        25.01 o                         
 -10   6   5         16.15         14.07         4.65 o                         
  -9   6   5       2869.78       2914.40        55.11 o                         
  -8   6   5       1519.69       1549.75        19.68 o                         
  -7   6   5        837.11        848.42        12.47 o                         
  -6   6   5       2082.51       2093.23        29.63 o                         
  -5   6   5        145.44        139.58         4.76 o                         
  -4   6   5       2695.83       2638.96        20.59 o                         
  -3   6   5          3.72          5.47         1.95 o                         
  -2   6   5       4726.92       4741.83        28.46 o                         
  -1   6   5        458.50        428.31         6.90 o                         
   0   6   5       4448.77       4500.81        29.29 o                         
   1   6   5       4342.48       4484.93        27.21 o                         
   2   6   5        165.96        146.48         4.02 o                         
   3   6   5       2317.55       2337.10        20.87 o                         
   4   6   5        259.13        229.15         6.57 o                         
   5   6   5       3347.19       3453.36        47.01 o                         
   6   6   5        599.51        592.58        12.39 o                         
   7   6   5       1060.71       1063.78        17.22 o                         
   8   6   5       1003.78        975.26        16.64 o                         
   9   6   5        477.71        458.24        16.97 o                         
  10   6   5       1537.44       1543.57        23.23 o                         
  11   6   5         12.33         11.62         5.73 o                         
  12   6   5        393.36        371.79        18.93 o                         
  13   6   5         20.70          9.73         7.16 o                         
 -15   7   5        191.50        165.72        20.96 o                         
 -14   7   5        316.06        278.99        21.23 o                         
 -13   7   5         81.73         54.08        11.87 o                         
 -12   7   5        210.99        190.40        11.06 o                         
 -11   7   5        109.96         97.00         9.62 o                         
 -10   7   5        872.57        867.39        18.56 o                         
  -9   7   5        297.19        275.79        10.91 o                         
  -8   7   5       1819.41       1819.71        26.32 o                         
  -7   7   5       1088.76       1069.02        14.68 o                         
  -6   7   5        459.89        435.72         9.23 o                         
  -5   7   5        336.18        342.19         7.57 o                         
  -4   7   5         26.52         15.38         2.65 o                         
  -3   7   5        235.89        232.42         5.25 o                         
  -2   7   5        117.67        101.49         4.43 o                         
  -1   7   5       1959.46       2044.82        17.11 o                         
   0   7   5       5306.78       5373.49        34.20 o                         
   1   7   5        274.13        267.33         5.92 o                         
   2   7   5       3083.87       3208.47        25.43 o                         
   3   7   5         18.01         27.19         4.94 o                         
   4   7   5        718.70        732.08        13.89 o                         
   5   7   5         27.83         22.48         4.87 o                         
   6   7   5        581.58        602.21        17.30 o                         
   7   7   5        368.00        323.83        10.40 o                         
   8   7   5         17.93         20.60         5.33 o                         
   9   7   5        496.76        499.12        15.86 o                         
  10   7   5        106.96         98.97         7.81 o                         
  11   7   5        185.56        134.42         9.09 o                         
  12   7   5          0.04         -5.11         5.11 o                         
  13   7   5        360.38        336.67        21.87 o                         
 -14   8   5        986.37       1071.35        41.98 o                         
 -13   8   5        712.42        712.06        27.97 o                         
 -12   8   5        637.20        672.35        18.51 o                         
 -11   8   5        834.34        809.61        25.53 o                         
 -10   8   5        246.16        249.71        10.97 o                         
  -9   8   5       1410.02       1425.37        21.87 o                         
  -8   8   5        208.07        188.96         9.25 o                         
  -7   8   5       1177.95       1184.35        16.96 o                         
  -6   8   5       1086.50       1029.78        13.88 o                         
  -5   8   5       1398.07       1423.68        23.24 o                         
  -4   8   5       2740.09       2761.18        26.13 o                         
  -3   8   5       1822.74       1831.08        16.72 o                         
  -2   8   5       5981.06       6267.64        39.71 o                         
  -1   8   5        126.41        121.42         4.94 o                         
   0   8   5       5895.63       6021.39        38.40 o                         
   1   8   5       1037.05       1051.63        11.99 o                         
   2   8   5       1755.64       1790.55        18.21 o                         
   3   8   5       2311.08       2413.45        27.49 o                         
   4   8   5        188.09        166.24        11.31 o                         
   5   8   5       3994.10       4277.67        41.31 o                         
   6   8   5        126.03        135.07         8.26 o                         
   7   8   5       2602.25       2622.21        30.93 o                         
   8   8   5        534.57        527.62        14.33 o                         
   9   8   5       1077.73       1111.34        20.05 o                         
  10   8   5        572.96        569.52        16.85 o                         
  11   8   5        104.10         84.84         8.00 o                         
  12   8   5        465.59        471.09        19.88 o                         
 -13   9   5         49.92         48.02         8.57 o                         
 -12   9   5          0.37         -5.29         5.29 o                         
 -11   9   5         90.86         72.97         9.40 o                         
 -10   9   5        251.85        212.42        12.04 o                         
  -9   9   5          2.15          7.24         5.33 o                         
  -8   9   5        816.32        788.89        16.33 o                         
  -7   9   5        236.26        223.68         9.85 o                         
  -6   9   5        316.45        290.96         9.18 o                         
  -5   9   5        240.55        221.00         7.42 o                         
  -4   9   5         63.84         58.95         4.53 o                         
  -3   9   5         59.44         49.73         4.17 o                         
  -2   9   5         20.74         17.34         2.99 o                         
  -1   9   5        393.65        388.12         7.76 o                         
   0   9   5        354.13        326.12         7.21 o                         
   1   9   5          0.65          1.00         2.62 o                         
   2   9   5         19.58         11.80         3.54 o                         
   3   9   5        222.66        212.29         8.31 o                         
   4   9   5         15.84         10.47         3.98 o                         
   5   9   5        394.19        401.81        14.87 o                         
   6   9   5        102.32         98.34         9.13 o                         
   7   9   5        156.61        136.52         8.65 o                         
   8   9   5        316.34        346.17        12.09 o                         
   9   9   5         53.96         48.99         6.67 o                         
  10   9   5         36.48         35.67         7.95 o                         
  11   9   5        100.29         99.81        10.10 o                         
 -12  10   5        350.70        349.11        15.69 o                         
 -11  10   5        636.99        654.08        18.91 o                         
 -10  10   5        218.87        208.51        12.25 o                         
  -9  10   5       1603.79       1614.41        27.88 o                         
  -8  10   5        353.03        364.57        13.64 o                         
  -7  10   5        878.70        892.30        19.60 o                         
  -6  10   5       1534.79       1549.32        25.38 o                         
  -5  10   5        628.34        608.13        12.63 o                         
  -4  10   5       3909.59       4053.25        40.60 o                         
  -3  10   5         16.26         19.88         3.71 o                         
  -2  10   5       1994.70       2016.30        20.65 o                         
  -1  10   5         86.74         86.52         4.90 o                         
   0  10   5       1180.44       1164.44        13.91 o                         
   1  10   5        631.51        596.44        13.67 o                         
   2  10   5        140.81        139.00         8.35 o                         
   3  10   5        780.11        781.36        16.11 o                         
   4  10   5         53.23         45.94         6.04 o                         
   5  10   5       1267.06       1318.34        24.37 o                         
   6  10   5         21.85         28.87         5.77 o                         
   7  10   5       1459.65       1566.34        24.51 o                         
   8  10   5        142.40        142.79         9.27 o                         
   9  10   5        655.08        665.22        16.93 o                         
  10  10   5        493.39        525.40        17.51 o                         
 -11  11   5          9.24          6.94         6.48 o                         
 -10  11   5         15.19         23.14         6.93 o                         
  -9  11   5          2.67          9.56         6.05 o                         
  -8  11   5        135.17        110.01         9.58 o                         
  -7  11   5         37.47         32.25         6.93 o                         
  -6  11   5         14.85         16.34         5.64 o                         
  -5  11   5         41.35         21.60         4.63 o                         
  -4  11   5         62.58         64.34         5.36 o                         
  -3  11   5          0.28          6.36         3.39 o                         
  -2  11   5        217.93        213.57         8.71 o                         
  -1  11   5          4.94         13.11         4.01 o                         
   0  11   5        389.31        352.69        19.27 o                         
   1  11   5        178.71        164.52         9.22 o                         
   2  11   5         47.34         29.49         5.56 o                         
   3  11   5         50.49         30.59         6.12 o                         
   4  11   5         21.60         25.40         6.11 o                         
   5  11   5          8.35         -0.30         5.38 o                         
   6  11   5         31.77         18.68         6.18 o                         
   7  11   5          0.01          4.21         5.47 o                         
   8  11   5         36.72         33.81         7.39 o                         
   9  11   5          0.71          1.91         6.18 o                         
 -10  12   5         22.79         22.52         7.51 o                         
  -9  12   5        504.35        561.74        20.60 o                         
  -8  12   5        209.79        196.25        12.55 o                         
  -7  12   5        255.57        252.43        13.69 o                         
  -6  12   5        572.89        600.75        22.08 o                         
  -5  12   5         49.93         52.58         7.53 o                         
  -4  12   5       1035.36       1087.01        20.08 o                         
  -3  12   5         35.39         36.95         5.53 o                         
  -2  12   5        805.48        837.73        15.77 o                         
  -1  12   5        104.47        108.99        10.94 o                         
   0  12   5        734.78        749.58        18.79 o                         
   1  12   5        499.92        545.92        16.83 o                         
   2  12   5        220.77        206.10        15.89 o                         
   3  12   5        852.75        886.81        20.95 o                         
   4  12   5          0.31          1.64         5.73 o                         
   5  12   5        862.21        827.83        41.98 o                         
   6  12   5        148.93        129.99        10.92 o                         
   7  12   5        317.87        300.44        15.56 o                         
  -7  13   5          8.23          6.64         7.46 o                         
  -6  13   5        104.86         81.02        10.68 o                         
  -5  13   5          0.27         -0.11         5.69 o                         
  -4  13   5         62.85         57.26         7.72 o                         
  -3  13   5          1.84         -3.54         5.43 o                         
  -2  13   5         38.63         24.04         7.13 o                         
  -1  13   5        126.72        108.36        10.43 o                         
   0  13   5         47.90         32.55         7.24 o                         
   1  13   5         98.35         74.54         9.01 o                         
   2  13   5         40.85         32.31         8.89 o                         
   3  13   5        136.90        144.08        11.67 o                         
   4  13   5         91.53         54.41         8.57 o                         
   5  13   5         97.15         93.93         9.88 o                         
  -4  14   5        238.13        240.48        16.39 o                         
  -3  14   5         53.86         51.52        12.13 o                         
  -2  14   5        609.25        648.60        23.42 o                         
  -1  14   5         43.72         41.89         9.30 o                         
   0  14   5        422.79        461.34        17.06 o                         
   1  14   5        123.16        153.02        11.85 o                         
 -17   0   6       1329.91       1363.58        53.03 o                         
 -16   0   6        264.23        293.91        28.28 o                         
 -15   0   6       1628.25       1785.78        57.07 o                         
 -14   0   6       1699.96       1725.22        54.55 o                         
 -13   0   6       2641.95       2544.36        66.17 o                         
 -12   0   6       5616.23       5797.31       112.63 o                         
 -11   0   6        274.36        291.89        20.71 o                         
 -10   0   6       3166.38       3281.81        50.34 o                         
  -9   0   6        682.45        630.99        28.79 o                         
  -8   0   6       4602.01       4655.94        71.47 o                         
  -7   0   6          4.83          6.93         2.02 o                         
  -6   0   6       7171.58       7484.73        59.35 o                         
  -5   0   6      10172.99      10653.67        72.60 o                         
  -4   0   6       4950.02       5199.94        41.81 o                         
  -3   0   6      44229.42      44747.77       321.11 o                         
  -2   0   6       1395.79       1288.31        13.93 o                         
  -1   0   6      24463.91      23977.97       153.57 o                         
   0   0   6        668.94        628.38         8.55 o                         
   1   0   6      21339.28      21816.85       140.04 o                         
   2   0   6      10845.09      10782.23        72.93 o                         
   3   0   6       3265.50       3311.62        31.34 o                         
   4   0   6      15064.33      15749.14       118.10 o                         
   5   0   6       2032.26       2079.97        29.44 o                         
   6   0   6       4432.30       4654.44        52.44 o                         
   7   0   6       3486.46       3560.48        53.81 o                         
   8   0   6       2670.74       2756.77        37.67 o                         
   9   0   6       1898.47       2055.17        35.79 o                         
  10   0   6       1443.24       1373.68        46.97 o                         
  11   0   6       1568.95       1664.10        53.03 o                         
  12   0   6        156.58        120.21        18.69 o                         
  13   0   6        856.88        857.03        39.90 o                         
  14   0   6         32.45         30.81        12.63 o                         
 -17   1   6          0.41          0.06         7.13 o                         
 -16   1   6         25.02         24.20        11.66 o                         
 -15   1   6          3.36          9.11         6.51 o                         
 -14   1   6         63.74         45.99        19.19 o                         
 -13   1   6        210.16        183.38        14.08 o                         
 -12   1   6         21.22         15.98         6.96 o                         
 -11   1   6         79.04         67.22         6.90 o                         
 -10   1   6         43.12         36.17         5.53 o                         
  -9   1   6        102.78         90.06         8.52 o                         
  -8   1   6         32.78         26.01         3.99 o                         
  -7   1   6          4.42          3.16         1.53 o                         
  -6   1   6       1764.10       1679.39        12.22 o                         
  -5   1   6       1648.68       1611.40        11.47 o                         
  -4   1   6        829.44        877.56         7.90 o                         
  -3   1   6       1682.53       1780.58        12.37 o                         
  -2   1   6          1.03         -1.29         1.29 o                         
  -1   1   6        414.30        361.68         4.74 o                         
   0   1   6        627.95        660.91         6.55 o                         
   1   1   6        940.47        910.75         9.18 o                         
   2   1   6         11.66         12.15         1.96 o                         
   3   1   6        132.36        119.74         4.89 o                         
   4   1   6        774.68        750.78         9.69 o                         
   5   1   6         50.47         42.31         3.12 o                         
   6   1   6          6.04          5.62         2.85 o                         
   7   1   6        199.41        165.54         8.11 o                         
   8   1   6        143.32        140.54         9.54 o                         
   9   1   6          1.31          0.89         3.01 o                         
  10   1   6         11.05          9.13         4.97 o                         
  11   1   6          2.69          1.26         6.79 o                         
  12   1   6          4.42         -3.24         6.54 o                         
  13   1   6         52.42         25.64         9.42 o                         
  14   1   6         52.13         56.12        10.89 o                         
 -17   2   6        679.03        697.57        29.46 o                         
 -16   2   6          0.00         -6.63         6.63 o                         
 -15   2   6       1350.82       1300.53        36.56 o                         
 -14   2   6        328.89        332.24        14.76 o                         
 -13   2   6       2789.08       2819.49        57.03 o                         
 -12   2   6       3057.96       3133.66        42.85 o                         
 -11   2   6       1571.27       1560.26        22.74 o                         
 -10   2   6       4095.15       4341.26        58.74 o                         
  -9   2   6        280.24        259.93         7.35 o                         
  -8   2   6       4434.24       4488.12        34.25 o                         
  -7   2   6        617.75        596.26         8.04 o                         
  -6   2   6       4669.09       4830.71        28.35 o                         
  -5   2   6       6156.29       6414.39        32.58 o                         
  -4   2   6       1312.62       1269.38         9.96 o                         
  -3   2   6      14122.21      14358.71        67.84 o                         
  -2   2   6         64.60         66.41         2.83 o                         
  -1   2   6       8084.72       8352.35        41.55 o                         
   0   2   6          1.83          0.80         1.61 o                         
   1   2   6       9906.44      10077.93        55.71 o                         
   2   2   6        993.61       1004.93        10.82 o                         
   3   2   6       3370.35       3318.42        24.38 o                         
   4   2   6       3770.52       3872.34        27.67 o                         
   5   2   6        268.51        234.03         5.90 o                         
   6   2   6       6027.69       6141.22        41.67 o                         
   7   2   6        127.92        137.80         6.43 o                         
   8   2   6       3865.90       3980.52        34.32 o                         
   9   2   6        834.98        842.15        15.91 o                         
  10   2   6       2247.53       2308.26        40.77 o                         
  11   2   6       1981.23       2020.19        44.39 o                         
  12   2   6         95.70         81.14        11.79 o                         
  13   2   6        823.85        835.90        28.03 o                         
  14   2   6         16.07         18.41         8.91 o                         
 -16   3   6        300.35        256.35        40.13 o                         
 -15   3   6         62.43         60.26        11.96 o                         
 -14   3   6         70.19         55.98         8.84 o                         
 -13   3   6        149.79        129.36        11.20 o                         
 -12   3   6        223.32        218.35        11.87 o                         
 -11   3   6        618.02        593.73        19.83 o                         
 -10   3   6         11.42          5.63         3.26 o                         
  -9   3   6       3368.22       3488.49        29.71 o                         
  -8   3   6       1570.91       1614.69        15.73 o                         
  -7   3   6       1876.76       1879.18        17.42 o                         
  -6   3   6         24.46         30.87         2.43 o                         
  -5   3   6       2419.12       2356.25        17.79 o                         
  -4   3   6          8.76         15.28         1.75 o                         
  -3   3   6        776.02        720.72         7.72 o                         
  -2   3   6         58.05         56.27         2.71 o                         
  -1   3   6        346.56        312.55         5.52 o                         
   0   3   6        184.38        210.22         6.32 o                         
   1   3   6       1950.94       1956.42        15.83 o                         
   2   3   6        336.79        327.00         7.97 o                         
   3   3   6        452.89        397.42         7.00 o                         
   4   3   6       1954.96       1892.68        17.51 o                         
   5   3   6       1756.19       1709.14        16.41 o                         
   6   3   6        250.31        204.19         6.25 o                         
   7   3   6        165.48        139.38         6.24 o                         
   8   3   6         89.26         64.84         5.81 o                         
   9   3   6        169.90        155.11         8.70 o                         
  10   3   6        436.58        380.57        14.85 o                         
  11   3   6         34.47         30.62         6.78 o                         
  12   3   6        713.49        700.43        20.25 o                         
  13   3   6          0.00          2.95         9.85 o                         
  14   3   6        430.55        433.06        19.19 o                         
 -16   4   6         20.19          0.10         9.42 o                         
 -15   4   6        919.49        929.87        31.59 o                         
 -14   4   6         26.54         21.22         8.55 o                         
 -13   4   6        998.58        959.43        39.14 o                         
 -12   4   6        642.97        610.45        22.85 o                         
 -11   4   6        669.48        634.64        16.85 o                         
 -10   4   6       2718.55       2666.65        25.37 o                         
  -9   4   6          0.35         -0.72         2.78 o                         
  -8   4   6       3765.50       3821.23        28.76 o                         
  -7   4   6        741.24        692.92        10.62 o                         
  -6   4   6       2087.78       2074.78        16.67 o                         
  -5   4   6       1413.25       1362.19        12.67 o                         
  -4   4   6       1448.83       1415.26        12.27 o                         
  -3   4   6       1019.30        978.12         9.51 o                         
  -2   4   6       1331.51       1343.96        12.43 o                         
  -1   4   6       4816.90       4907.11        29.16 o                         
   0   4   6         33.45         42.32         4.39 o                         
   1   4   6       3208.91       3276.35        21.33 o                         
   2   4   6       1259.15       1206.53        12.21 o                         
   3   4   6       1947.77       1978.03        17.95 o                         
   4   4   6       1680.65       1695.19        18.13 o                         
   5   4   6       2145.07       2166.86        21.07 o                         
   6   4   6       3745.66       3829.00        29.50 o                         
   7   4   6         31.35         22.85         3.80 o                         
   8   4   6       2415.57       2519.73        34.28 o                         
   9   4   6        288.25        265.81        12.80 o                         
  10   4   6        823.55        831.81        23.68 o                         
  11   4   6        906.81        948.61        23.38 o                         
  12   4   6         28.04         18.34         6.91 o                         
  13   4   6        630.67        676.10        28.61 o                         
 -16   5   6        825.34        864.01        33.02 o                         
 -15   5   6          1.95         11.33        13.38 o                         
 -14   5   6       1128.99       1141.52        46.22 o                         
 -13   5   6        352.32        297.58        24.50 o                         
 -12   5   6        651.07        633.75        31.57 o                         
 -11   5   6       2030.36       2073.27        29.51 o                         
 -10   5   6         16.51         16.67         4.54 o                         
  -9   5   6       5763.60       5897.93        49.68 o                         
  -8   5   6       2278.64       2293.02        26.28 o                         
  -7   5   6       3055.56       3115.73        24.89 o                         
  -6   5   6       3433.61       3436.93        28.53 o                         
  -5   5   6       1638.53       1622.24        15.34 o                         
  -4   5   6       3652.96       3716.87        23.57 o                         
  -3   5   6         48.22         48.30         2.68 o                         
  -2   5   6       2655.47       2633.24        18.57 o                         
  -1   5   6       1106.63       1140.58        11.82 o                         
   0   5   6        832.16        842.65         9.25 o                         
   1   5   6       1137.89       1127.27        10.82 o                         
   2   5   6       1231.28       1226.92        13.58 o                         
   3   5   6       3707.80       3642.05        28.07 o                         
   4   5   6        682.73        659.00        10.63 o                         
   5   5   6       4700.99       4816.42        35.21 o                         
   6   5   6         22.09         19.22         3.61 o                         
   7   5   6       2120.22       2182.75        23.68 o                         
   8   5   6        622.81        609.54        12.67 o                         
   9   5   6        594.84        581.62        46.27 o                         
  10   5   6       1049.98       1107.97        25.34 o                         
  11   5   6         35.60         32.44         7.24 o                         
  12   5   6       1238.26       1288.96        28.62 o                         
  13   5   6         67.08         70.56         8.45 o                         
 -15   6   6        583.74        583.60        26.72 o                         
 -14   6   6        125.37         95.14        14.10 o                         
 -13   6   6        113.10         89.21        15.15 o                         
 -12   6   6        295.15        272.12        20.33 o                         
 -11   6   6          4.27          7.28         4.62 o                         
 -10   6   6       1189.40       1212.93        21.77 o                         
  -9   6   6         81.02         73.96         6.70 o                         
  -8   6   6       4123.17       4246.73        44.79 o                         
  -7   6   6       1318.61       1247.21        16.08 o                         
  -6   6   6       2629.70       2689.41        27.75 o                         
  -5   6   6        825.39        795.93        14.70 o                         
  -4   6   6       1607.79       1587.35        19.49 o                         
  -3   6   6       1635.37       1648.72        17.40 o                         
  -2   6   6        353.66        321.41         6.31 o                         
  -1   6   6       4238.14       4412.98        29.70 o                         
   0   6   6       2995.09       3033.82        22.57 o                         
   1   6   6       2102.60       2021.52        20.37 o                         
   2   6   6       6335.79       6560.49        44.12 o                         
   3   6   6        346.16        336.78         8.16 o                         
   4   6   6       3287.97       3345.15        29.43 o                         
   5   6   6         44.72         34.61         5.08 o                         
   6   6   6       1394.49       1320.02        18.92 o                         
   7   6   6         35.43         24.70         4.16 o                         
   8   6   6        334.52        303.68        10.16 o                         
   9   6   6        430.87        425.66        13.98 o                         
  10   6   6          2.49          5.33         7.08 o                         
  11   6   6        274.69        242.88        16.61 o                         
  12   6   6         31.95         29.52         7.04 o                         
 -15   7   6        134.17        121.40        16.01 o                         
 -14   7   6        819.65        802.72        30.50 o                         
 -13   7   6        636.45        656.92        35.61 o                         
 -12   7   6        259.53        263.43        15.93 o                         
 -11   7   6        288.17        245.39        12.36 o                         
 -10   7   6        467.52        446.49        14.12 o                         
  -9   7   6       1128.85       1132.99        21.01 o                         
  -8   7   6          3.35          4.83         3.31 o                         
  -7   7   6       1332.83       1315.24        19.82 o                         
  -6   7   6        108.48         94.52         6.31 o                         
  -5   7   6       3195.65       3209.61        31.89 o                         
  -4   7   6       3361.14       3461.51        30.34 o                         
  -3   7   6       1227.01       1201.17        21.46 o                         
  -2   7   6       4889.12       5088.28        36.16 o                         
  -1   7   6        208.24        173.64         5.98 o                         
   0   7   6       4896.41       4884.99        35.09 o                         
   1   7   6       1250.78       1225.45        15.91 o                         
   2   7   6       1219.50       1190.60        15.90 o                         
   3   7   6       1999.24       1993.41        24.09 o                         
   4   7   6        158.11        140.42         7.70 o                         
   5   7   6       2918.85       2944.41        31.94 o                         
   6   7   6        286.83        271.63         9.92 o                         
   7   7   6       1193.44       1130.89        19.02 o                         
   8   7   6        374.79        347.36        11.38 o                         
   9   7   6        504.81        517.35        15.64 o                         
  10   7   6        264.35        220.80        12.43 o                         
  11   7   6        164.64        158.26        11.47 o                         
  12   7   6        236.01        229.72        15.16 o                         
 -14   8   6          5.20         -0.73        12.37 o                         
 -13   8   6         80.37         67.50        10.10 o                         
 -12   8   6         50.98         35.85         8.04 o                         
 -11   8   6         60.49         56.28         8.60 o                         
 -10   8   6        704.21        691.55        23.36 o                         
  -9   8   6         47.82         25.22         5.69 o                         
  -8   8   6       1759.47       1774.11        26.24 o                         
  -7   8   6        900.04        904.16        13.59 o                         
  -6   8   6        677.24        648.42        14.53 o                         
  -5   8   6        560.98        561.07        11.18 o                         
  -4   8   6        112.63         86.43         5.65 o                         
  -3   8   6        134.21        113.48         5.95 o                         
  -2   8   6         67.10         53.96         4.25 o                         
  -1   8   6        103.66        111.85         5.44 o                         
   0   8   6        308.20        283.77         8.26 o                         
   1   8   6        198.70        210.41         7.69 o                         
   2   8   6        366.47        343.79        10.05 o                         
   3   8   6        278.99        253.83         9.21 o                         
   4   8   6        302.02        302.51        10.27 o                         
   5   8   6        423.69        373.54        11.38 o                         
   6   8   6        498.93        471.45        15.60 o                         
   7   8   6         18.99         19.10         5.35 o                         
   8   8   6        271.34        248.06        10.79 o                         
   9   8   6         97.77         87.76         7.16 o                         
  10   8   6         26.85         30.46         6.98 o                         
  11   8   6        257.00        242.26        13.92 o                         
 -13   9   6        412.57        434.32        17.09 o                         
 -12   9   6        509.94        558.59        20.56 o                         
 -11   9   6        575.12        604.24        19.17 o                         
 -10   9   6        472.87        481.30        16.06 o                         
  -9   9   6        896.36        856.53        22.75 o                         
  -8   9   6         54.01         39.58         6.20 o                         
  -7   9   6       1146.24       1116.94        17.74 o                         
  -6   9   6        359.69        333.03        12.12 o                         
  -5   9   6        835.64        845.11        14.20 o                         
  -4   9   6       1747.72       1738.21        20.83 o                         
  -3   9   6        165.94        164.47         7.58 o                         
  -2   9   6       2089.61       2242.47        21.98 o                         
  -1   9   6         56.48         57.80         5.94 o                         
   0   9   6       2869.64       2935.00        28.48 o                         
   1   9   6        229.56        223.17        12.75 o                         
   2   9   6        467.21        493.55        11.21 o                         
   3   9   6         88.30         88.62         7.05 o                         
   4   9   6        445.92        439.20        19.16 o                         
   5   9   6        929.66        988.43        20.71 o                         
   6   9   6          0.30         -0.85         4.37 o                         
   7   9   6       1293.49       1302.30        21.91 o                         
   8   9   6         71.76         72.27         7.47 o                         
   9   9   6        911.03        919.60        17.79 o                         
  10   9   6        480.57        500.44        15.45 o                         
 -12  10   6         25.07         21.43         7.46 o                         
 -11  10   6         33.12         36.03         7.78 o                         
 -10  10   6          0.34         -4.95         5.14 o                         
  -9  10   6          0.84          0.11         5.61 o                         
  -8  10   6         69.57         57.05         7.64 o                         
  -7  10   6         74.95         77.91         8.04 o                         
  -6  10   6          0.05          2.71         4.36 o                         
  -5  10   6         40.86         22.60         4.43 o                         
  -4  10   6         40.89         34.90         4.79 o                         
  -3  10   6         22.84         22.44         4.08 o                         
  -2  10   6        247.42        222.16         8.42 o                         
  -1  10   6          1.81          1.85         3.95 o                         
   0  10   6        154.43        144.30         7.55 o                         
   1  10   6          1.85         -2.95         3.90 o                         
   2  10   6        203.33        207.54        10.40 o                         
   3  10   6        136.55        150.24        12.76 o                         
   4  10   6          3.56         -4.67         4.67 o                         
   5  10   6         97.58        100.76         8.83 o                         
   6  10   6         23.99         26.88         6.62 o                         
   7  10   6          5.35         18.67         6.18 o                         
   8  10   6         15.53         22.32         6.31 o                         
   9  10   6          0.58         -1.74         5.57 o                         
 -10  11   6         24.24         28.72         7.89 o                         
  -9  11   6        981.77       1058.30        34.12 o                         
  -8  11   6         11.74          7.27         6.17 o                         
  -7  11   6        988.41       1016.57        22.15 o                         
  -6  11   6        755.61        769.62        18.27 o                         
  -5  11   6        159.06        141.02         8.87 o                         
  -4  11   6       1341.48       1371.63        19.65 o                         
  -3  11   6          7.94         10.00         4.27 o                         
  -2  11   6       1652.22       1700.31        27.83 o                         
  -1  11   6         32.93         35.24         6.37 o                         
   0  11   6       1560.34       1577.67        27.02 o                         
   1  11   6        318.01        268.66        13.30 o                         
   2  11   6        857.97        842.53        18.78 o                         
   3  11   6        807.61        875.28        20.71 o                         
   4  11   6         82.16         76.21         8.41 o                         
   5  11   6        952.83       1000.07        22.64 o                         
   6  11   6         12.66         19.82         6.79 o                         
   7  11   6        865.37        961.46        23.01 o                         
   8  11   6        393.63        441.63        17.09 o                         
  -9  12   6          0.27         -0.33         6.32 o                         
  -8  12   6        248.81        251.24        14.27 o                         
  -7  12   6         90.31         84.23        12.47 o                         
  -6  12   6          8.21         10.58         6.03 o                         
  -5  12   6          0.27          1.43         5.86 o                         
  -4  12   6          0.56          0.71         5.65 o                         
  -3  12   6         28.54         41.25         7.04 o                         
  -2  12   6          7.52         10.50         6.11 o                         
  -1  12   6         66.30         63.57         8.99 o                         
   0  12   6          5.19         14.44         6.29 o                         
   1  12   6         69.05         53.73         8.12 o                         
   2  12   6         62.85         53.01         7.89 o                         
   3  12   6         12.85         14.67         6.60 o                         
   4  12   6          0.28          0.68         6.31 o                         
   5  12   6        155.58        149.48        11.78 o                         
   6  12   6         39.16         39.99         8.15 o                         
  -6  13   6         96.60         87.85        11.84 o                         
  -5  13   6        432.53        471.79        37.00 o                         
  -4  13   6        564.19        582.36        21.96 o                         
  -3  13   6         44.75         40.38         9.47 o                         
  -2  13   6        709.12        741.62        33.96 o                         
  -1  13   6          2.09          3.73         6.46 o                         
   0  13   6        815.26        824.97        21.54 o                         
   1  13   6        193.31        215.03        14.80 o                         
   2  13   6        490.96        505.32        17.89 o                         
   3  13   6        737.60        809.83        22.01 o                         
 -16   1   7         16.82          8.96         7.36 o                         
 -15   1   7        923.45        930.14        24.40 o                         
 -14   1   7        268.23        261.96        15.07 o                         
 -13   1   7       2303.88       2317.42        37.17 o                         
 -12   1   7       2376.45       2460.89        37.30 o                         
 -11   1   7       3460.36       3525.71        39.30 o                         
 -10   1   7       6573.19       6845.87        55.96 o                         
  -9   1   7       2443.14       2491.16        26.69 o                         
  -8   1   7       9563.11       9924.85        73.45 o                         
  -7   1   7         47.60         50.46         3.83 o                         
  -6   1   7       6817.70       7029.54        38.80 o                         
  -5   1   7       3048.51       2961.64        17.56 o                         
  -4   1   7       3241.64       3178.91        18.59 o                         
  -3   1   7      12743.06      12675.63        61.09 o                         
  -2   1   7        330.88        308.47         6.42 o                         
  -1   1   7      16368.11      16712.56        78.45 o                         
   0   1   7         32.89         40.53         2.71 o                         
   1   1   7      14537.48      14933.89        85.12 o                         
   2   1   7       1804.07       1822.50        15.12 o                         
   3   1   7       3768.06       3730.94        28.00 o                         
   4   1   7       2266.30       2265.70        20.97 o                         
   5   1   7        437.70        411.01         9.16 o                         
   6   1   7       4391.14       4409.94        36.90 o                         
   7   1   7        411.03        390.93        10.66 o                         
   8   1   7       3518.54       3458.31        32.17 o                         
   9   1   7        647.46        621.74        17.73 o                         
  10   1   7       3627.80       3843.51        54.21 o                         
  11   1   7       1847.24       1881.94        42.50 o                         
  12   1   7        616.20        652.08        32.58 o                         
  13   1   7        857.83        875.21        29.99 o                         
 -16   2   7         97.83        100.41        13.75 o                         
 -15   2   7          0.06         -6.06         6.24 o                         
 -14   2   7          1.17         -2.94         5.49 o                         
 -13   2   7        126.51        102.72         9.60 o                         
 -12   2   7         12.31          6.86         4.82 o                         
 -11   2   7        171.09        157.70        15.02 o                         
 -10   2   7         17.68         13.74         4.49 o                         
  -9   2   7         17.95         18.59         4.05 o                         
  -8   2   7         18.69         16.24         3.12 o                         
  -7   2   7        165.94        156.31         5.47 o                         
  -6   2   7         45.52         45.82         4.33 o                         
  -5   2   7       1555.84       1622.21        12.99 o                         
  -4   2   7        113.54        120.51         3.77 o                         
  -3   2   7       1117.61       1121.35        11.07 o                         
  -2   2   7        995.24        966.01         8.83 o                         
  -1   2   7       1325.57       1302.18        10.44 o                         
   0   2   7        502.31        477.38         7.13 o                         
   1   2   7        287.63        263.75         5.46 o                         
   2   2   7          1.29          2.25         1.91 o                         
   3   2   7        399.39        396.98         7.09 o                         
   4   2   7          0.46          2.61         2.27 o                         
   5   2   7         62.77         64.88         6.40 o                         
   6   2   7          5.91          3.85         2.91 o                         
   7   2   7         47.07         34.22         4.19 o                         
   8   2   7         98.63        107.39         7.56 o                         
   9   2   7         53.47         33.77         6.92 o                         
  10   2   7        157.65        145.75        11.43 o                         
  11   2   7         40.00         37.97         8.66 o                         
  12   2   7         47.37         36.37        10.17 o                         
  13   2   7          1.30         -4.93         8.03 o                         
 -16   3   7         40.19         25.30        10.85 o                         
 -15   3   7       1182.92       1229.51        57.05 o                         
 -14   3   7         89.68         87.04        22.98 o                         
 -13   3   7       1652.86       1627.85        80.80 o                         
 -12   3   7       1856.49       1920.87        32.20 o                         
 -11   3   7        240.45        247.20        10.11 o                         
 -10   3   7       1658.49       1665.31        23.81 o                         
  -9   3   7        121.71        113.68         7.15 o                         
  -8   3   7       3753.82       3818.67        29.53 o                         
  -7   3   7        992.92        915.64        12.75 o                         
  -6   3   7       1272.49       1273.86        14.03 o                         
  -5   3   7        521.96        518.75         7.68 o                         
  -4   3   7        906.02        876.87         9.11 o                         
  -3   3   7       1143.39       1199.45        11.09 o                         
  -2   3   7        233.14        193.40         4.54 o                         
  -1   3   7       1135.12       1139.15        11.62 o                         
   0   3   7        770.26        749.92         9.28 o                         
   1   3   7       4380.84       4422.23        29.48 o                         
   2   3   7        348.46        319.69         6.70 o                         
   3   3   7       2718.79       2717.97        22.37 o                         
   4   3   7       2368.23       2409.52        23.95 o                         
   5   3   7        727.41        720.55        11.76 o                         
   6   3   7       2888.96       2924.11        28.21 o                         
   7   3   7          8.64          0.49         3.81 o                         
   8   3   7       2265.81       2258.52        36.89 o                         
   9   3   7        489.71        469.64        16.26 o                         
  10   3   7        652.38        628.17        29.55 o                         
  11   3   7        679.24        693.56        20.54 o                         
  12   3   7        106.50         82.88        12.32 o                         
  13   3   7        519.07        524.66        24.64 o                         
 -16   4   7        958.99       1067.76        38.39 o                         
 -15   4   7         15.81         15.21        10.50 o                         
 -14   4   7       1147.34       1218.32        35.52 o                         
 -13   4   7          0.94          2.35         7.62 o                         
 -12   4   7       1078.65       1122.69        31.96 o                         
 -11   4   7        678.90        661.12        19.04 o                         
 -10   4   7         21.75         18.52         4.19 o                         
  -9   4   7       2006.00       2022.11        21.52 o                         
  -8   4   7       1630.71       1690.05        18.71 o                         
  -7   4   7        733.60        743.51        10.91 o                         
  -6   4   7        181.81        173.18         5.80 o                         
  -5   4   7       4057.91       4148.99        28.29 o                         
  -4   4   7        948.30        917.31        10.86 o                         
  -3   4   7       2205.02       2234.03        16.80 o                         
  -2   4   7       2047.14       2071.03        17.21 o                         
  -1   4   7         26.60         25.37         3.32 o                         
   0   4   7       1196.28       1162.10        12.29 o                         
   1   4   7        235.34        210.45         5.42 o                         
   2   4   7       1155.44       1127.38        13.57 o                         
   3   4   7        944.50        947.63        12.11 o                         
   4   4   7       3578.69       3591.78        28.24 o                         
   5   4   7       5868.75       6159.69        46.67 o                         
   6   4   7        103.27         96.93         5.78 o                         
   7   4   7       1895.71       1961.52        26.05 o                         
   8   4   7         42.56         37.97         6.71 o                         
   9   4   7        336.50        321.13        14.74 o                         
  10   4   7        314.66        275.61        14.91 o                         
  11   4   7         21.95         18.10         7.37 o                         
  12   4   7        526.89        512.04        18.72 o                         
 -15   5   7        948.29        966.91        40.15 o                         
 -14   5   7          6.30         10.33         9.27 o                         
 -13   5   7        647.17        590.44        34.85 o                         
 -12   5   7        125.23        106.42        16.67 o                         
 -11   5   7         90.27         66.80         8.49 o                         
 -10   5   7        333.83        305.76        10.74 o                         
  -9   5   7        109.90        101.59         6.65 o                         
  -8   5   7       2695.03       2700.64        25.68 o                         
  -7   5   7         64.01         50.22         4.35 o                         
  -6   5   7       5010.13       5073.86        39.21 o                         
  -5   5   7        929.42        941.97        11.16 o                         
  -4   5   7       4826.09       4859.65        32.30 o                         
  -3   5   7       2759.55       2777.37        21.35 o                         
  -2   5   7        989.38        970.98        11.29 o                         
  -1   5   7       2495.45       2569.77        20.56 o                         
   0   5   7        402.75        399.16        11.33 o                         
   1   5   7       2015.41       2012.93        17.85 o                         
   2   5   7       3128.43       3092.03        23.88 o                         
   3   5   7        548.70        587.20        10.62 o                         
   4   5   7       2217.28       2215.75        21.02 o                         
   5   5   7        373.09        383.24         8.55 o                         
   6   5   7       1649.95       1703.79        20.49 o                         
   7   5   7         55.37         57.32         8.05 o                         
   8   5   7        770.56        824.27        21.76 o                         
   9   5   7         25.18         25.99         6.91 o                         
  10   5   7        205.58        202.63        29.86 o                         
  11   5   7        158.10        151.22        12.62 o                         
  12   5   7         61.11         48.72        10.54 o                         
 -15   6   7          1.62          5.47         9.46 o                         
 -14   6   7        936.94        974.06        33.55 o                         
 -13   6   7         29.20         17.77         9.27 o                         
 -12   6   7       1319.87       1315.59        29.43 o                         
 -11   6   7        615.04        553.66        21.52 o                         
 -10   6   7        486.60        447.22        13.80 o                         
  -9   6   7       1756.96       1811.91        23.30 o                         
  -8   6   7         34.50         22.75         4.61 o                         
  -7   6   7       1724.67       1804.12        22.75 o                         
  -6   6   7        185.91        170.11         8.78 o                         
  -5   6   7       4058.37       4118.97        39.33 o                         
  -4   6   7       2585.06       2566.11        31.09 o                         
  -3   6   7       2617.26       2635.83        24.63 o                         
  -2   6   7       4592.80       4688.51        32.04 o                         
  -1   6   7        181.40        170.08         5.30 o                         
   0   6   7       4318.01       4352.27        30.71 o                         
   1   6   7       1242.86       1243.76        13.86 o                         
   2   6   7       1373.21       1406.64        14.97 o                         
   3   6   7       1158.67       1146.60        17.55 o                         
   4   6   7       1602.39       1630.82        18.00 o                         
   5   6   7       3586.47       3805.47        34.41 o                         
   6   6   7          2.32          5.94         3.69 o                         
   7   6   7       1484.37       1522.34        21.98 o                         
   8   6   7         59.54         45.89         7.95 o                         
   9   6   7        695.97        677.34        27.52 o                         
  10   6   7        258.84        248.01        19.62 o                         
  11   6   7        154.27        121.21        12.05 o                         
 -14   7   7          0.50          2.15         8.70 o                         
 -13   7   7        537.54        543.01        25.53 o                         
 -12   7   7         18.78         16.18         7.38 o                         
 -11   7   7        441.42        425.16        18.95 o                         
 -10   7   7        692.54        669.69        17.07 o                         
  -9   7   7          3.88          3.99         4.79 o                         
  -8   7   7       1227.27       1209.69        25.05 o                         
  -7   7   7         25.48         22.52         4.45 o                         
  -6   7   7       3224.64       3312.68        34.98 o                         
  -5   7   7        691.02        687.08        13.71 o                         
  -4   7   7       2351.58       2399.06        24.20 o                         
  -3   7   7       1279.03       1266.58        16.55 o                         
  -2   7   7        532.15        525.84        10.46 o                         
  -1   7   7       2429.59       2510.59        24.79 o                         
   0   7   7        355.14        380.06         9.20 o                         
   1   7   7        726.70        718.77        13.20 o                         
   2   7   7        791.10        784.86        11.34 o                         
   3   7   7        529.95        506.36        10.02 o                         
   4   7   7        871.38        886.74        14.99 o                         
   5   7   7        758.72        726.25        13.88 o                         
   6   7   7       1522.37       1482.28        29.90 o                         
   7   7   7         41.18         31.16         5.47 o                         
   8   7   7        639.77        615.66        38.78 o                         
   9   7   7         37.24         19.11         7.76 o                         
  10   7   7        142.17        129.97        15.51 o                         
  11   7   7        237.10        218.65        13.58 o                         
 -13   8   7        219.78        203.55        15.39 o                         
 -12   8   7        463.40        487.36        19.23 o                         
 -11   8   7        366.34        342.88        23.33 o                         
 -10   8   7        588.76        573.51        19.53 o                         
  -9   8   7        934.89        958.18        23.81 o                         
  -8   8   7        162.47        136.71         9.27 o                         
  -7   8   7       1505.92       1570.40        22.05 o                         
  -6   8   7        407.37        392.08        10.18 o                         
  -5   8   7        452.49        440.67        10.96 o                         
  -4   8   7       1299.81       1336.56        17.90 o                         
  -3   8   7         47.57         58.35         6.22 o                         
  -2   8   7       1827.52       1867.49        21.63 o                         
  -1   8   7          0.38          0.42         3.68 o                         
   0   8   7       1878.85       1847.36        21.43 o                         
   1   8   7         61.58         49.84         4.80 o                         
   2   8   7        945.60        926.01        14.94 o                         
   3   8   7        359.70        341.01        11.00 o                         
   4   8   7         87.53         70.68         6.53 o                         
   5   8   7        185.30        146.94         8.79 o                         
   6   8   7         29.19         18.85         5.84 o                         
   7   8   7        550.98        533.60        14.83 o                         
   8   8   7          5.90          7.84         5.18 o                         
   9   8   7        615.68        603.31        21.53 o                         
  10   8   7        179.21        154.44        12.61 o                         
 -12   9   7         26.23         23.98         7.25 o                         
 -11   9   7         32.39         23.81         8.55 o                         
 -10   9   7        105.24         94.90         9.17 o                         
  -9   9   7         84.27         75.49         8.41 o                         
  -8   9   7         10.18          4.21         4.99 o                         
  -7   9   7         35.80         27.74         5.18 o                         
  -6   9   7         12.78          9.97         3.97 o                         
  -5   9   7          0.08          0.37         3.41 o                         
  -4   9   7          4.09          3.15         3.56 o                         
  -3   9   7         10.56          8.38         3.58 o                         
  -2   9   7        135.26        126.71         7.87 o                         
  -1   9   7         10.88         12.67         4.19 o                         
   0   9   7         35.03         41.31         5.37 o                         
   1   9   7         11.20         14.40         3.97 o                         
   2   9   7        131.32         99.36         6.58 o                         
   3   9   7        291.40        296.04        16.12 o                         
   4   9   7         65.93         52.76         7.17 o                         
   5   9   7         72.82         66.93         7.89 o                         
   6   9   7        115.54        116.27         9.59 o                         
   7   9   7          3.60          2.62         5.00 o                         
   8   9   7         66.14         60.15         7.04 o                         
   9   9   7         31.63         35.68         8.06 o                         
 -11  10   7        791.04        812.23        30.25 o                         
 -10  10   7        307.52        296.29        15.14 o                         
  -9  10   7       1259.21       1239.72        25.23 o                         
  -8  10   7         26.48         34.18         7.26 o                         
  -7  10   7       1090.81       1134.17        20.51 o                         
  -6  10   7        359.25        324.48        14.67 o                         
  -5  10   7        142.54        128.71         7.44 o                         
  -4  10   7        795.60        797.21        14.82 o                         
  -3  10   7          2.06         -1.27         4.15 o                         
  -2  10   7        604.20        673.32        15.00 o                         
  -1  10   7        187.81        198.21         9.76 o                         
   0  10   7       2223.44       2327.94        29.15 o                         
   1  10   7          0.51         -0.40         4.50 o                         
   2  10   7       2081.96       2237.72        34.58 o                         
   3  10   7        383.48        433.22        15.06 o                         
   4  10   7        310.52        299.75        14.37 o                         
   5  10   7        571.36        636.98        18.36 o                         
   6  10   7         28.68         24.81         6.96 o                         
   7  10   7        823.32        906.61        27.00 o                         
   8  10   7        132.57        149.02        10.42 o                         
  -9  11   7          3.10          4.49         6.59 o                         
  -8  11   7         54.03         38.73         7.76 o                         
  -7  11   7         10.98          6.82         5.50 o                         
  -6  11   7         39.59         22.97         5.90 o                         
  -5  11   7          0.01          1.02         4.83 o                         
  -4  11   7         20.94         23.55         5.69 o                         
  -3  11   7          6.94          4.35         4.75 o                         
  -2  11   7         12.59          9.80         4.96 o                         
  -1  11   7          0.66          3.81         5.59 o                         
   0  11   7          1.89         14.75         6.71 o                         
   1  11   7         37.27         27.03         7.12 o                         
   2  11   7         36.01         29.58         6.94 o                         
   3  11   7          2.14          2.26         6.05 o                         
   4  11   7          3.36         -1.23         6.09 o                         
   5  11   7        108.91         89.29         9.95 o                         
   6  11   7        127.44         96.77        10.33 o                         
  -7  12   7       1033.71       1127.78        24.80 o                         
  -6  12   7         44.66         45.06         7.14 o                         
  -5  12   7        881.80        945.70        26.33 o                         
  -4  12   7        624.44        607.88        27.43 o                         
  -3  12   7        268.71        293.56        14.77 o                         
  -2  12   7       1072.41       1100.85        26.50 o                         
  -1  12   7         69.12         72.78         8.82 o                         
   0  12   7       1771.80       1831.53        31.53 o                         
   1  12   7        207.62        193.53        12.80 o                         
   2  12   7        803.13        863.94        22.09 o                         
   3  12   7        533.57        550.50        18.34 o                         
   4  12   7        196.33        185.99        12.93 o                         
  -3  13   7          2.74          3.93         7.68 o                         
  -2  13   7         13.78         17.67         7.03 o                         
  -1  13   7          4.89          3.58         6.42 o                         
   0  13   7          0.49         -5.10         5.89 o                         
 -16   0   8        359.93        301.44        23.99 o                         
 -15   0   8        570.31        555.57        24.25 o                         
 -14   0   8         54.42         55.90        10.36 o                         
 -13   0   8       1864.95       1814.13        58.82 o                         
 -12   0   8        708.52        599.29        17.98 o                         
 -11   0   8       3084.42       3250.14        44.12 o                         
 -10   0   8       2006.84       1979.75        31.49 o                         
  -9   0   8       7772.19       8107.87        82.71 o                         
  -8   0   8      10602.33      11071.84       105.15 o                         
  -7   0   8        527.50        530.96        16.63 o                         
  -6   0   8       5329.47       5554.81        49.92 o                         
  -5   0   8         33.96         36.41         4.14 o                         
  -4   0   8       6183.19       6493.97        55.93 o                         
  -3   0   8       6858.07       6928.20        58.71 o                         
  -2   0   8       1588.37       1536.12        17.41 o                         
  -1   0   8      13128.60      13397.62       105.05 o                         
   0   0   8         37.63         39.15         3.87 o                         
   1   0   8      13739.01      14177.56       109.53 o                         
   2   0   8        230.97        246.54        10.69 o                         
   3   0   8       5539.56       5640.03        61.89 o                         
   4   0   8         91.04         97.85         8.37 o                         
   5   0   8       2469.77       2574.97        45.65 o                         
   6   0   8       1408.10       1406.08        31.45 o                         
   7   0   8        417.50        367.33        16.54 o                         
   8   0   8       3337.82       3481.08        56.57 o                         
   9   0   8        143.60        119.54        25.76 o                         
  10   0   8       2719.63       2769.13        76.77 o                         
  11   0   8        694.11        770.15        39.90 o                         
  12   0   8       1159.47       1291.85        52.53 o                         
 -16   1   8         23.27         18.34         8.02 o                         
 -15   1   8         12.70          2.02         6.78 o                         
 -14   1   8          5.14          2.29         5.77 o                         
 -13   1   8         52.77         30.50         9.45 o                         
 -12   1   8        108.40         85.78         7.61 o                         
 -11   1   8          3.42          3.51         4.04 o                         
 -10   1   8         66.82         50.40         5.31 o                         
  -9   1   8        214.86        186.59         8.41 o                         
  -8   1   8        332.70        290.31         9.21 o                         
  -7   1   8         46.46         40.70         3.55 o                         
  -6   1   8        441.94        427.57         7.27 o                         
  -5   1   8        280.93        273.25         5.92 o                         
  -4   1   8       1634.51       1543.60        12.51 o                         
  -3   1   8         64.38         54.71         2.91 o                         
  -2   1   8        173.44        163.77         4.88 o                         
  -1   1   8        573.78        540.69         8.03 o                         
   0   1   8        286.44        246.69         6.35 o                         
   1   1   8        488.72        508.50         8.83 o                         
   2   1   8       1085.20       1014.71        12.67 o                         
   3   1   8         68.76         67.26         4.93 o                         
   4   1   8         20.28         13.36         3.42 o                         
   5   1   8        122.06        104.52         8.06 o                         
   6   1   8         71.89         63.01         5.42 o                         
   7   1   8          8.70          5.60         4.29 o                         
   8   1   8         32.77         15.31         5.09 o                         
   9   1   8         10.63         10.39         6.29 o                         
  10   1   8         34.42         26.95        10.17 o                         
  11   1   8         22.07         22.48         9.64 o                         
  12   1   8         12.72          9.91         9.62 o                         
 -16   2   8        214.60        188.59        18.44 o                         
 -15   2   8       1127.99       1169.45        35.35 o                         
 -14   2   8         50.41         30.22         7.66 o                         
 -13   2   8       1404.71       1434.03        29.70 o                         
 -12   2   8       1083.10       1057.77        21.14 o                         
 -11   2   8        912.04        871.59        17.84 o                         
 -10   2   8       2285.21       2332.52        27.23 o                         
  -9   2   8        674.44        658.10        15.15 o                         
  -8   2   8       4182.17       4353.23        39.76 o                         
  -7   2   8          2.42          0.87         2.60 o                         
  -6   2   8       2404.11       2459.34        26.50 o                         
  -5   2   8         66.96         59.83         5.03 o                         
  -4   2   8       2723.30       2750.87        18.42 o                         
  -3   2   8       2396.05       2416.33        18.05 o                         
  -2   2   8       1249.12       1241.29        11.95 o                         
  -1   2   8       7642.45       7766.98        46.29 o                         
   0   2   8         97.64         93.95         4.39 o                         
   1   2   8       8995.61       9020.97        57.08 o                         
   2   2   8        773.29        789.06        12.03 o                         
   3   2   8       3600.05       3643.64        29.01 o                         
   4   2   8       1116.10       1098.03        15.81 o                         
   5   2   8       1891.10       1843.76        29.93 o                         
   6   2   8       2704.50       2775.77        30.76 o                         
   7   2   8         12.86          9.94         4.54 o                         
   8   2   8       1554.62       1498.89        28.98 o                         
   9   2   8        343.67        333.20        21.40 o                         
  10   2   8        977.37        990.24        24.65 o                         
  11   2   8        655.27        664.71        26.23 o                         
  12   2   8        261.79        270.30        21.06 o                         
 -15   3   8         11.37         26.25         9.92 o                         
 -14   3   8        461.97        468.61        27.53 o                         
 -13   3   8         26.29         12.25         8.48 o                         
 -12   3   8        916.01        912.91        18.84 o                         
 -11   3   8         58.61         60.76         6.65 o                         
 -10   3   8        134.11        116.98         8.00 o                         
  -9   3   8        636.73        592.68        12.62 o                         
  -8   3   8        632.51        583.12        13.75 o                         
  -7   3   8        267.84        242.11         8.72 o                         
  -6   3   8        497.53        459.58         8.84 o                         
  -5   3   8       1472.82       1420.06        14.20 o                         
  -4   3   8        984.67        933.64        11.13 o                         
  -3   3   8       1048.39       1003.94        10.65 o                         
  -2   3   8        597.03        554.33         8.34 o                         
  -1   3   8         70.43         55.44         3.58 o                         
   0   3   8          3.11         -0.92         2.08 o                         
   1   3   8         16.35         15.24         2.64 o                         
   2   3   8          1.75          0.67         2.71 o                         
   3   3   8        134.51        142.39         6.52 o                         
   4   3   8        666.11        597.16        12.70 o                         
   5   3   8       2577.72       2511.83        26.37 o                         
   6   3   8          0.90          0.70         3.53 o                         
   7   3   8        825.90        821.66        21.15 o                         
   8   3   8          1.39          2.49         5.41 o                         
   9   3   8        180.62        151.57        14.53 o                         
  10   3   8         17.43         11.35         6.87 o                         
  11   3   8        126.51        106.31        11.25 o                         
 -15   4   8       1101.21       1132.97        36.42 o                         
 -14   4   8          3.28         10.69        14.14 o                         
 -13   4   8       1030.32       1056.26        32.67 o                         
 -12   4   8        289.15        262.07        18.75 o                         
 -11   4   8        415.85        369.94        14.54 o                         
 -10   4   8       1196.63       1185.79        20.40 o                         
  -9   4   8          7.82          7.09         3.78 o                         
  -8   4   8       1677.92       1721.72        18.44 o                         
  -7   4   8        162.56        141.83         6.07 o                         
  -6   4   8       3204.96       3264.30        27.10 o                         
  -5   4   8        945.39        945.09        11.51 o                         
  -4   4   8       2193.26       2172.83        18.75 o                         
  -3   4   8       1782.27       1746.26        17.62 o                         
  -2   4   8        643.72        645.22         9.30 o                         
  -1   4   8       1849.60       1900.28        17.18 o                         
   0   4   8          2.80          1.50         2.28 o                         
   1   4   8       2331.18       2382.66        20.35 o                         
   2   4   8       1221.60       1201.00        14.28 o                         
   3   4   8       1125.64       1121.81        15.50 o                         
   4   4   8       1382.47       1412.73        17.97 o                         
   5   4   8        720.87        733.49        17.65 o                         
   6   4   8       2311.71       2394.80        33.97 o                         
   7   4   8          0.49          4.20         5.92 o                         
   8   4   8        639.86        652.47        20.07 o                         
   9   4   8         22.58         20.45         7.04 o                         
  10   4   8        363.37        328.95        18.38 o                         
  11   4   8        245.16        231.58        14.91 o                         
 -15   5   8         17.36         33.34        15.66 o                         
 -14   5   8        914.95        963.19        41.67 o                         
 -13   5   8          0.49          0.19         8.12 o                         
 -12   5   8       1171.16       1278.24        35.18 o                         
 -11   5   8         92.80         65.02        13.38 o                         
 -10   5   8        720.93        743.38        19.60 o                         
  -9   5   8        586.96        535.89        17.35 o                         
  -8   5   8         96.17         90.25         6.46 o                         
  -7   5   8       1638.60       1631.27        19.10 o                         
  -6   5   8          2.85          6.26         3.05 o                         
  -5   5   8       3026.65       3086.24        26.20 o                         
  -4   5   8         67.44         57.54         5.80 o                         
  -3   5   8       4859.29       5001.33        36.71 o                         
  -2   5   8       1534.97       1559.40        16.96 o                         
  -1   5   8       1508.18       1510.57        15.36 o                         
   0   5   8       1228.92       1245.56        14.11 o                         
   1   5   8        325.46        294.04         6.93 o                         
   2   5   8       3440.95       3542.95        33.37 o                         
   3   5   8       1035.80       1078.36        14.14 o                         
   4   5   8       1577.07       1571.04        19.49 o                         
   5   5   8       2518.43       2636.28        30.56 o                         
   6   5   8        246.90        225.83        20.72 o                         
   7   5   8       1562.36       1583.98        46.98 o                         
   8   5   8         11.10          6.26         6.22 o                         
   9   5   8        592.78        580.24        20.12 o                         
  10   5   8          9.50         16.54         7.34 o                         
  11   5   8        371.38        368.15        40.36 o                         
 -14   6   8        191.02        181.31        18.53 o                         
 -13   6   8       1251.64       1228.77        36.95 o                         
 -12   6   8          5.52          7.86         8.74 o                         
 -11   6   8        953.61        908.70        24.34 o                         
 -10   6   8        136.45        142.63        11.89 o                         
  -9   6   8        610.13        599.74        13.74 o                         
  -8   6   8       1971.35       1963.19        24.97 o                         
  -7   6   8         13.05         10.98         4.27 o                         
  -6   6   8       3700.66       3785.84        37.24 o                         
  -5   6   8       1194.21       1203.37        18.24 o                         
  -4   6   8       2717.83       2721.60        30.46 o                         
  -3   6   8       1467.45       1431.84        16.64 o                         
  -2   6   8        608.88        606.96        10.58 o                         
  -1   6   8        335.45        297.21         7.80 o                         
   0   6   8        322.40        277.51         7.80 o                         
   1   6   8        663.59        651.68        10.38 o                         
   2   6   8         15.50         11.90         3.40 o                         
   3   6   8        924.13        917.56        13.44 o                         
   4   6   8        663.79        650.27        12.82 o                         
   5   6   8        643.69        647.45        14.65 o                         
   6   6   8        721.40        720.18        29.29 o                         
   7   6   8        668.27        690.01        21.29 o                         
   8   6   8       1154.66       1258.43        28.87 o                         
   9   6   8         93.53         91.09        10.95 o                         
  10   6   8        648.42        658.93        31.99 o                         
 -13   7   8         33.67         40.18        11.72 o                         
 -12   7   8        751.84        758.62        26.87 o                         
 -11   7   8        368.45        348.28        16.50 o                         
 -10   7   8        827.12        865.28        23.90 o                         
  -9   7   8       1278.93       1347.15        24.04 o                         
  -8   7   8        345.87        332.52        10.83 o                         
  -7   7   8       2160.55       2249.24        27.90 o                         
  -6   7   8         51.08         48.12         5.59 o                         
  -5   7   8       1912.16       1862.71        24.10 o                         
  -4   7   8       1324.45       1305.58        29.02 o                         
  -3   7   8        464.73        454.83        10.55 o                         
  -2   7   8       1809.66       1813.72        24.81 o                         
  -1   7   8          1.36          3.69         3.22 o                         
   0   7   8       1889.81       1887.53        20.27 o                         
   1   7   8        220.75        197.97         6.92 o                         
   2   7   8        938.17        948.58        13.90 o                         
   3   7   8        326.23        295.42         8.56 o                         
   4   7   8        398.00        385.31        10.57 o                         
   5   7   8        335.83        297.40        11.39 o                         
   6   7   8        107.81         94.72         8.67 o                         
   7   7   8        509.35        525.35        20.93 o                         
   8   7   8         15.95          9.73         7.32 o                         
   9   7   8        809.25        786.95        24.01 o                         
 -12   8   8         30.17         12.88         8.13 o                         
 -11   8   8        165.40        141.66        13.19 o                         
 -10   8   8         32.06         18.68         7.75 o                         
  -9   8   8         18.31         17.04         5.75 o                         
  -8   8   8         45.70         42.29         6.65 o                         
  -7   8   8          3.30         -1.67         3.96 o                         
  -6   8   8        240.71        228.79        10.42 o                         
  -5   8   8         67.42         62.34         5.58 o                         
  -4   8   8        310.16        307.55        10.01 o                         
  -3   8   8         60.07         41.44         4.78 o                         
  -2   8   8        564.08        567.52        12.03 o                         
  -1   8   8         72.24         78.36         5.88 o                         
   0   8   8        666.75        636.54        12.89 o                         
   1   8   8        360.40        337.18         9.85 o                         
   2   8   8         53.38         35.10         4.85 o                         
   3   8   8        633.14        639.46        13.54 o                         
   4   8   8        553.49        543.64        14.15 o                         
   5   8   8         47.88         35.69         5.91 o                         
   6   8   8        334.57        330.03        14.03 o                         
   7   8   8         78.09         73.89        10.49 o                         
   8   8   8        300.15        268.95        17.00 o                         
 -11   9   8        978.48        995.44        27.05 o                         
 -10   9   8        157.07        150.23        11.59 o                         
  -9   9   8        968.29       1025.53        23.37 o                         
  -8   9   8         63.13         59.57         6.74 o                         
  -7   9   8        767.31        752.86        25.78 o                         
  -6   9   8          0.62         -3.83         3.83 o                         
  -5   9   8        563.71        552.16        12.58 o                         
  -4   9   8        549.36        548.58        13.71 o                         
  -3   9   8         46.12         45.98         5.74 o                         
  -2   9   8       1020.35       1061.92        16.95 o                         
  -1   9   8         68.88         54.87         6.24 o                         
   0   9   8       2444.29       2525.56        27.93 o                         
   1   9   8        122.72        114.21         7.53 o                         
   2   9   8       1105.29       1120.58        20.03 o                         
   3   9   8        170.90        152.48        12.23 o                         
   4   9   8        412.08        368.55        14.28 o                         
   5   9   8        451.60        418.76        17.72 o                         
   6   9   8         42.65         37.86         6.70 o                         
   7   9   8        585.28        579.92        21.87 o                         
 -10  10   8         56.39         55.58         8.64 o                         
  -9  10   8         57.17         46.56         8.24 o                         
  -8  10   8         73.21         63.98         7.58 o                         
  -7  10   8         10.63          4.60         5.28 o                         
  -6  10   8          0.44         -4.30         4.30 o                         
  -5  10   8         18.37         13.28         5.10 o                         
  -4  10   8          0.28          6.16         4.77 o                         
  -3  10   8         41.86         34.54         5.85 o                         
  -2  10   8          0.38          0.75         4.61 o                         
  -1  10   8         99.14         86.30         7.54 o                         
   0  10   8         99.96         89.02         7.74 o                         
   1  10   8         13.92          9.83         5.21 o                         
   2  10   8          6.28         13.12         6.28 o                         
   3  10   8          1.57         -1.94         5.68 o                         
   4  10   8         17.55         23.12         6.15 o                         
   5  10   8         62.86         54.01         7.47 o                         
   6  10   8          2.82          0.35         5.71 o                         
  -8  11   8        299.72        296.04        26.02 o                         
  -7  11   8        863.70        874.90        20.36 o                         
  -6  11   8         23.65         25.11         7.24 o                         
  -5  11   8        901.97        980.49        27.78 o                         
  -4  11   8        102.17         67.81         7.49 o                         
  -3  11   8        722.24        792.93        17.79 o                         
  -2  11   8        802.49        840.43        18.12 o                         
  -1  11   8        287.91        309.80        15.07 o                         
   0  11   8       1716.25       1864.43        31.50 o                         
   1  11   8          0.45          1.60         6.26 o                         
   2  11   8       1450.39       1602.85        29.37 o                         
   3  11   8        286.54        317.29        15.77 o                         
   4  11   8        412.88        392.05        16.20 o                         
  -5  12   8         12.27         11.35         7.24 o                         
  -4  12   8         10.64          9.89         7.84 o                         
  -3  12   8          0.12          1.78         5.93 o                         
  -2  12   8         15.22         15.23         7.01 o                         
  -1  12   8          7.87         16.71         6.96 o                         
   0  12   8         80.34         65.44         9.23 o                         
   1  12   8         56.09         41.93         8.31 o                         
 -15   1   9        805.50        811.52        20.80 o                         
 -14   1   9        100.66         84.00         8.64 o                         
 -13   1   9        990.95       1002.32        19.00 o                         
 -12   1   9         87.82         82.29         7.04 o                         
 -11   1   9       1899.50       1917.35        23.21 o                         
 -10   1   9       1530.14       1533.19        19.94 o                         
  -9   1   9       2749.97       2786.31        27.77 o                         
  -8   1   9       5750.90       5893.06        45.90 o                         
  -7   1   9        468.52        451.96         9.95 o                         
  -6   1   9       4294.99       4373.13        32.74 o                         
  -5   1   9         62.30         49.02         3.91 o                         
  -4   1   9       3046.49       3073.77        25.34 o                         
  -3   1   9        399.31        378.51         7.43 o                         
  -2   1   9       1098.69       1074.30        12.52 o                         
  -1   1   9       1962.96       2002.01        20.02 o                         
   0   1   9        308.58        276.92         6.62 o                         
   1   1   9       3884.71       3926.64        52.06 o                         
   2   1   9         12.99         10.99         3.47 o                         
   3   1   9       3562.05       3612.23        33.10 o                         
   4   1   9          3.84          2.97         3.59 o                         
   5   1   9       4812.50       4936.51        45.01 o                         
   6   1   9       1908.65       1910.72        28.02 o                         
   7   1   9        328.18        324.22        12.61 o                         
   8   1   9       1312.13       1396.20        32.55 o                         
   9   1   9          0.35          7.26         6.36 o                         
  10   1   9       1205.10       1245.19        36.78 o                         
  11   1   9        223.62        227.28        19.20 o                         
 -15   2   9          5.01         14.17         9.33 o                         
 -14   2   9        514.37        479.30        18.61 o                         
 -13   2   9          1.75          8.02         5.58 o                         
 -12   2   9        988.24       1015.75        20.58 o                         
 -11   2   9         65.04         54.58         6.05 o                         
 -10   2   9        367.90        364.66        13.49 o                         
  -9   2   9        251.60        235.46         9.38 o                         
  -8   2   9        151.37        135.11         7.66 o                         
  -7   2   9        424.11        424.52         9.66 o                         
  -6   2   9       2123.92       2145.78        19.45 o                         
  -5   2   9         77.93         74.95         5.32 o                         
  -4   2   9        936.21        962.85        11.77 o                         
  -3   2   9        907.82        905.30        11.40 o                         
  -2   2   9       1572.78       1554.39        15.65 o                         
  -1   2   9         44.69         33.40         3.61 o                         
   0   2   9        166.76        162.69         6.28 o                         
   1   2   9          0.89          4.02         3.02 o                         
   2   2   9         27.96         24.36         4.08 o                         
   3   2   9        357.74        332.23         9.40 o                         
   4   2   9         24.63         15.44         4.10 o                         
   5   2   9        524.95        495.91        12.71 o                         
   6   2   9         11.26          9.96         4.85 o                         
   7   2   9        769.60        760.55        21.29 o                         
   8   2   9          4.52          2.35         5.80 o                         
   9   2   9        348.20        346.82        15.91 o                         
  10   2   9          3.36          6.15         9.10 o                         
 -14   3   9          0.13          7.10         9.10 o                         
 -13   3   9       1294.20       1270.51        35.89 o                         
 -12   3   9        430.78        413.60        14.73 o                         
 -11   3   9        562.38        530.73        14.71 o                         
 -10   3   9        667.08        645.85        14.16 o                         
  -9   3   9       1114.80       1069.98        17.81 o                         
  -8   3   9       4093.58       4218.77        37.00 o                         
  -7   3   9         22.45         18.94         3.59 o                         
  -6   3   9       3280.41       3402.90        28.47 o                         
  -5   3   9          8.31         10.13         3.17 o                         
  -4   3   9       4214.93       4311.71        30.67 o                         
  -3   3   9       1681.48       1695.58        25.72 o                         
  -2   3   9       1992.43       2045.67        23.96 o                         
  -1   3   9       4639.84       4771.90        35.67 o                         
   0   3   9         85.61         87.78         8.38 o                         
   1   3   9       6032.29       6230.27        47.50 o                         
   2   3   9       1362.43       1363.46        19.50 o                         
   3   3   9       2295.40       2315.13        27.56 o                         
   4   3   9       1882.62       1912.87        23.08 o                         
   5   3   9        529.26        522.67        13.94 o                         
   6   3   9       1483.74       1473.76        24.73 o                         
   7   3   9         14.11         20.51         6.96 o                         
   8   3   9       1029.01       1025.09        25.47 o                         
   9   3   9        105.39         90.87        12.49 o                         
  10   3   9        560.75        576.66        20.79 o                         
 -14   4   9        454.99        450.05        44.70 o                         
 -13   4   9          8.23         19.26         9.42 o                         
 -12   4   9        779.70        773.19        28.03 o                         
 -11   4   9          9.64          5.58         6.38 o                         
 -10   4   9        356.95        351.01        14.94 o                         
  -9   4   9         10.17          7.69         4.00 o                         
  -8   4   9         87.34         75.17         5.67 o                         
  -7   4   9          9.61          9.01         3.19 o                         
  -6   4   9        170.73        146.64         6.58 o                         
  -5   4   9       1299.28       1289.05        15.73 o                         
  -4   4   9         29.25         31.10         3.53 o                         
  -3   4   9       3770.76       3837.82        30.71 o                         
  -2   4   9       1186.81       1197.34        14.81 o                         
  -1   4   9       2283.33       2264.60        20.25 o                         
   0   4   9       1535.55       1490.90        17.16 o                         
   1   4   9        138.44        118.36         6.04 o                         
   2   4   9        633.70        618.21        11.97 o                         
   3   4   9        139.89        106.81         7.25 o                         
   4   4   9        406.57        377.14        11.93 o                         
   5   4   9        927.94        868.98        18.43 o                         
   6   4   9         33.47         29.51         7.26 o                         
   7   4   9        479.94        424.66        33.80 o                         
   8   4   9         35.62         31.62         7.93 o                         
   9   4   9        256.13        237.74        33.05 o                         
  10   4   9         24.06         27.28         8.45 o                         
 -14   5   9        135.71        114.09        15.34 o                         
 -13   5   9       1466.91       1483.18        40.88 o                         
 -12   5   9         15.46         17.72         9.20 o                         
 -11   5   9       1263.30       1354.23        37.38 o                         
 -10   5   9        290.22        292.76        12.87 o                         
  -9   5   9        533.66        495.63        14.72 o                         
  -8   5   9        955.16        963.32        17.14 o                         
  -7   5   9          7.19          8.37         3.73 o                         
  -6   5   9       1985.42       2001.72        20.94 o                         
  -5   5   9        391.56        352.52         8.71 o                         
  -4   5   9       2215.50       2229.82        21.96 o                         
  -3   5   9        956.07        895.62        13.09 o                         
  -2   5   9       1146.89       1179.56        15.14 o                         
  -1   5   9        990.58       1024.42        14.06 o                         
   0   5   9        423.72        386.77         9.01 o                         
   1   5   9       1316.57       1363.02        16.83 o                         
   2   5   9         12.04         12.83         3.69 o                         
   3   5   9        728.53        713.00        13.26 o                         
   4   5   9        359.02        347.56        11.30 o                         
   5   5   9        316.35        310.09        16.19 o                         
   6   5   9        521.97        542.98        19.24 o                         
   7   5   9        370.28        287.38        16.45 o                         
   8   5   9       1037.28       1052.36        27.02 o                         
   9   5   9         52.74         39.39         9.04 o                         
 -13   6   9         16.90         20.44         9.92 o                         
 -12   6   9        879.29        834.45        30.30 o                         
 -11   6   9        121.13         97.49        10.97 o                         
 -10   6   9        733.51        740.00        22.26 o                         
  -9   6   9        365.30        357.43        21.07 o                         
  -8   6   9        444.74        448.65        12.39 o                         
  -7   6   9        702.62        699.59        18.69 o                         
  -6   6   9        159.01        145.57         8.22 o                         
  -5   6   9       1958.39       1951.92        23.04 o                         
  -4   6   9        368.06        320.56        11.18 o                         
  -3   6   9        882.66        912.55        13.65 o                         
  -2   6   9        778.53        753.66        12.42 o                         
  -1   6   9        298.80        287.37         8.13 o                         
   0   6   9       1008.94       1072.00        14.94 o                         
   1   6   9        105.88         97.52         5.45 o                         
   2   6   9       1042.01       1071.81        16.57 o                         
   3   6   9          6.07          2.60         3.61 o                         
   4   6   9       1033.94       1048.85        25.06 o                         
   5   6   9        204.75        184.22        13.28 o                         
   6   6   9        346.62        304.46        17.08 o                         
   7   6   9        464.73        450.82        20.87 o                         
   8   6   9         68.32         66.45        10.25 o                         
   9   6   9        456.45        427.50        19.39 o                         
 -12   7   9          3.01          5.03         7.79 o                         
 -11   7   9        619.39        584.14        22.81 o                         
 -10   7   9         32.89         16.35         7.68 o                         
  -9   7   9         16.84         16.24         7.18 o                         
  -8   7   9         94.19         90.77         7.55 o                         
  -7   7   9        192.14        169.41         9.05 o                         
  -6   7   9        243.89        218.97        10.05 o                         
  -5   7   9          2.22          9.61         4.36 o                         
  -4   7   9        823.17        835.01        16.30 o                         
  -3   7   9        155.70        123.55         6.89 o                         
  -2   7   9        986.58        952.58        14.42 o                         
  -1   7   9         54.46         46.82         4.72 o                         
   0   7   9       1136.71       1118.55        15.78 o                         
   1   7   9        175.60        153.28         7.25 o                         
   2   7   9        303.07        310.15        10.15 o                         
   3   7   9        367.99        369.17        12.11 o                         
   4   7   9         63.15         63.35         7.85 o                         
   5   7   9        227.49        235.20        15.55 o                         
   6   7   9        290.23        294.50        34.77 o                         
   7   7   9        180.01        190.15        14.56 o                         
   8   7   9        293.84        291.21        18.06 o                         
 -11   8   9        715.41        722.20        23.91 o                         
 -10   8   9        435.50        407.20        18.02 o                         
  -9   8   9       1362.49       1397.31        30.07 o                         
  -8   8   9        257.72        248.79        12.88 o                         
  -7   8   9       2233.70       2366.76        30.13 o                         
  -6   8   9         97.28         95.07         6.84 o                         
  -5   8   9        892.32        903.59        17.54 o                         
  -4   8   9        630.95        612.17        14.63 o                         
  -3   8   9        135.31        110.45        10.19 o                         
  -2   8   9       1005.50        992.68        16.40 o                         
  -1   8   9          3.75         -3.79         3.79 o                         
   0   8   9       1025.88        988.35        16.64 o                         
   1   8   9         25.02         21.61         4.86 o                         
   2   8   9       2115.80       2229.46        29.18 o                         
   3   8   9        229.04        211.31        12.41 o                         
   4   8   9        785.89        768.75        19.55 o                         
   5   8   9        363.81        360.62        18.05 o                         
   6   8   9        309.01        284.58        17.30 o                         
   7   8   9        672.72        672.04        23.73 o                         
 -10   9   9         19.01         16.01         7.29 o                         
  -9   9   9          0.13         -0.78         5.19 o                         
  -8   9   9         16.36         11.42         5.59 o                         
  -7   9   9         39.93         42.17         6.21 o                         
  -6   9   9         67.72         79.46        10.72 o                         
  -5   9   9          9.66          6.41         4.79 o                         
  -4   9   9        243.94        245.45        11.16 o                         
  -3   9   9        262.52        274.99        11.71 o                         
  -2   9   9         61.06         61.08         6.10 o                         
  -1   9   9        227.21        225.16        11.10 o                         
   0   9   9         11.43         13.91         4.69 o                         
   1   9   9         94.98        110.16         7.65 o                         
   2   9   9          6.36         12.06         5.36 o                         
   3   9   9         82.02         67.58         8.82 o                         
   4   9   9        187.66        187.00        12.27 o                         
   5   9   9         13.28         12.47         6.66 o                         
   6   9   9         33.42         29.57         9.15 o                         
  -8  10   9        395.22        421.62        14.61 o                         
  -7  10   9       1176.44       1279.24        25.87 o                         
  -6  10   9         25.90         24.67         6.58 o                         
  -5  10   9        967.04       1053.63        20.46 o                         
  -4  10   9         39.47         37.26         6.44 o                         
  -3  10   9        626.83        669.57        16.46 o                         
  -2  10   9        441.75        470.75        14.28 o                         
  -1  10   9        318.21        288.84        11.35 o                         
   0  10   9       1317.29       1358.31        21.18 o                         
   1  10   9          4.46          6.13         5.19 o                         
   2  10   9       1455.81       1519.12        30.71 o                         
   3  10   9        270.37        243.49        17.98 o                         
   4  10   9        545.84        534.15        18.43 o                         
  -6  11   9         28.07         25.29        10.70 o                         
  -5  11   9         61.48         56.10         8.51 o                         
  -4  11   9         64.93         61.54         7.55 o                         
  -3  11   9          3.66         -3.04         5.05 o                         
  -2  11   9         61.17         60.84         8.31 o                         
  -1  11   9          3.55         15.32         6.70 o                         
   0  11   9         97.35         80.56         8.44 o                         
   1  11   9         13.46          9.88         6.22 o                         
 -14   0  10        435.12        439.70        22.63 o                         
 -13   0  10        681.62        669.60        37.28 o                         
 -12   0  10          6.83         13.20         6.39 o                         
 -11   0  10        613.15        633.07        19.23 o                         
 -10   0  10        344.56        323.66        14.02 o                         
  -9   0  10       1121.97       1113.09        28.45 o                         
  -8   0  10       3996.76       4121.78        53.05 o                         
  -7   0  10         39.04         37.71         8.74 o                         
  -6   0  10       1137.30       1168.48        29.78 o                         
  -5   0  10        438.33        368.10        13.33 o                         
  -4   0  10       1472.03       1507.79        29.11 o                         
  -3   0  10        601.73        556.48        15.92 o                         
  -2   0  10       2597.76       2634.64        32.19 o                         
  -1   0  10        602.89        600.58        14.42 o                         
   0   0  10        635.63        639.02        17.48 o                         
   1   0  10       2827.64       2833.59        40.53 o                         
   2   0  10         10.17         18.44         5.73 o                         
   3   0  10       2183.81       2308.47        36.99 o                         
   4   0  10          0.46         -5.88         5.88 o                         
   5   0  10       3253.83       3384.43       126.25 o                         
   6   0  10        416.58        407.52        46.72 o                         
   7   0  10       1025.58       1087.07        31.35 o                         
   8   0  10        644.16        593.42        36.37 o                         
   9   0  10         11.44         -8.59        10.61 o                         
 -14   1  10        343.63        349.52        14.61 o                         
 -13   1  10          7.55          5.41         5.11 o                         
 -12   1  10        465.44        441.05        12.20 o                         
 -11   1  10         71.39         64.25         6.00 o                         
 -10   1  10        214.85        217.60         9.06 o                         
  -9   1  10        102.48         82.82         6.08 o                         
  -8   1  10          0.67          3.37         4.16 o                         
  -7   1  10         97.76         84.30         6.55 o                         
  -6   1  10         85.56         59.90         6.49 o                         
  -5   1  10        316.59        293.21        11.23 o                         
  -4   1  10        442.65        395.65         9.83 o                         
  -3   1  10         53.32         36.93         4.48 o                         
  -2   1  10         87.35         73.47         5.08 o                         
  -1   1  10        159.46        138.70         5.94 o                         
   0   1  10         47.12         34.60         4.59 o                         
   1   1  10        222.27        208.23         9.98 o                         
   2   1  10         81.63         71.16         6.43 o                         
   3   1  10         38.83         24.08         4.69 o                         
   4   1  10        316.38        299.94        11.88 o                         
   5   1  10        311.28        271.44        12.23 o                         
   6   1  10         82.88         59.89         9.26 o                         
   7   1  10        481.68        467.07        15.25 o                         
   8   1  10          0.16          1.47         6.45 o                         
   9   1  10        174.25        175.30        17.50 o                         
 -14   2  10        218.48        204.72        14.53 o                         
 -13   2  10        785.71        816.10        17.79 o                         
 -12   2  10         14.73         14.31         5.02 o                         
 -11   2  10       1093.64       1080.88        17.68 o                         
 -10   2  10        281.00        248.23        12.34 o                         
  -9   2  10       1662.76       1745.45        24.16 o                         
  -8   2  10       2822.89       3006.56        33.01 o                         
  -7   2  10        501.65        504.25        12.40 o                         
  -6   2  10       3443.22       3528.18        32.17 o                         
  -5   2  10        193.75        183.19        10.59 o                         
  -4   2  10       4516.39       4676.69        37.11 o                         
  -3   2  10        285.23        258.51         7.77 o                         
  -2   2  10       3325.63       3421.50        31.50 o                         
  -1   2  10       2823.09       2820.55        26.04 o                         
   0   2  10        425.87        403.94        10.31 o                         
   1   2  10       4298.49       4484.79        39.14 o                         
   2   2  10        212.34        170.07         7.91 o                         
   3   2  10       2413.32       2504.19        29.99 o                         
   4   2  10        171.27        167.00        10.25 o                         
   5   2  10       2075.55       2163.61        34.40 o                         
   6   2  10        765.50        759.40        18.44 o                         
   7   2  10        371.31        357.21        16.94 o                         
   8   2  10        584.93        603.38        26.28 o                         
   9   2  10         24.09         26.68         9.03 o                         
 -13   3  10         12.43         20.97         9.98 o                         
 -12   3  10        758.87        778.23        22.43 o                         
 -11   3  10         11.91         18.72         5.65 o                         
 -10   3  10        589.93        590.46        14.39 o                         
  -9   3  10          0.53          1.88         4.31 o                         
  -8   3  10        448.61        440.49        12.04 o                         
  -7   3  10        215.55        200.04        10.27 o                         
  -6   3  10          0.75          7.24         3.41 o                         
  -5   3  10        885.82        857.57        13.11 o                         
  -4   3  10        644.74        620.05        11.23 o                         
  -3   3  10        789.05        778.72        13.63 o                         
  -2   3  10        784.66        761.09        15.84 o                         
  -1   3  10        605.95        580.31        11.92 o                         
   0   3  10        257.28        217.23         9.22 o                         
   1   3  10        382.33        361.57        11.19 o                         
   2   3  10        265.42        259.37        10.25 o                         
   3   3  10          0.17          0.03         4.24 o                         
   4   3  10        207.80        201.28        11.20 o                         
   5   3  10        307.71        291.21        13.18 o                         
   6   3  10         90.48         81.16         9.81 o                         
   7   3  10        708.24        692.59        22.02 o                         
   8   3  10          1.09          1.12         7.04 o                         
   9   3  10        291.23        274.05        16.94 o                         
 -13   4  10       1329.15       1315.49        63.62 o                         
 -12   4  10          1.60          1.62         8.34 o                         
 -11   4  10       1739.28       1762.69        41.32 o                         
 -10   4  10        271.97        259.22        14.85 o                         
  -9   4  10       1303.29       1377.53        25.15 o                         
  -8   4  10        962.29        970.52        16.24 o                         
  -7   4  10        739.48        726.51        15.95 o                         
  -6   4  10       2992.70       3142.14        28.35 o                         
  -5   4  10         30.99         25.43         4.07 o                         
  -4   4  10       3931.57       4122.14        37.03 o                         
  -3   4  10       1944.65       1922.45        22.46 o                         
  -2   4  10       1166.92       1223.38        20.84 o                         
  -1   4  10       1722.99       1786.28        21.62 o                         
   0   4  10        704.04        657.03        12.89 o                         
   1   4  10       2194.91       2262.35        27.90 o                         
   2   4  10         66.47         43.81         5.72 o                         
   3   4  10       1637.87       1695.73        24.24 o                         
   4   4  10        123.08        100.02         9.62 o                         
   5   4  10       1072.79       1004.69        25.26 o                         
   6   4  10        886.55        897.43        25.83 o                         
   7   4  10        168.00        151.99        12.97 o                         
   8   4  10        770.66        793.47        25.09 o                         
 -12   5  10        471.54        510.02        24.64 o                         
 -11   5  10          7.96          9.41         9.27 o                         
 -10   5  10        521.02        501.03        16.04 o                         
  -9   5  10          0.58          0.97         5.22 o                         
  -8   5  10       1042.59       1029.69        20.90 o                         
  -7   5  10        456.49        467.46        11.63 o                         
  -6   5  10         30.25         28.46         4.27 o                         
  -5   5  10        296.73        281.55         9.61 o                         
  -4   5  10         36.70         32.43         4.78 o                         
  -3   5  10        676.58        659.27        12.98 o                         
  -2   5  10        553.05        542.07        11.95 o                         
  -1   5  10        222.12        201.18         8.43 o                         
   0   5  10        317.12        307.91         9.64 o                         
   1   5  10        235.58        218.25        11.45 o                         
   2   5  10        362.81        322.02        11.36 o                         
   3   5  10          1.87          1.23         4.50 o                         
   4   5  10         22.29         11.60         6.40 o                         
   5   5  10          0.52          2.17         6.29 o                         
   6   5  10        131.12        122.70        12.20 o                         
   7   5  10        161.46        129.50        12.71 o                         
   8   5  10         68.31         50.50         9.71 o                         
 -12   6  10         46.58         29.06        15.15 o                         
 -11   6  10        610.77        624.81        28.67 o                         
 -10   6  10         55.15         53.35         8.48 o                         
  -9   6  10        218.10        198.41        12.03 o                         
  -8   6  10          7.01          0.87         5.27 o                         
  -7   6  10         37.84         38.18         5.73 o                         
  -6   6  10        118.81        108.56         9.22 o                         
  -5   6  10         47.84         34.88         5.00 o                         
  -4   6  10        345.29        333.60        10.03 o                         
  -3   6  10        323.78        292.51         9.62 o                         
  -2   6  10        154.61        151.75         7.78 o                         
  -1   6  10          0.93         -3.40         3.40 o                         
   0   6  10       1069.10       1060.95        18.22 o                         
   1   6  10         80.78         85.58         6.99 o                         
   2   6  10        789.56        801.14        19.01 o                         
   3   6  10        515.50        517.04        21.93 o                         
   4   6  10          1.55         -0.61         5.80 o                         
   5   6  10        215.89        211.28        14.68 o                         
   6   6  10        207.63        201.03        14.77 o                         
   7   6  10        171.41        162.47        14.44 o                         
 -11   7  10        355.78        360.43        18.75 o                         
 -10   7  10        576.60        589.23        21.27 o                         
  -9   7  10        691.37        661.56        19.11 o                         
  -8   7  10        425.04        424.04        14.94 o                         
  -7   7  10       1189.16       1188.89        20.72 o                         
  -6   7  10         13.90         14.19         5.14 o                         
  -5   7  10        685.43        647.85        15.72 o                         
  -4   7  10          5.69          4.09         4.30 o                         
  -3   7  10        565.56        570.56        12.90 o                         
  -2   7  10        221.15        199.69         8.36 o                         
  -1   7  10        481.83        467.33        18.11 o                         
   0   7  10        911.44        924.62        16.50 o                         
   1   7  10        200.05        197.10        10.21 o                         
   2   7  10       1622.17       1636.78        28.03 o                         
   3   7  10         13.84         11.45         7.04 o                         
   4   7  10        899.60        952.37        26.43 o                         
   5   7  10        216.69        223.78        15.92 o                         
   6   7  10        387.27        387.05        19.69 o                         
 -10   8  10          1.09         -6.85         6.85 o                         
  -9   8  10         72.51         52.80         9.68 o                         
  -8   8  10          7.33          4.68         5.16 o                         
  -7   8  10        170.46        143.03         9.35 o                         
  -6   8  10        130.48        130.49         9.12 o                         
  -5   8  10          6.17          4.87         4.75 o                         
  -4   8  10        184.90        156.21         9.37 o                         
  -3   8  10         96.21         73.63         7.21 o                         
  -2   8  10        228.22        203.31        10.47 o                         
  -1   8  10        152.86        131.42         9.40 o                         
   0   8  10        105.22         79.52         7.62 o                         
   1   8  10         58.44         49.83         7.49 o                         
   2   8  10         27.90         37.26         7.31 o                         
   3   8  10        106.35        107.23        11.85 o                         
   4   8  10         80.96         78.75        10.59 o                         
   5   8  10          1.79         -1.24         8.51 o                         
  -8   9  10        360.90        395.31        16.08 o                         
  -7   9  10        947.38       1031.30        23.49 o                         
  -6   9  10        323.85        312.63        13.04 o                         
  -5   9  10       1746.13       1820.97        27.12 o                         
  -4   9  10          0.05          4.29         5.36 o                         
  -3   9  10       1351.21       1330.41        22.78 o                         
  -2   9  10        362.97        339.35        12.82 o                         
  -1   9  10        553.64        535.04        15.17 o                         
   0   9  10       1207.77       1195.10        22.01 o                         
   1   9  10         22.39         33.56         7.48 o                         
   2   9  10       1639.56       1728.53        30.78 o                         
   3   9  10        237.87        239.58        16.28 o                         
  -5  10  10          8.66         16.34         6.23 o                         
  -4  10  10         30.80         40.64         6.87 o                         
  -3  10  10         13.58         22.42         6.36 o                         
  -2  10  10         21.08         32.32         6.58 o                         
  -1  10  10         92.72         88.48         8.30 o                         
   0  10  10          5.53          1.23         5.41 o                         
 -13   1  11        836.20        810.06        28.71 o                         
 -12   1  11         34.67         36.10         6.37 o                         
 -11   1  11        620.50        627.16        23.88 o                         
 -10   1  11        124.44        123.71         9.47 o                         
  -9   1  11        670.07        632.51        17.01 o                         
  -8   1  11       1536.37       1622.90        41.26 o                         
  -7   1  11        292.48        253.53        11.72 o                         
  -6   1  11       2387.71       2469.63        37.47 o                         
  -5   1  11        321.79        289.60        10.73 o                         
  -4   1  11       3034.88       3149.28        31.07 o                         
  -3   1  11          2.50         -2.54         3.79 o                         
  -2   1  11       1434.56       1453.73        21.75 o                         
  -1   1  11        197.77        189.05         9.38 o                         
   0   1  11        328.20        305.47        10.83 o                         
   1   1  11        938.86        938.05        16.35 o                         
   2   1  11          0.52          1.61         4.64 o                         
   3   1  11       1444.69       1453.94        38.13 o                         
   4   1  11         21.75         24.89         6.36 o                         
   5   1  11       2353.60       2384.29        44.17 o                         
   6   1  11        586.52        558.26        21.64 o                         
   7   1  11        625.36        649.80        21.93 o                         
 -12   2  11        334.50        305.97        14.13 o                         
 -11   2  11          3.05          5.63         5.03 o                         
 -10   2  11        335.58        299.18        11.88 o                         
  -9   2  11         22.66         26.07         6.35 o                         
  -8   2  11        598.68        599.31        16.46 o                         
  -7   2  11         59.66         44.11         6.68 o                         
  -6   2  11         38.18         34.62         5.98 o                         
  -5   2  11          0.46         -3.20         4.01 o                         
  -4   2  11        174.47        165.24         9.94 o                         
  -3   2  11        566.48        511.53        10.86 o                         
  -2   2  11          3.65          5.00         4.64 o                         
  -1   2  11       1714.55       1709.60        22.04 o                         
   0   2  11        748.89        743.63        15.85 o                         
   1   2  11        794.21        766.49        19.82 o                         
   2   2  11       1082.09       1085.61        22.56 o                         
   3   2  11          1.43          3.66         5.34 o                         
   4   2  11        169.65        158.68        10.59 o                         
   5   2  11          3.88         -5.69         5.69 o                         
   6   2  11        135.44        120.49        12.80 o                         
   7   2  11        176.58        171.69        14.25 o                         
 -12   3  11        252.75        236.65        15.45 o                         
 -11   3  11       1827.57       1857.29        35.24 o                         
 -10   3  11          0.83          4.36         5.01 o                         
  -9   3  11       2699.46       2867.08        33.98 o                         
  -8   3  11       1013.23        993.66        26.17 o                         
  -7   3  11       1185.84       1261.49        29.88 o                         
  -6   3  11       2052.32       2146.79        28.00 o                         
  -5   3  11        303.99        281.43         9.66 o                         
  -4   3  11       3533.32       3687.61        34.96 o                         
  -3   3  11        124.25        119.43         7.21 o                         
  -2   3  11       2681.92       2764.68        28.93 o                         
  -1   3  11        904.36        894.60        17.47 o                         
   0   3  11       1005.24       1005.96        20.73 o                         
   1   3  11       1395.18       1387.72        29.45 o                         
   2   3  11        154.48        154.44         9.58 o                         
   3   3  11       1187.79       1180.97        23.33 o                         
   4   3  11         11.81         24.00         6.39 o                         
   5   3  11       1376.92       1438.00        47.07 o                         
   6   3  11        188.12        152.79        18.87 o                         
   7   3  11        769.47        778.31        24.32 o                         
 -12   4  11        314.09        236.88        27.78 o                         
 -11   4  11          7.80         -0.17         7.07 o                         
 -10   4  11        508.32        524.51        19.32 o                         
  -9   4  11          0.85          8.61         5.90 o                         
  -8   4  11       1057.31       1112.81        22.75 o                         
  -7   4  11        337.02        351.50        11.75 o                         
  -6   4  11          9.24          7.05         4.12 o                         
  -5   4  11        177.93        158.30         9.72 o                         
  -4   4  11        233.60        230.31        11.06 o                         
  -3   4  11        159.79        158.82         8.34 o                         
  -2   4  11        402.89        378.60        10.70 o                         
  -1   4  11        372.82        357.65        11.47 o                         
   0   4  11        723.20        700.12        15.74 o                         
   1   4  11        136.08        136.02        13.90 o                         
   2   4  11        472.38        439.16        14.78 o                         
   3   4  11          3.44         -0.07         5.25 o                         
   4   4  11          3.85          6.55         5.58 o                         
   5   4  11          7.27          3.38         6.96 o                         
   6   4  11         16.33         16.09         7.76 o                         
 -11   5  11       1113.86       1179.61        39.90 o                         
 -10   5  11         68.53         54.67         9.08 o                         
  -9   5  11        667.32        676.22        18.48 o                         
  -8   5  11         52.12         38.03         6.26 o                         
  -7   5  11        324.48        334.32        12.74 o                         
  -6   5  11        165.22        163.37         9.45 o                         
  -5   5  11         47.79         35.93         5.81 o                         
  -4   5  11        482.63        482.54        16.24 o                         
  -3   5  11         20.18         18.15         5.18 o                         
  -2   5  11       1145.67       1174.40        23.04 o                         
  -1   5  11        342.15        351.22        10.73 o                         
   0   5  11       1363.31       1368.00        22.53 o                         
   1   5  11        850.93        805.31        19.28 o                         
   2   5  11        496.23        490.75        15.78 o                         
   3   5  11        898.79        921.54        21.13 o                         
   4   5  11         11.43         -3.25         9.23 o                         
   5   5  11        281.21        262.55        16.90 o                         
   6   5  11        195.52        167.85        14.36 o                         
 -10   6  11        343.40        375.38        15.85 o                         
  -9   6  11        116.14         83.73         8.99 o                         
  -8   6  11        448.13        434.22        15.55 o                         
  -7   6  11        482.87        460.25        15.44 o                         
  -6   6  11         39.04         32.37         5.81 o                         
  -5   6  11        469.55        466.33        13.76 o                         
  -4   6  11         64.34         62.46         6.66 o                         
  -3   6  11        248.38        238.29        14.58 o                         
  -2   6  11        205.20        201.76         9.43 o                         
  -1   6  11        231.51        199.88         9.40 o                         
   0   6  11        267.37        240.52        11.17 o                         
   1   6  11        415.67        387.78        19.54 o                         
   2   6  11        845.58        894.71        21.00 o                         
   3   6  11          0.43          1.84         7.08 o                         
   4   6  11        294.59        243.25        20.63 o                         
   5   6  11         26.68         24.33         8.69 o                         
  -9   7  11         95.55         80.56         9.20 o                         
  -8   7  11          1.07         -2.16         6.01 o                         
  -7   7  11        160.36        138.06         9.50 o                         
  -6   7  11         40.26         33.03         6.31 o                         
  -5   7  11          0.46          2.49         6.57 o                         
  -4   7  11        108.90         93.84         7.92 o                         
  -3   7  11        127.11        121.23         8.86 o                         
  -2   7  11         83.72         80.13         7.57 o                         
  -1   7  11        114.07        116.20         7.82 o                         
   0   7  11        238.75        233.21        10.44 o                         
   1   7  11        281.34        281.57        14.34 o                         
   2   7  11         49.51         59.79        10.22 o                         
   3   7  11        248.00        262.81        16.96 o                         
  -7   8  11        628.77        621.15        16.52 o                         
  -6   8  11        369.50        366.77        13.17 o                         
  -5   8  11       1123.06       1179.21        22.21 o                         
  -4   8  11        166.68        170.57        11.67 o                         
  -3   8  11       1703.65       1742.58        30.09 o                         
  -2   8  11        110.87         83.85         8.88 o                         
  -1   8  11        641.33        684.69        22.91 o                         
   0   8  11        328.26        333.72        14.51 o                         
   1   8  11        374.30        365.78        19.20 o                         
   2   8  11       1152.36       1250.64        31.39 o                         
  -3   9  11         41.33         46.46         9.48 o                         
  -2   9  11          9.02          4.95         8.39 o                         
 -11   0  12        658.47        689.89        27.47 o                         
 -10   0  12          2.97          1.68         7.89 o                         
  -9   0  12        467.09        471.15        22.49 o                         
  -8   0  12        546.09        496.38        22.50 o                         
  -7   0  12        297.01        290.17        18.57 o                         
  -6   0  12       1609.27       1663.48        39.98 o                         
  -5   0  12        289.67        236.79        25.99 o                         
  -4   0  12       2863.18       3120.34        91.42 o                         
  -3   0  12         25.00          8.05         6.30 o                         
  -2   0  12       2921.03       3027.97        57.83 o                         
  -1   0  12        363.31        310.19        18.20 o                         
   0   0  12       1131.77       1145.43        78.04 o                         
   1   0  12       1485.18       1545.75        38.75 o                         
   2   0  12          3.11          5.23         8.12 o                         
   3   0  12       1438.78       1432.93        38.00 o                         
   4   0  12        158.32        177.23        17.04 o                         
   5   0  12       1186.35       1230.19        36.09 o                         
 -11   1  12          0.16          0.78         5.83 o                         
 -10   1  12          4.45         -1.75         5.51 o                         
  -9   1  12         96.96         81.06         8.43 o                         
  -8   1  12        260.11        238.69        12.71 o                         
  -7   1  12         18.84         16.15         6.10 o                         
  -6   1  12        292.38        279.96        15.67 o                         
  -5   1  12          2.50         -1.27         5.98 o                         
  -4   1  12        152.77        158.46         9.60 o                         
  -3   1  12          9.65          2.57         4.69 o                         
  -2   1  12         29.83          8.79         5.12 o                         
  -1   1  12        173.31        143.02        10.24 o                         
   0   1  12         27.95         21.27         6.32 o                         
   1   1  12        227.59        206.62        12.23 o                         
   2   1  12        146.13        131.81        10.34 o                         
   3   1  12         34.30         32.38         7.27 o                         
   4   1  12         24.20          8.38         6.31 o                         
   5   1  12         31.29         25.21         7.53 o                         
 -10   2  12         22.58         23.67         6.60 o                         
  -9   2  12       1115.25       1137.66        23.88 o                         
  -8   2  12        278.29        250.69        21.86 o                         
  -7   2  12        721.96        770.95        19.46 o                         
  -6   2  12       1287.21       1281.79        24.58 o                         
  -5   2  12        223.41        209.04        18.64 o                         
  -4   2  12       2072.98       2208.54        29.20 o                         
  -3   2  12          9.80          9.70         5.20 o                         
  -2   2  12       1830.00       1908.55        26.96 o                         
  -1   2  12         55.66         50.76         7.72 o                         
   0   2  12       1138.86       1146.77        23.60 o                         
   1   2  12        460.17        452.22        15.51 o                         
   2   2  12        386.62        395.61        14.94 o                         
   3   2  12        964.31        993.35        28.50 o                         
   4   2  12         20.32         16.73         6.70 o                         
   5   2  12       1093.12       1140.56        24.96 o                         
 -10   3  12        273.69        250.13        16.28 o                         
  -9   3  12          5.48          6.52         5.83 o                         
  -8   3  12       1151.33       1171.21        24.11 o                         
  -7   3  12        141.21        122.10         9.91 o                         
  -6   3  12        279.07        278.31        13.97 o                         
  -5   3  12         52.26         41.80         6.43 o                         
  -4   3  12          3.58         10.19         4.92 o                         
  -3   3  12         27.38         23.65         6.47 o                         
  -2   3  12         47.75         35.42         6.06 o                         
  -1   3  12        111.45         94.73         8.05 o                         
   0   3  12        200.12        183.43        11.55 o                         
   1   3  12        256.68        239.16        13.05 o                         
   2   3  12        388.88        374.70        15.08 o                         
   3   3  12         48.73         27.61         6.98 o                         
   4   3  12         19.22         14.23         6.70 o                         
  -9   4  12       1036.87       1070.66        27.93 o                         
  -8   4  12         36.62         45.50         9.32 o                         
  -7   4  12        746.49        759.16        23.50 o                         
  -6   4  12        279.07        256.90        15.02 o                         
  -5   4  12        307.85        287.87        11.79 o                         
  -4   4  12        820.14        805.75        17.45 o                         
  -3   4  12          0.29         -4.77         5.18 o                         
  -2   4  12        806.22        845.66        18.19 o                         
  -1   4  12         18.50         15.66         5.60 o                         
   0   4  12       1134.73       1113.42        30.78 o                         
   1   4  12        198.14        162.12        11.55 o                         
   2   4  12        848.45        897.94        27.63 o                         
   3   4  12        646.15        663.80        18.81 o                         
   4   4  12        128.93        100.59        12.15 o                         
  -8   5  12        686.86        710.50        20.00 o                         
  -7   5  12        683.06        636.47        26.50 o                         
  -6   5  12         14.88         15.37         6.18 o                         
  -5   5  12        268.20        263.02        12.63 o                         
  -4   5  12         21.03         21.23         5.70 o                         
  -3   5  12        219.34        225.83        11.22 o                         
  -2   5  12        231.76        196.69        14.01 o                         
  -1   5  12        137.86        132.23         9.34 o                         
   0   5  12        364.90        348.63        14.96 o                         
   1   5  12         96.92         73.38         8.94 o                         
   2   5  12        451.61        414.17        15.90 o                         
   3   5  12          0.41          3.94         7.02 o                         
  -7   6  12        298.35        295.21        16.12 o                         
  -6   6  12         73.52         70.74         8.91 o                         
  -5   6  12        169.54        147.20         9.69 o                         
  -4   6  12        364.91        368.67        13.13 o                         
  -3   6  12         55.78         51.90         6.94 o                         
  -2   6  12        331.44        276.71        13.60 o                         
  -1   6  12        401.69        402.89        15.95 o                         
   0   6  12        197.39        198.11        15.75 o                         
   1   6  12        500.06        533.41        17.91 o                         
  -5   7  12        458.20        458.66        22.86 o                         
  -4   7  12        297.59        267.52        12.79 o                         
  -3   7  12       1084.91       1120.77        21.83 o                         
  -2   7  12          0.09         -3.14         5.26 o                         
  -1   7  12        808.14        828.67        22.89 o                         
  -8   1  13         29.56         34.46         7.35 o                         
  -7   1  13        972.25       1033.76        23.38 o                         
  -6   1  13        888.87        885.74        27.68 o                         
  -5   1  13        355.03        339.52        19.20 o                         
  -4   1  13       1996.01       2012.23        67.46 o                         
  -3   1  13          7.75         11.56         6.42 o                         
  -2   1  13       1884.32       1965.71        31.84 o                         
  -1   1  13         58.51         56.09         8.03 o                         
   0   1  13       1153.43       1233.54        27.83 o                         
   1   1  13        305.14        261.87        14.08 o                         
  -7   2  13          6.37          8.30         6.20 o                         
  -6   2  13        318.98        315.51        16.40 o                         
  -5   2  13          3.19         -5.27         5.27 o                         
  -4   2  13         87.70         76.92        10.93 o                         
  -3   2  13          3.32         -5.49         5.49 o                         
  -2   2  13          3.44         -0.71         7.65 o                         
  -1   2  13         28.76         13.07         6.75 o                         
   0   2  13         61.91         48.86         8.30 o                         
   1   2  13         59.28         36.37         7.80 o                         
  -7   3  13        396.16        385.77        17.96 o                         
  -6   3  13         82.75         79.01         9.01 o                         
  -5   3  13        339.20        312.87        22.21 o                         
  -4   3  13        405.73        413.60        20.12 o                         
  -3   3  13        129.43         91.78        14.73 o                         
  -2   3  13        552.89        539.07        17.48 o                         
  -1   3  13         30.40         30.23         7.52 o                         
   0   3  13        661.34        679.17        19.56 o                         
  -5   4  13        148.32        114.69        11.82 o                         
  -4   4  13         20.63         19.55         6.90 o                         
  -3   4  13         65.88         65.33         8.48 o                         
  -2   4  13          0.11         -5.79         5.91 o                         
  -1   4  13        175.34        178.96        12.28 o                         
                                                                                
